# Supplementary material for: Genetic interactions contribute less than additive effects to quantitative trait variation in yeast
Source: Nat Commun. 2015 Nov 5;6:8712. doi: 10.1038/ncomms9712 (PMC4635962; doi:10.1038/ncomms9712)
Supplement: Supplementary Data 1 — Simulation results of different genetic architectures and additive and pairwise interaction variance component estimates. The numbers of additive QTL and QTL-QTL pairs, total simulated additive and interaction variances, and variance component estimates are indicated. [file ncomms9712-s2.xls]

## Sheet: Sheet1
				Variance Component Estimates
Simulated Architectures				A+E Model			A+AA+E Model
# of addtive QTL	# of QTL-QTL	h2	H2-h2	A	E		A	AA	E
0	1	0	0.75	7.89509e-06	0.999992		2.05776e-09	0.0251895	0.97481
0	5	0	0.75	2.05967e-09	1		0.00191209	0.853243	0.144845
0	10	0	0.75	2.05468e-09	1		1.46278e-08	0.758778	0.241222
0	50	0	0.75	2.03075e-06	0.999998		5.3798e-06	0.766963	0.233031
0	500	0	0.75	0.000399826	0.9996		0.00336132	0.801182	0.195457
1	0	0.75	0	0.709441	0.290559		0.709643	0.00329481	0.287062
1	1	0.15	0.6	0.162125	0.837875		0.154973	0.655183	0.189844
1	1	0.3	0.45	0.388632	0.611368		0.393451	0.130429	0.47612
1	1	0.45	0.3	0.395066	0.604934		0.404176	0.307662	0.288162
1	1	0.6	0.15	0.593267	0.406733		0.596373	0.177397	0.22623
1	1	0.75	0	0.744177	0.255823		0.744139	1.44766e-05	0.255847
1	5	0.15	0.6	0.13595	0.86405		0.139442	0.651091	0.209467
1	5	0.3	0.45	0.273525	0.726475		0.275375	0.451952	0.272674
1	5	0.45	0.3	0.427745	0.572255		0.437469	0.362041	0.200491
1	5	0.6	0.15	0.555895	0.444105		0.557436	0.129869	0.312695
1	5	0.75	0	0.796693	0.203307		0.796647	0.00011951	0.203233
1	10	0.15	0.6	0.120974	0.879026		0.116653	0.682052	0.201295
1	10	0.3	0.45	0.370046	0.629954		0.402492	0.344924	0.252583
1	10	0.45	0.3	0.435131	0.564869		0.446831	0.297723	0.255446
1	10	0.6	0.15	0.598031	0.401969		0.603574	0.12387	0.272556
1	10	0.75	0	0.77387	0.22613		0.773743	1.72375e-09	0.226257
1	50	0.15	0.6	0.144139	0.855861		0.144703	0.621892	0.233406
1	50	0.3	0.45	0.250177	0.749823		0.263321	0.456117	0.280562
1	50	0.45	0.3	0.518253	0.481747		0.520616	0.269198	0.210186
1	50	0.6	0.15	0.565086	0.434914		0.566518	0.173051	0.260431
1	50	0.75	0	0.709009	0.290991		0.709018	8.38017e-07	0.290982
1	500	0.15	0.6	0.126696	0.873304		0.135132	0.59877	0.266098
1	500	0.3	0.45	0.283973	0.716027		0.302089	0.447005	0.250905
1	500	0.45	0.3	0.548448	0.451552		0.554558	0.24846	0.196982
1	500	0.6	0.15	0.47628	0.52372		0.481995	0.191813	0.326192
1	500	0.75	0	0.64032	0.35968		0.640322	2.95354e-09	0.359678
5	0	0.75	0	0.748257	0.251743		0.748427	0.00311868	0.248454
5	1	0.15	0.6	0.120437	0.879563		0.124195	0.249848	0.625958
5	1	0.3	0.45	0.326419	0.673581		0.329461	0.224194	0.446345
5	1	0.45	0.3	0.431621	0.568379		0.437306	0.310507	0.252187
5	1	0.6	0.15	0.637758	0.362242		0.644908	0.103002	0.252089
5	1	0.75	0	0.750436	0.249564		0.750747	0.00345423	0.245799
5	5	0.15	0.6	0.131836	0.868164		0.144995	0.670208	0.184797
5	5	0.3	0.45	0.28646	0.71354		0.288984	0.460826	0.25019
5	5	0.45	0.3	0.387093	0.612907		0.39318	0.390694	0.216126
5	5	0.6	0.15	0.636238	0.363762		0.63713	0.0832677	0.279602
5	5	0.75	0	0.800091	0.199909		0.800093	1.62484e-09	0.199907
5	10	0.15	0.6	0.122767	0.877233		0.131142	0.700093	0.168765
5	10	0.3	0.45	0.292297	0.707703		0.306964	0.426756	0.26628
5	10	0.45	0.3	0.505604	0.494396		0.514787	0.223467	0.261746
5	10	0.6	0.15	0.557557	0.442443		0.557175	0.182493	0.260332
5	10	0.75	0	0.704283	0.295717		0.704291	1.60011e-07	0.295708
5	50	0.15	0.6	0.141864	0.858136		0.160069	0.578323	0.261608
5	50	0.3	0.45	0.284697	0.715303		0.322256	0.466489	0.211255
5	50	0.45	0.3	0.489645	0.510355		0.520877	0.288805	0.190318
5	50	0.6	0.15	0.505875	0.494125		0.51985	0.172378	0.307772
5	50	0.75	0	0.788081	0.211919		0.788014	1.73966e-09	0.211986
5	500	0.15	0.6	0.146321	0.853679		0.153194	0.641265	0.205542
5	500	0.3	0.45	0.302866	0.697134		0.302105	0.446824	0.251071
5	500	0.45	0.3	0.406194	0.593806		0.416872	0.305665	0.277463
5	500	0.6	0.15	0.649988	0.350012		0.666991	0.120325	0.212683
5	500	0.75	0	0.759623	0.240377		0.759856	0.00552486	0.234619
10	0	0.75	0	0.817398	0.182602		0.817609	0.00134665	0.181044
10	1	0.15	0.6	0.125654	0.874346		0.125543	0.524817	0.349641
10	1	0.3	0.45	0.264329	0.735671		0.26374	0.373717	0.362543
10	1	0.45	0.3	0.392892	0.607108		0.406552	0.364976	0.228472
10	1	0.6	0.15	0.577413	0.422587		0.579225	0.178455	0.242321
10	1	0.75	0	0.664891	0.335109		0.664891	9.73745e-06	0.335099
10	5	0.15	0.6	0.120213	0.879787		0.118501	0.646407	0.235092
10	5	0.3	0.45	0.290714	0.709286		0.303534	0.431338	0.265128
10	5	0.45	0.3	0.407966	0.592034		0.41164	0.316621	0.271739
10	5	0.6	0.15	0.483954	0.516046		0.497512	0.244773	0.257715
10	5	0.75	0	0.755722	0.244278		0.755713	6.75978e-08	0.244286
10	10	0.15	0.6	0.15722	0.84278		0.171817	0.577471	0.250712
10	10	0.3	0.45	0.290312	0.709688		0.281967	0.49387	0.224163
10	10	0.45	0.3	0.361539	0.638461		0.368321	0.317879	0.3138
10	10	0.6	0.15	0.611929	0.388071		0.612126	0.128975	0.2589
10	10	0.75	0	0.798759	0.201241		0.798716	0.00182276	0.199461
10	50	0.15	0.6	0.123317	0.876683		0.140148	0.687947	0.171905
10	50	0.3	0.45	0.325038	0.674962		0.329324	0.411775	0.258901
10	50	0.45	0.3	0.412529	0.587471		0.424846	0.320459	0.254694
10	50	0.6	0.15	0.512172	0.487828		0.517491	0.23391	0.2486
10	50	0.75	0	0.755219	0.244781		0.756338	0.00802701	0.235635
10	500	0.15	0.6	0.134285	0.865715		0.144757	0.602705	0.252539
10	500	0.3	0.45	0.318761	0.681239		0.316162	0.459165	0.224673
10	500	0.45	0.3	0.434708	0.565292		0.449984	0.298095	0.25192
10	500	0.6	0.15	0.564376	0.435624		0.574218	0.18404	0.241742
10	500	0.75	0	0.721396	0.278604		0.721919	0.00410185	0.273979
50	0	0.75	0	0.793858	0.206142		0.794091	0.00433468	0.201574
50	1	0.15	0.6	0.146506	0.853494		0.149273	0.0816473	0.769079
50	1	0.3	0.45	0.295928	0.704072		0.304794	0.200859	0.494347
50	1	0.45	0.3	0.415583	0.584417		0.429113	0.389566	0.181321
50	1	0.6	0.15	0.616715	0.383285		0.624425	0.186573	0.189002
50	1	0.75	0	0.784572	0.215428		0.785155	0.0102428	0.204602
50	5	0.15	0.6	0.160992	0.839008		0.167554	0.611601	0.220845
50	5	0.3	0.45	0.279999	0.720001		0.294699	0.438022	0.267279
50	5	0.45	0.3	0.439537	0.560463		0.443937	0.28324	0.272823
50	5	0.6	0.15	0.55246	0.44754		0.558641	0.168155	0.273204
50	5	0.75	0	0.741866	0.258134		0.742056	0.00260221	0.255341
50	10	0.15	0.6	0.12646	0.87354		0.133025	0.638302	0.228673
50	10	0.3	0.45	0.279089	0.720911		0.292584	0.459673	0.247742
50	10	0.45	0.3	0.401418	0.598582		0.428312	0.373649	0.198039
50	10	0.6	0.15	0.635531	0.364469		0.646497	0.13415	0.219353
50	10	0.75	0	0.717655	0.282345		0.717655	2.43016e-09	0.282345
50	50	0.15	0.6	0.140386	0.859614		0.156033	0.55014	0.293827
50	50	0.3	0.45	0.283125	0.716875		0.296695	0.487196	0.216109
50	50	0.45	0.3	0.496746	0.503254		0.515622	0.230363	0.254015
50	50	0.6	0.15	0.540009	0.459991		0.555743	0.191194	0.253063
50	50	0.75	0	0.755662	0.244338		0.756014	0.0104609	0.233525
50	500	0.15	0.6	0.126902	0.873098		0.14353	0.642408	0.214062
50	500	0.3	0.45	0.274723	0.725277		0.286744	0.501356	0.2119
50	500	0.45	0.3	0.424901	0.575099		0.445489	0.287111	0.2674
50	500	0.6	0.15	0.648968	0.351032		0.650314	0.127815	0.221871
50	500	0.75	0	0.745311	0.254689		0.745988	0.00983931	0.244173
500	0	0.75	0	0.755382	0.244618		0.755388	1.95071e-09	0.244612
500	1	0.15	0.6	0.148067	0.851933		0.148784	0.039661	0.811555
500	1	0.3	0.45	0.33379	0.66621		0.334371	0.00641012	0.659219
500	1	0.45	0.3	0.474569	0.525431		0.474858	0.00741009	0.517732
500	1	0.6	0.15	0.614209	0.385791		0.613929	2.01641e-09	0.386071
500	1	0.75	0	0.768732	0.231268		0.768738	1.86891e-06	0.23126
500	5	0.15	0.6	0.147315	0.852685		0.142766	0.61172	0.245514
500	5	0.3	0.45	0.265091	0.734909		0.277101	0.446786	0.276113
500	5	0.45	0.3	0.46183	0.53817		0.479347	0.298607	0.222047
500	5	0.6	0.15	0.61865	0.38135		0.619739	0.121044	0.259217
500	5	0.75	0	0.758412	0.241588		0.75841	5.93107e-06	0.241585
500	10	0.15	0.6	0.144006	0.855994		0.156364	0.595782	0.247853
500	10	0.3	0.45	0.281867	0.718133		0.300925	0.445804	0.253271
500	10	0.45	0.3	0.409465	0.590535		0.405866	0.297192	0.296941
500	10	0.6	0.15	0.603971	0.396029		0.615979	0.149109	0.234912
500	10	0.75	0	0.739725	0.260275		0.740141	0.00508354	0.254775
500	50	0.15	0.6	0.141955	0.858045		0.154815	0.600987	0.244198
500	50	0.3	0.45	0.279729	0.720271		0.288876	0.473905	0.237219
500	50	0.45	0.3	0.47053	0.52947		0.472736	0.284803	0.242461
500	50	0.6	0.15	0.548044	0.451956		0.552117	0.150484	0.297399
500	50	0.75	0	0.757827	0.242173		0.758079	0.00325999	0.238661
500	500	0.15	0.6	0.157105	0.842895		0.164085	0.551775	0.284139
500	500	0.3	0.45	0.303328	0.696672		0.324697	0.445048	0.230255
500	500	0.45	0.3	0.460177	0.539823		0.475322	0.288316	0.236362
500	500	0.6	0.15	0.563569	0.436431		0.567903	0.175015	0.257082
500	500	0.75	0	0.762357	0.237643		0.762633	0.00247507	0.234892
