# Supplementary material for: Genetic interactions contribute less than additive effects to quantitative trait variation in yeast
Source: Nat Commun. 2015 Nov 5;6:8712. doi: 10.1038/ncomms9712 (PMC4635962; doi:10.1038/ncomms9712)
Supplement: Supplementary Data 2 — Results of variance component analyses for individual measurements for each trait. [file ncomms9712-s3.xls]

## Sheet: Sheet1
	y=Zp+e				y=Za+Zp+e						y=Za+Zi+Zp+e								y=Za+Zp+e						y=Za+Zi+Zp+e								y=Za+Zi+Zp+e								y=Za+Zi+Zp+e								y=Za+Zi+Zp+e
	Repeatibility		Error		Additive (G)		Repeatibility		Error		Additive (G)		Interactions (GxG)		Repeatibility		Error		Additive (Q)		Repeatibility		Error		Additive (G)		Interactions (QxQ)		Repeatibility		Error		Additive (G)		Interactions (GxQ)		Repeatibility		Error		Additive (G)		Interactions (QQf)		Repeatibility		Error		Additive (G)
CobaltChloride	0.593162	0.0207428	0.406838	0.01195	0.42245	0.0424711	0.181338	0.0128934	0.396212	0.0114232	0.426073	0.0423933	0.0706138	0.0143856	0.107914	0.0173712	0.395399	0.0113882	0.392314	0.0977228	0.208496	0.0128081	0.39919	0.0115566	0.423398	0.0414186	0.0746274	0.0086261	0.109995	0.0120121	0.39198	0.0113259	0.427077	0.0420391	0.0990147	0.0119004	0.0780671	0.0143727	0.395841	0.0114756	0.425846	0.0418268	0.0313093	0.0151954	0.14585	0.012331	0.396995	0.0114906	0.426025
CopperSulfate	0.843759	0.0205092	0.156241	0.00395937	0.448724	0.0450245	0.386241	0.0117809	0.165035	0.00417418	0.461379	0.0443551	0.212568	0.0183562	0.164227	0.0155409	0.161825	0.00409066	0.478185	0.120798	0.369034	0.01032	0.152781	0.00386346	0.455436	0.0411478	0.165732	0.0140471	0.218518	0.00845078	0.160314	0.00405637	0.464826	0.0427581	0.214577	0.0147271	0.15699	0.0108894	0.163607	0.00414104	0.465648	0.0417898	0.124284	0.0372293	0.246099	0.00865694	0.163969	0.00414565	0.464433
Diamide	0.684792	0.0193386	0.315208	0.00772786	0.520177	0.0465719	0.146112	0.00930501	0.333712	0.00809728	0.523455	0.0464439	0.0514267	0.0107114	0.0929561	0.0127656	0.332162	0.00805722	0.53109	0.102129	0.153759	0.00840857	0.315151	0.00763806	0.52246	0.0466681	0.0283422	0.00529517	0.116578	0.00960754	0.332619	0.0080766	0.525122	0.0468354	0.048271	0.00846406	0.0949337	0.0111043	0.331673	0.00805373	0.516461	0.0461791	0.013486	0.00796704	0.13351	0.00911901	0.336543	0.00817094	0.515209
E6-Berbamine	0.795037	0.0199933	0.204963	0.0050049	0.539746	0.049037	0.25986	0.00946709	0.200394	0.00487606	0.545546	0.0486907	0.0941314	0.0128809	0.162197	0.0132416	0.198125	0.00481947	0.495814	0.103995	0.292538	0.00949387	0.211648	0.00514741	0.539012	0.0468255	0.0681913	0.00692405	0.187805	0.00877221	0.204992	0.0049945	0.549817	0.0477068	0.114507	0.0107811	0.136427	0.0105052	0.199249	0.00485536	0.536176	0.0465303	0.0393204	0.0148203	0.219687	0.00866233	0.204817	0.00499398	0.53646
Ethanol	0.448383	0.0186096	0.551617	0.0138035	0.247685	0.0288665	0.174789	0.0142736	0.577526	0.0143168	0.249371	0.0287603	0.0923936	0.0163353	0.0831742	0.0191503	0.575061	0.0142482	0.250072	0.0662564	0.179191	0.0136119	0.570737	0.0141229	0.248709	0.0280334	0.0399012	0.00640197	0.132493	0.0140793	0.578896	0.0144368	0.251345	0.0282413	0.0899659	0.0121481	0.0820054	0.0158455	0.576683	0.014378	0.242811	0.0273005	0.0329183	0.0179883	0.140571	0.0138564	0.5837	0.0145421	0.241947
Formamide	0.727441	0.0197391	0.272559	0.00678572	0.428175	0.0430925	0.319105	0.0116716	0.252719	0.00627149	0.431043	0.0427961	0.103838	0.0156531	0.21405	0.0165193	0.25107	0.00622872	0.366454	0.0863123	0.362875	0.0120435	0.270671	0.0067144	0.433243	0.0425597	0.0866042	0.00889084	0.22964	0.0106154	0.250513	0.00626218	0.434411	0.0427403	0.139528	0.0137984	0.175297	0.0133115	0.250765	0.00627108	0.436631	0.0424903	0.0654938	0.0283797	0.24427	0.0102281	0.253605	0.0063375	0.432277
Hydroxyurea	0.111445	0.0178979	0.888555	0.0217328	0.0849588	0.0131625	0.0300619	0.0167345	0.884979	0.0215506	0.0856135	0.0132109	0.0228818	0.0141687	0.00724817	0.0213368	0.884257	0.021531	0.0746712	0.0263741	0.0355857	0.0165496	0.889743	0.0216418	0.0855502	0.0130921	0.00514244	0.00290548	0.0250455	0.0171009	0.884262	0.0217676	0.0854188	0.013066	0.0121276	0.0079002	0.017939	0.0184313	0.884515	0.021773	0	0	0	0	0	0	0	0	0
IndolaceticAcid	0.62451	0.0192061	0.37549	0.00938162	0.318836	0.0353381	0.3233	0.0134618	0.357864	0.00890628	0.323139	0.0352618	0.115037	0.0175172	0.206806	0.0187603	0.355018	0.00883237	0.271523	0.0867419	0.350167	0.0135804	0.37831	0.00940793	0.306635	0.0326785	0.122605	0.0149728	0.208362	0.0114357	0.362399	0.0090404	0.326621	0.0347472	0.18039	0.0148585	0.139274	0.013094	0.353715	0.00882021	0.319677	0.0337287	0.109221	0.0470562	0.208693	0.0112462	0.362409	0.00903591	0.321835
Lactate	0.66774	0.045089	0.33226	0.0398564	0.584877	0.0548393	0.100717	0.0347726	0.314406	0.0345069	0.586683	0.0543212	0.100084	0.015564	0.0056061	0.0360025	0.307627	0.033686	0.55656	0.121938	0.11667	0.0350094	0.326771	0.0350095	0.585603	0.0542304	0.0467225	0.00689345	0.0648537	0.0302743	0.30282	0.0301291	0.588966	0.0542241	0.0979242	0.0123049	0.0113759	0.0310127	0.301734	0.0300015	0.579586	0.0530388	0.0441305	0.0179036	0.0756244	0.029175	0.300659	0.0292152	0.583084
Lactose	0.589202	0.0348604	0.410798	0.0289892	0.40638	0.0442918	0.173711	0.0287727	0.419909	0.027942	0.409274	0.0441606	0.0982352	0.0196135	0.0774918	0.0325826	0.414999	0.0275766	0.395908	0.0885796	0.174139	0.0283279	0.429953	0.0280811	0.406732	0.0437113	0.0458534	0.00814496	0.127038	0.0284072	0.420376	0.0275959	0.409592	0.0438678	0.105396	0.015595	0.070498	0.029595	0.414514	0.027104	0.401223	0.0426876	0.0477217	0.0220019	0.128595	0.0275914	0.42246	0.0273625	0.398716
MagnesiumChloride	0.392485	0.0186689	0.607515	0.0153925	0.224582	0.0267631	0.128079	0.0148051	0.647339	0.0162041	0.225249	0.0267045	0.0516796	0.0149117	0.0754125	0.0196452	0.647659	0.0162059	0.225141	0.0617079	0.139861	0.0142155	0.634998	0.015876	0.223929	0.0259965	0.015317	0.00465747	0.112831	0.0151791	0.647923	0.0163957	0.224411	0.0260256	0.0411908	0.010266	0.0863577	0.016948	0.648041	0.0163987	0.224391	0.026015	0.00995916	0.0083769	0.117574	0.0148784	0.648076	0.0163919	0.2256
ManganeseSulfate	0.827301	0.0201609	0.172699	0.00418426	0.556392	0.0498131	0.255333	0.00913794	0.188275	0.0045456	0.563689	0.0490903	0.125656	0.0132377	0.123599	0.012415	0.187056	0.00451363	0.594279	0.123569	0.238281	0.00761869	0.16744	0.00404035	0.56239	0.0492831	0.0813142	0.00744742	0.167351	0.00806503	0.188945	0.00455414	0.564765	0.0494603	0.123584	0.0105669	0.122801	0.00974601	0.188849	0.00454964	0.555053	0.048361	0.0593829	0.017313	0.190361	0.007858	0.195204	0.00470239	0.567904
Menadione	0.52963	0.0185797	0.47037	0.0115033	0.423678	0.0406153	0.106243	0.0108319	0.470079	0.0113553	0.431914	0.0408001	0.0609991	0.0118082	0.0424942	0.0143101	0.464593	0.0112172	0.380565	0.0812438	0.1292	0.0109442	0.490235	0.011827	0.426993	0.0411602	0.0320573	0.00555126	0.0725831	0.0109962	0.468367	0.0113285	0.430855	0.0414577	0.0555474	0.00932286	0.0475325	0.0126332	0.466065	0.0112697	0.430252	0.0411929	0.0184748	0.0109114	0.0848615	0.0103975	0.466411	0.0112632	0.427642
Neomycin	0.864056	0.0205571	0.135944	0.00340986	0.60336	0.0524024	0.259712	0.00856531	0.136928	0.003425	0.609594	0.0516063	0.117867	0.0125768	0.137829	0.0117688	0.13471	0.00336824	0.60037	0.119725	0.267071	0.00779608	0.132559	0.00331432	0.602021	0.0493419	0.103801	0.0085214	0.158194	0.00726373	0.135985	0.00339884	0.608309	0.0501234	0.14224	0.0114848	0.114163	0.00947043	0.135288	0.00338146	0.609057	0.0501632	0.0535239	0.0182661	0.20023	0.00724762	0.137189	0.00342791	0.602675
Raffinose	0.685307	0.0203705	0.314693	0.00869667	0.430649	0.0431386	0.230577	0.0121382	0.338773	0.00924754	0.434308	0.0428809	0.0984443	0.0152297	0.128772	0.0166715	0.338475	0.00922852	0.421923	0.0943882	0.244488	0.0115108	0.33359	0.00909571	0.430749	0.042172	0.0525895	0.00722711	0.176711	0.0121049	0.33995	0.00941072	0.435165	0.0422555	0.111931	0.0126489	0.112574	0.014048	0.340331	0.00943533	0.428893	0.0415048	0.0372008	0.0163315	0.190402	0.0116435	0.343504	0.00949942	0.43069
Trehalose	0.419078	0.0180353	0.580922	0.014046	0.330468	0.0342479	0.0845396	0.012261	0.584992	0.0139817	0.331193	0.0341501	0.0457551	0.0123211	0.0383496	0.0161919	0.584702	0.013974	0.292578	0.0608392	0.0993569	0.0123338	0.608065	0.014513	0.331115	0.0340214	0.0177837	0.00532505	0.066093	0.0128299	0.585008	0.0140306	0.332491	0.034081	0.0376624	0.00938276	0.0455969	0.0144373	0.584249	0.0140105	0.331049	0.0338484	0.0082104	0.00684881	0.0757427	0.0121501	0.584998	0.0140238	0.328576
Xylose	0.540368	0.0188074	0.459632	0.0114269	0.392949	0.0392969	0.155843	0.0116475	0.451208	0.0111002	0.394726	0.0390108	0.0862143	0.0137993	0.0683763	0.0156847	0.450683	0.0110789	0.322749	0.0872509	0.189041	0.0122227	0.48821	0.011997	0.394196	0.0391179	0.0350589	0.00549661	0.119307	0.0114599	0.451438	0.0112	0.394831	0.0390494	0.0822055	0.00997813	0.0701449	0.0127437	0.452819	0.011231	0.390709	0.0387109	0.0247642	0.0146299	0.130562	0.0113888	0.453965	0.011262	0.392201
YNB	0.537269	0.0185168	0.462731	0.0112569	0.485367	0.0438621	0.0889296	0.00968686	0.425703	0.0102247	0.491013	0.0436461	0.0769457	0.0111753	0.0101348	0.0126772	0.421906	0.0101238	0.451744	0.0942481	0.10098	0.00961218	0.447276	0.0107176	0.488762	0.0428632	0.0294667	0.00503274	0.0587904	0.00986182	0.422981	0.0102334	0.492129	0.0430316	0.0635811	0.00895448	0.0228978	0.0112974	0.421392	0.0101946	0.494708	0.0431937	0.0129971	0.00846129	0.071638	0.00938053	0.420657	0.0101774	0.492621
YPD	0.652567	0.0164656	0.347433	0.00482355	0.510718	0.043372	0.162102	0.00651801	0.32718	0.00453269	0.517588	0.0427899	0.0915516	0.0096704	0.0675531	0.00897761	0.323308	0.00447777	0.463673	0.100771	0.188572	0.00652808	0.347755	0.00481636	0.513161	0.04123	0.0451838	0.00479787	0.112856	0.00597997	0.3288	0.0045678	0.517065	0.0412768	0.0895971	0.0079189	0.0671527	0.00712058	0.326185	0.0045301	0.515806	0.0412303	0.0291512	0.0117395	0.127211	0.00576376	0.327831	0.00455488	0.51772
Zeocin	0.880105	0.0205965	0.119895	0.00294679	0.694614	0.0553076	0.205791	0.00673642	0.099595	0.00244267	0.704436	0.0551244	0.046666	0.00858457	0.151822	0.00949041	0.0970761	0.00238065	0.629034	0.120613	0.258329	0.00723983	0.112637	0.00276181	0.702308	0.0558714	0.0396339	0.00493504	0.160206	0.00659793	0.0978515	0.00240131	0.705157	0.0561499	0.055468	0.00736508	0.142171	0.00814043	0.0972047	0.00238599	0.696265	0.0551906	0.0225493	0.0103613	0.181533	0.00622424	0.0996521	0.00244479	0.696441
mean	0.620682	0.0213372	0.379318	0.0118439	0.432739	0.0415757	0.188619	0.0132731	0.378641	0.0114562	0.437264	0.0413099	0.0881494	0.013925	0.0983007	0.0170552	0.376286	0.0113514	0.409732	0.0922602	0.204882	0.0130088	0.385386	0.0116071	0.43412	0.0405711	0.0567964	0.00710469	0.131262	0.0125547	0.377821	0.0112603	0.438419	0.0409569	0.0952354	0.0110183	0.0897099	0.0142373	0.376636	0.011213	0.430012	0.0397491	0.0392049	0.0165891	0.145651	0.0113899	0.335132	0.0101521	0.430103
median	0.638539		0.361461		0.429412		0.17425		0.348319		0.433111		0.0919726		0.0880651		0.346747		0.408916		0.188807		0.363032		0.431996		0.0455186		0.123173		0.351174		0.434788		0.093945		0.0841816		0.347023		0.433442		0.0321138		0.13704		0.340024		0.431483
min	0.111445		0.119895		0.0849588		0.0300619		0.099595		0.0856135		0.0228818		0.0056061		0.0970761		0.0746712		0.0355857		0.112637		0.0855502		0.00514244		0.0250455		0.0978515		0.0854188		0.0121276		0.0113759		0.0972047		0		0		0		0		0
max	0.880105		0.888555		0.694614		0.386241		0.884979		0.704436		0.212568		0.21405		0.884257		0.629034		0.369034		0.889743		0.702308		0.165732		0.22964		0.884262		0.705157		0.214577		0.175297		0.884515		0.696265		0.124284		0.246099		0.648076		0.696441
G= whole genome
Q = significant additive QTL
“QQm”=significant interacting QTL-QTL from marginal scan
“QQf”=significant interacting QTL-QTL from full scan
SE in italic
[truncated: 17 more columns]
