# Supplementary material for: Genetic interactions contribute less than additive effects to quantitative trait variation in yeast
Source: Nat Commun. 2015 Nov 5;6:8712. doi: 10.1038/ncomms9712 (PMC4635962; doi:10.1038/ncomms9712)
Supplement: Supplementary Data 3 — Detected additive QTL. Positions, effect sizes, and variance explained by each QTL for each trait are listed. [file ncomms9712-s4.xls]

## Sheet: Sheet1
Additive QTL							confidence intervals
chr	trait	index	pos	lm_coefficient	variance_explained		pos.left_refineqtl	pos.peak_refineqtl	pos.right_refineqtl	max.lod	int.size	systematic name	common name
chrI	CobaltChloride	576	194101	0.148691	0.0252533		192954	193500	194475	33.0078	1521	YAR042W	SWH1
chrVII	CobaltChloride	9826	609644	-0.0973736	0.00904871		607495	609644	610923	14.1608	3428	YGR059W YGR060W	SPR3 ERG25
chrX	CobaltChloride	14166	331639	0.0835504	0.0036128		329192	331412	332665	10.4788	3473	YJL057C YJL056C	IKS1 ZAP1
chrV	CobaltChloride	6733	196326	0.0929737	0.00788241		194686	196326	198865	10.2176	4179	YER020W YER021W YER022W	GPA2 RPN3 SRB4
chrXIII	CobaltChloride	20568	13364	-0.220095	0.0515537		23620	26333	29145	70.6018	5525	YML124C YML123C YML122C YML121W YML120C	TUB3 PHO84 GTR1 NDI1
chrX	CobaltChloride	15105	656567	0.175922	0.034366		651274	656567	658561	45.8781	7287	YJR123W YJR124C YJR125C YJR126C	RPS5 ENT3 VPS70
chrXII	CobaltChloride	19033	657536	0.39648	0.12773		649258	650767	657602	185.689	8344	YLR256W	HAP1
chrXV	CobaltChloride	24236	73877	0.11953	0.00609683		71821	75860	80664	15.5221	8843	YOL132W YOL131W YOL130W YOL129W YOL128C YOL127W	GAS4 ALR1 VPS68 YGK3 RPL25
chrVII	CobaltChloride	9359	375494	-0.116731	0.016897		368346	375494	378078	20.323	9732	YGL073W YGL074C YGL072C YGL071W YGL070C YGL068W YGL069C YGL067W YGL066W	HSF1 AFT1 RPB9 MNP1 NPY1 SGF73
chrXIV	CobaltChloride	23486	485549	-0.102598	0.0162454		478701	485549	488598	11.3842	9897	YNL079C YNL078W YNL077W YNL076W YNL075W YNL074C YNL073W	TPM1 NIS1 APJ1 MKS1 IMP4 MLF3 MSK1
chrXV	CobaltChloride	25755	561511	-0.105758	0.00909785		559768	561511	569787	16.1339	10019	YOR126C YOR127W YOR128C YOR129C	IAH1 RGA1 ADE2 AFI1
chrV	CobaltChloride	7023	290603	-0.118776	0.00621685		283424	290603	294112	16.6113	10688	YER064C YER065C YER066W YER067W YER066C-A YER067C-A YER068W	VHR2 ICL1 RRT13 RGI1 MOT2
chrIII	CobaltChloride	3211	95776	-0.13288	0.015738		92716	95776	103593	23.8746	10877	YCL017C YCL016C YCL014W YCL012C YCL011C YCL010C	NFS1 DCC1 BUD3 GBP2 SGF29
chrXIII	CobaltChloride	22580	905868	0.109404	0.0132063		902532	905868	914895	17.9239	12363	YMR315W YMR315W-A YMR316W YMR316C-A YMR317W YMR316C-B YMR318C YMR319C	DIA1 ADH6 FET4
chrXV	CobaltChloride	26570	941405	-0.0888009	0.00347057		922306	928579	941514	8.27097	19208	YOR323C YOR325W YOR324C YOR326W YOR327C YOR328W YOR329W-A YOR329C YOR330C	PRO2 FRT1 MYO2 SNC2 PDR10 SCD5 MIP1
chrXII	CobaltChloride	18822	568546	-0.0985515	0.00827627		553633	568546	574950	12.6031	21317	YLR205C YLR206W YLR207W YLR208W YLR209C YLR210W YLR211C YLR212C YLR213C YLR214W YLR215C YLR217W YLR216C YLR218C YLR219W	HMX1 ENT2 HRD3 SEC13 PNP1 CLB4 ATG38 TUB4 CRR1 FRE1 CDC123 CPR6 COA4 MSC3
chrVIII	CobaltChloride	11163	122014	-0.046991	0.00127652		116378	122014	144393	3.33738	28015	YHR006W YHR007C YHR007C-A YHR008C YHR009C YHR010W YHR011W YHR012W YHR013C YHR014W YHR015W YHR016C YHR017W YHR018C YHR019C YHR020W	STP2 ERG11 SOD2 TDA3 RPL27A DIA4 VPS29 ARD1 SPO13 MIP6 YSC84 YSC83 ARG4 DED81
chrXV	CobaltChloride	24694	201792	-0.0787713	0.0096076		197493	215865	226144	6.55198	28651	YOL070C YOL069W YOL068C YOL067C YOL066C YOL065C YOL064C YOL063C YOL062C YOL061W YOL060C YOL059W YOL058W YOL057W YOL056W YOL055C	NBA1 NUF2 HST1 RTG1 RIB2 INP54 MET22 CRT10 APM4 PRS5 MAM3 GPD2 ARG1 GPM3 THI20
chrI	CobaltChloride	124	50840	-0.0470048	0.00171309		33070	56129	62361	3.33671	29291	YAL061W YAL060W YAL059W YAL059C-A YAL058W YAL056C-A YAL056W YAL055W YAL054C YAL053W YAL051W YAL049C YAL047W-A YAL048C YAL047C YAL046C YAL044W-A YAL045C YAL044C YAL043C YAL042W YAL042C-A	BDH2 BDH1 ECM1 CNE1 GPB2 PEX22 ACS1 FLC2 OAF1 AIM2 GEM1 SPC72 AIM1 GCV3 PTA1 ERV46
chrVI	CobaltChloride	8290	192545	-0.0425187	0.00122991		168984	192485	208668	2.7309	39684	YFR012W-A YFR013W YFR014C YFR015C YFR016C YFR017C YFR018C YFR019W YFR020W YFR021W YFR022W YFR023W YFR024C-A YFR025C YFR026C YFR027W YFR028C	IOC3 CMK1 GSY1 IGD1 FAB1 ATG18 ROG3 PES4 LSB3 HIS2 ULI1 ECO1 CDC14
chrXII	CobaltChloride	18492	369495	0.0587223	0.0032884		342319	369495	384824	5.17742	42505	YLR100W YLR101C YLR102C YLR103C YLR104W YLR105C YLR106C YLR107W YLR108C YLR109W YLR110C YLR111W YLR112W YLR113W YLR114C YLR115W YLR116W YLR117C YLR118C	ERG27 APC9 CDC45 LCL2 SEN2 MDN1 REX3 AHP1 CCW12 HOG1 AVL9 CFT2 MSL5 CLF1
chrXV	CobaltChloride	26440	856254	0.072701	0.00227372		841378	856254	883966	3.71266	42588	YOR276W YOR277C YOR278W YOR279C YOR280C YOR282W YOR281C YOR283W YOR284W YOR285W YOR286W YOR287C YOR288C YOR289W YOR290C YOR291W YOR292C YOR293W YOR293C-A YOR294W YOR295W YOR296W YOR297C YOR298W YOR298C-A YOR299W YOR300W YOR301W YOR302W YOR303W	CAF20 HEM4 RFM1 FSH3 PLP2 HUA2 RDL1 RDL2 RRP36 MPD1 SNF2 YPK9 RPS10A RRS1 UAF30 TIM18 MUM3 MBF1 BUD7 RAX1 CPA1
chrXV	CobaltChloride	24504	147007	-0.0960547	0.00497521		138746	146782	182946	7.6058	44200	YOL096C YOL095C YOL094C YOL093W YOL092W YOL091W YOL090W YOL089C YOL088C YOL087C YOL086W-A YOL086C YOL085W-A YOL085C YOL084W YOL083W YOL083C-A YOL082W YOL081W YOL079W YOL080C YOL078W	COQ3 HMI1 RFC4 TRM10 YPQ1 SPO21 MSH2 HAL9 MPD2 DUF1 MHF1 ADH1 PHM7 ATG34 ATG19 IRA2 REX4 AVO1
chrXII	CobaltChloride	18008	135855	-0.0489676	0.00213661		124642	135855	177778	3.60069	53136	YLL013C YLL012W YLL011W YLL010C YLL009C YLL008W YLL007C YLL006W-A YLL006W YLL005C YLL004W YLL003W YLL002W YLL001W YLR001C YLR002C YLR003C YLR004C YLR005W YLR006C YLR007W YLR008C YLR009W YLR010C YLR011W YLR012C YLR013W YLR014C YLR015W YLR016C YLR017W	PUF3 YEH1 SOF1 PSR1 COX17 DRS1 LMO1 MMM1 SPO75 ORC3 SFI1 RTT109 DNM1 NOC3 CMS1 THI73 SSL1 SSK1 NSE1 PAM18 RLP24 TEN1 LOT6 GAT3 PPR1 BRE2 PML1 MEU1
chrIII	CobaltChloride	3352	211772	0.0597273	0.00236097		207086	211772	266048	4.87846	58962	YCR044C YCR045W-A YCR045C YCR046C YCR047W-A YCR047C YCR048W YCR049C YCR050C YCR051W YCR052W YCR053W YCR054C YCR057C YCR059C YCR060W YCR061W YCR063W YCR064C YCR065W YCR066W YCR067C YCR068W YCR069W YCR071C YCR072C YCR073C YCR073W-A YCR075C YCR075W-A YCR076C YCR077C YCR079W YCR081W YCR081C-A YCR082W YCR083W YCR084C YCR085W YCR086W YCR087W YCR087C-A YCR088W	PER1 RRT12 IMG1 BUD23 ARE1 RSC6 THR4 CTR86 PWP2 YIH1 TAH1 BUD31 HCM1 RAD18 SED4 ATG15 CPR4 IMG2 RSA4 SSK22 SOL2 ERS1 FUB1 PAT1 PTC6 SRB8 AHC2 TRX3 TUP1 CSM1 ABP1
chrIX	CobaltChloride	12492	194026	0.0810295	0.00642273		166532	183089	248675	9.87685	82143	YIL106W YIL105W-A YIL105C YIL104C YIL103W YIL102C-A YIL102C YIL101C YIL100W YIL100C-A YIL099W YIL098C YIL097W YIL096C YIL095W YIL094C YIL093C YIL092W YIL091C YIL090W YIL089W YIL088C YIL087C YIL086C YIL085C YIL084C YIL083C YIL082W YIL079C YIL078W YIL077C YIL076W YIL075C YIL074C YIL073C YIL072W YIL071W-A YIL071C YIL070C YIL069C YIL068W-A YIL068C YIL066W-A YIL067C YIL066C YIL065C YIL064W YIL063C YIL…	MOB1 SLM1 SHQ1 DPH1 XBP1 SGA1 FMC1 FYV10 BMT5 PRK1 LYS12 RSM25 UTP25 ICE2 AVT7 AIM19 KTR7 SDS3 CAB2 AIR1 THS1 SEC28 RPN2 SER33 SPO22 HOP1 PCI8 MAM33 RPS24B SEC6 RNR3 FIS1 EFM4 YRB2 ARC15 SNP1 RGI2
chrXVI	CobaltChloride	27801	541496	0.0479884	0.00226903		513417	543686	599378	3.48466	85961	YPL020C YPL019C YPL018W YPL017C YPL016W YPL015C YPL014W YPL013C YPL012W YPL011C YPL010W YPL009C YPL008W YPL007C YPL006W YPL005W YPL004C YPL003W YPL002C YPL001W YPR001W YPR002W YPR002C-A YPR003C YPR004C YPR005C YPR006C YPR007C YPR008W YPR009W YPR010C YPR010C-A YPR011C YPR012W YPR013C YPR014C YPR015C YPR016C YPR016W-A YPR017C YPR018W YPR019W	ULP1 VTC3 CTF19 IRC15 SWI1 HST2 MRPS16 RRP12 TAF3 RET3 RQC2 CHL1 TFC8 NCR1 AEP3 LSP1 ULA1 SNF8 HAT1 CIT3 PDH1 AIM45 HAL1 ICL2 REC8 HAA1 SUT2 RPA135 CMR3 TIF6 DSS4 RLF2 MCM4
chrII	CobaltChloride	2404	566670	0.0660275	0.0050088		498575	534922	589895	6.59301	91320	YBR131W YBR132C YBR134W YBR133C YBR135W YBR136W YBR137W YBR138C YBR139W YBR140C YBR141W-A YBR141C YBR142W YBR143C YBR144C YBR145W YBR146W YBR147W YBR148W YBR149W YBR150C YBR151W YBR152W YBR153W YBR154C YBR155W YBR156C YBR157C YBR158W YBR159W YBR160W YBR161W YBR162C YBR162W-A YBR163W YBR164C YBR165W YBR166C YBR167C YBR168W YBR169C YBR170C YBR171W YBR172C YBR173C YBR175W YBR174C YBR176W YBR178W YBR…	CCZ1 AGP2 HSL7 CKS1 MEC1 IRA1 BMT2 MAK5 SUP45 ADH5 MRPS9 RTC2 YSW1 ARA1 TBS1 APD1 SPP381 RIB7 RPB5 CNS1 SLI15 ICS2 AMN1 IFA38 CDC28 CSH1 TOS1 YSY6 EXO5 ARL1 UBS1 TYR1 POP7 PEX32 SSE2 NPL4 SEC66 SMY2 UMP1 SWD3 ECM31 EHT1 FZO1 DTR1
chrXIV	CobaltChloride	23595	542570	-0.0516076	0.00163329		500387	517970	607186	2.9047	106799	YNL066W YNL065W YNL064C YNL063W YNL062C YNL061W YNL059C YNL057W YNL058C YNL056W YNL055C YNL054W YNL053W YNL052W YNL051W YNL050C YNL049C YNL048W YNL047C YNL046W YNL045W YNL044W YNL043C YNL042W-B YNL042W YNL041C YNL040W YNL039W YNL038W YNL037C YNL036W YNL035C YNL034W YNL033W YNL032W YNL031C YNL030W YNL028W YNL029C YNL027W YNL026W YNL025C YNL024C-A YNL024C YNL023C YNL022C YNL021W YNL020C YNL019C YNL…	SUN4 AQR1 YDJ1 MTQ1 GCD10 NOP2 ARP5 OCA2 POR1 VAC7 MSG5 COX5A COG5 SFB2 ALG11 SLM2 LAP2 YIP3 BOP3 COG6 BDP1 GPI15 IDH1 NCE103 SIW14 HHT2 HHF2 KTR5 CRZ1 SAM50 SSN8 KSH1 FAP1 RCM1 HDA1 ARK1 PUB1 PBI2 HEF3
chrXV	CobaltChloride	25118	395238	0.0658462	0.00435249		312146	429834	438541	6.20943	126395	YOL007C YOL006C YOL005C YOL004W YOL003C YOL002C YOL001W YOR001W YOR002W YOR003W YOR004W YOR005C YOR006C YOR007C YOR008C YOR008C-A YOR008W-B YOR009W YOR010C YOR011W YOR011W-A YOR012W YOR013W YOR014W YOR015W YOR016C YOR017W YOR018W YOR019W YOR020C YOR020W-A YOR021C YOR022C YOR023C YOR024W YOR025W YOR026W YOR027W YOR028C YOR029W YOR030W YOR032C YOR032W-A YOR033C YOR034C YOR034C-A YOR035C YOR036W YOR…	CSI2 TOP1 RPB11 SIN3 PFA4 IZH2 PHO80 RRP6 ALG6 YSP3 UTP23 DNL4 TSR3 SGT2 SLG1 TIR4 TIR2 AUS1 IRC11 RTS1 ERP4 PET127 ROD1 HSP10 SFM1 AHC1 HST3 BUB3 STI1 CIN5 DFG16 HMS1 EXO1 AKR2 SHE4 PEP12 CYC2 HIR2 CKB2 GLO4 CUE5 WHI2 IRC23 TOM6 DBP5 STD1 RAT1 RSB1 ETT1 TMC1 VHS3 NOB1 SGT1 ASE1
chrX	CobaltChloride	13607	96194	-0.0520249	0.00250027		26108	58993	226665	4.09293	200557	YJL215C YJL214W YJL213W YJL212C YJL210W YJL211C YJL209W YJL208C YJL207C YJL206C YJL205C YJL204C YJL203W YJL202C YJL201W YJL200C YJL199C YJL198W YJL197W YJL197C-A YJL196C YJL194W YJL195C YJL193W YJL192C YJL191W YJL190C YJL189W YJL188C YJL187C YJL186W YJL185C YJL184W YJL183W YJL181W YJL182C YJL180C YJL179W YJL178C YJL177W YJL175W YJL176C YJL174W YJL173C YJL172W YJL171C YJL170C YJL169W YJL168C YJL16…	HXT8 OPT1 PEX2 CBP1 NUC1 LAA1 NCE101 RCY1 PRP21 ECM25 ACO2 MBB1 PHO90 UBP12 ELO1 CDC6 SOP4 RPS14B RPS22A RPL39 BUD19 SWE1 MNN5 ATG36 GON7 MNN11 ATP12 PFD1 ATG27 RPL17B SWI3 KRE9 RFA3 CPS1 ASG7 SET2 ERG20 QCR8 HAL5 TPK1 JJJ2 FMP33 HSP150 CIS3 FAR1 SSY5 FBP26 VPS35 INO1 SNA3 DAS1 RPA34 IDS2 SFH5 TIM17 IRC9 YAK1 RPB4 YUR1 TIF2 GLG2 RPS21B LCB3 MRS3 AIM23 URA2 TRK1 PBS2 SPT10 NIT2 GCD14 LSM1 MTC1 ALB…
chrXVI	CobaltChloride	27048	215587	-0.0402284	0.00160749		195879	339477	462045	2.45427	266166	YPL184C YPL183W-A YPL183C YPL181W YPL182C YPL180W YPL179W YPL178W YPL177C YPL176C YPL175W YPL174C YPL173W YPL172C YPL171C YPL170W YPL169C YPL168W YPL167C YPL166W YPL165C YPL164C YPL163C YPL162C YPL161C YPL160W YPL159C YPL158C YPL157W YPL156C YPL155C YPL154C YPL153C YPL152W-A YPL152W YPL151C YPL150W YPL149W YPL148C YPL147W YPL146C YPL145C YPL144W YPL143W YPL142C YPL141C YPL140C YPL139C YPL138C YPL…	MRN1 RTC6 RTT10 CTI6 TCO89 PPQ1 CBC2 CUP9 TRE1 SPT14 NIP100 MRPL40 COX10 OYE3 DAP1 MEX67 REV3 ATG29 SET6 MLH3 SVS1 BEM4 CDC60 PET20 AIM44 TGS1 PRM4 KIP2 PEP4 RAD53 RRD2 PRP46 ATG5 PPT2 PXA1 NOP53 KES1 POC4 RPL33A FRK1 MKK2 UME1 SPP1 GIP3 ISU1 ODC1 RDS2 COX11 RPL5 SPO19 TAF14 TBF1 HHO1 NAN1 KAP120 SPC29 RNY1 TFB2 MEI5 VPS30 DBP1 MRP51 IDI1 HOS3 BEM3 PEX25 CAR1 GDE1 SSE1 SYH1 MSD1 FMP30 ELP4 ATG21 …
chrXV	CobaltChloride	26258	794469	0.028197	0.00185301		561511	652034	856254	0.706475	294743	YOR127W YOR128C YOR129C YOR130C YOR131C YOR132W YOR133W YOR134W YOR136W YOR135C YOR137C YOR138C YOR140W YOR139C YOR141C YOR142W YOR143C YOR144C YOR146W YOR145C YOR147W YOR148C YOR149C YOR150W YOR151C YOR152C YOR153W YOR154W YOR155C YOR156C YOR157C YOR158W YOR159C YOR160W YOR161W-A YOR161W-B YOR161C YOR161C-C YOR162C YOR163W YOR164C YOR165W YOR166C YOR167C YOR168W YOR169C YOR170W YOR171C YOR172W Y…	RGA1 ADE2 AFI1 ORT1 VPS17 EFT1 BAG7 IDH2 IRC14 SIA1 RUP1 SFL1 ARP8 LSC1 THI80 ELG1 PNO1 MDM32 SPP2 SMP3 MRPL23 RPB2 PDR5 SLP1 ISN1 NFI1 PUP1 PET123 SME1 MTR10 PNS1 YRR1 DDP1 GET4 SEY1 SWT1 RPS28A GLN4 LCB4 YRM1 DCS2 MED4 ALE1 HEM15 MPC54 GAC1 SYC1 DCI1 LAS17 RPS30B FYV12 SER1 GSP2 TUF1 MSB1 IES4 SPR1 ULS1 THI72 PEX27 TOA1 SLK19 LIP5 MCA1 BFR1 MRM1 HIS3 DED1 GEP3 NOC2 RET1 PTP2 NPT1 RPB10 MGM1 STE…
chrXIII	CopperSulfate	20656	50109	-0.269078	0.0790616		49712	50109	50514	120.727	802	YML110C	COQ5
chrXV	CopperSulfate	25747	558953	-0.248505	0.0524401		557021	558953	560189	98.1146	3168	YOR124C YOR125C YOR126C	UBP2 CAT5 IAH1
chrIX	CopperSulfate	12055	48879	0.0766991	0.0128602		45805	49364	52260	7.95098	6455	YIL159W YIL158W YIL156W-A YIL157C YIL156W-B YIL156W YIL155C	BNR1 AIM20 COA1 UBP7 GUT2
chrXI	CopperSulfate	17510	616713	-0.203553	0.033834		614193	617158	620930	72.5247	6737	YKR093W YKR094C YKR095W	PTR2 RPL40B MLP1
chrXII	CopperSulfate	19025	649837	0.274269	0.0694443		648877	649837	656891	128.028	8014	YLR256W	HAP1
chrXII	CopperSulfate	18008	135855	-0.0833908	0.00810922		132610	135855	140997	12.5632	8387	YLL008W YLL007C YLL006W-A YLL006W YLL005C	DRS1 LMO1 MMM1 SPO75
chrXV	CopperSulfate	24570	161464	-0.227624	0.0434704		150653	160688	162766	80.6264	12113	YOL089C YOL088C YOL087C YOL086W-A YOL086C YOL085W-A YOL085C YOL084W	HAL9 MPD2 DUF1 MHF1 ADH1 PHM7
chrIV	CopperSulfate	4979	605994	-0.135871	0.021666		600764	605994	613791	32.7952	13027	YDR077W YDR078C YDR079W YDR079C-A YDR080W YDR081C YDR082W YDR083W YDR084C	SED1 SHU2 PET100 TFB5 VPS41 PDC2 STN1 RRP8 TVP23
chrVIII	CopperSulfate	11463	210710	-0.279494	0.077423		204657	209176	218189	132.32	13532	YHR048W YHR049W YHR049C-A YHR050W YHR050W-A YHR051W YHR052W YHR052W-A YHR053C YHR054C YHR054W-A YHR055C YHR056W-A YHR056C	YHK8 FSH1 SMF2 COX6 CIC1 CUP1-1 CUP1-2 RSC30
chrVII	CopperSulfate	8999	185620	-0.0889783	0.005917		178509	183709	192137	6.73843	13628	YGL173C YGL172W YGL171W YGL170C YGL169W YGL168W YGL167C YGL166W YGL165C YGL164C	XRN1 NUP49 ROK1 SPO74 SUA5 HUR1 PMR1 CUP2 YRB30
chrVII	CopperSulfate	10128	851656	-0.060795	0.0028037		845614	851827	859306	6.67807	13692	YGR174C YGR174W-A YGR175C YGR176W YGR177C YGR178C YGR179C YGR180C YGR181W YGR182C YGR183C	CBP4 ERG1 ATF2 PBP1 OKP1 RNR4 TIM13 QCR9
chrI	CopperSulfate	70	40866	0.0601724	0.00474607		33070	37409	48115	6.54981	15045	YAL061W YAL060W YAL059W YAL059C-A YAL058W YAL056C-A YAL056W YAL055W YAL054C YAL053W	BDH2 BDH1 ECM1 CNE1 GPB2 PEX22 ACS1 FLC2
chrXIV	CopperSulfate	23288	385702	0.149659	0.0260689		374309	376313	389873	36.5811	15564	YNL133C YNL132W YNL131W YNL130C YNL130C-A YNL129W YNL128W YNL127W YNL126W	FYV6 KRE33 TOM22 CPT1 DGR1 NRK1 TEP1 FAR11 SPC98
chrXIII	CopperSulfate	22622	914895	0.0730652	0.00301718		892535	914895	914895	8.62613	22360	YMR309C YMR310C YMR311C YMR312W YMR313C YMR314W YMR315W YMR315W-A YMR316W YMR316C-A YMR317W YMR316C-B YMR318C YMR319C	NIP1 GLC8 ELP6 TGL3 PRE5 DIA1 ADH6 FET4	7 SEC15 TAN1 EMC4 SAP4 SHE10 VID30 OST5 MTC3 VRG4 SDT1 COG1 EDC1 NIF3 FRA2 MDM34 KIP3 CLG1 SKI8 VAM7 NCS6 YPT32 MIG2 SIP2 SPT16 CHC1 POX1 KEX1 ARO8 MCM6 EMP24 YIP4 MDS3
chrXVI	CopperSulfate	27668	497425	-0.0655868	0.00425104		492354	497425	518590	7.75505	26236	YPL031C YPL030W YPL029W YPL028W YPL027W YPL026C YPL025C YPL024W YPL023C YPL022W YPL021W YPL020C YPL019C YPL018W	PHO85 TRM44 SUV3 ERG10 SMA1 SKS1 RMI1 MET12 RAD1 ECM23 ULP1 VTC3 CTF19
chrXV	CopperSulfate	25282	433993	0.0749207	0.00506162		427668	433993	455594	9.33127	27926	YOR053W YOR055W YOR054C YOR056C YOR057W YOR058C YOR059C YOR060C YOR061W YOR062C YOR063W YOR064C YOR065W YOR066W YOR067C YOR069W YOR068C	VHS3 NOB1 SGT1 ASE1 LPL1 SLD7 CKA2 RPL3 YNG1 CYT1 MSA1 ALG8 VPS5 VAM10
chrXIII	CopperSulfate	22377	817301	-0.061171	0.00355258		801587	817301	833534	6.04634	31947	YMR267W YMR268C YMR269W YMR270C YMR271C YMR272W-A YMR272C YMR272W-B YMR273C YMR274C YMR275C YMR276W YMR277W YMR278W YMR279C YMR280C YMR281W YMR282C	PPA2 PRP24 TMA23 RRN9 URA10 SCS7 ZDS1 RCE1 BUL1 DSK2 FCP1 PRM15 CAT8 GPI12 AEP2
chrII	CopperSulfate	2276	541588	0.108228	0.0107245		518106	541103	551704	19.2422	33598	YBR140C YBR141W-A YBR141C YBR142W YBR143C YBR144C YBR145W YBR146W YBR147W YBR148W YBR149W YBR150C YBR151W YBR152W YBR153W YBR154C YBR155W YBR156C	IRA1 BMT2 MAK5 SUP45 ADH5 MRPS9 RTC2 YSW1 ARA1 TBS1 APD1 SPP381 RIB7 RPB5 CNS1 SLI15
chrII	CopperSulfate	1695	393708	-0.0573682	0.00507721		375505	393708	415997	5.46672	40492	YBR068C YBR069C YBR070C YBR071W YBR072W YBR072C-A YBR073W YBR074W YBR076W YBR076C-A YBR077C YBR078W YBR079C YBR080C YBR081C YBR082C YBR083W YBR084W YBR084C-A YBR085W	BAP2 TAT1 ALG14 HSP26 RDH54 PFF1 ECM8 SLM4 ECM33 RPG1 SEC18 SPT7 UBC4 TEC1 MIS1 RPL19A AAC3
chrVII	CopperSulfate	8803	126965	0.117758	0.00208753		125195	126965	170641	3.17978	45446	YGL197W YGL196W YGL195W YGL194C-A YGL194C YGL193C YGL192W YGL191W YGL190C YGL189C YGL188C-A YGL188C YGL187C YGL186C YGL185C YGL184C YGL183C YGL182C YGL181W YGL180W YGL179C YGL178W YGL177W	MDS3 DSD1 GCN1 HOS2 IME4 COX13 CDC55 RPS26A COX4 TPN1 STR3 MND1 GTS1 ATG1 TOS3 MPT5
chrIII	CopperSulfate	3434	246183	-0.0626785	0.00331609		238947	251323	296689	7.11925	57742	YCR069W YCR071C YCR072C YCR073C YCR073W-A YCR075C YCR075W-A YCR076C YCR077C YCR079W YCR081W YCR081C-A YCR082W YCR083W YCR084C YCR085W YCR086W YCR087W YCR087C-A YCR088W YCR089W YCR090C YCR091W YCR092C YCR093W YCR094W YCR095C YCR095W-A YCR096C YCR097W YCR097W-A	CPR4 IMG2 RSA4 SSK22 SOL2 ERS1 FUB1 PAT1 PTC6 SRB8 AHC2 TRX3 TUP1 CSM1 ABP1 FIG2 KIN82 MSH3 CDC39 CDC50 OCA4 HMRA2 HMRA1
chrV	CopperSulfate	6959	261193	0.0438317	0.000397854		211245	245593	270213	3.49659	58968	YER028C YER029C YER030W YER031C YER032W YER033C YER034W YER035W YER036C YER037W YER038C YER038W-A YER039C YER039C-A YER040W YER041W YER042W YER043C YER044C YER044C-A YER045C YER046W YER046W-A YER047C YER048C YER048W-A YER049W YER050C YER051W YER052C YER053C YER053C-A YER054C YER055C YER056C YER056C-A	MIG3 SMB1 CHZ1 YPT31 FIR1 ZRG8 EDC2 ARB1 PHM8 KRE29 HVG1 GLN3 YEN1 MXR1 SAH1 ERG28 MEI4 ACA1 SPO73 SAP1 CAJ1 ISD11 TPA1 RSM18 JHD1 HOM3 PIC2 GIP2 HIS1 FCY2 RPL34A
chrXIV	CopperSulfate	23488	487250	0.0531757	0.00344527		427278	437955	487818	4.69342	60540	YNL103W YNL102W YNL101W YNL100W YNL099C YNL098C YNL097C-B YNL097W-A YNL097C YNL096C YNL095C YNL094W YNL093W YNL092W YNL091W YNL090W YNL089C YNL088W YNL087W YNL086W YNL085W YNL084C YNL083W YNL082W YNL081C YNL080C YNL079C YNL078W YNL077W YNL076W YNL075W YNL074C	MET4 POL1 AVT4 MIC27 OCA1 RAS2 PHO23 RPS7B APP1 YPT53 NST1 RHO2 TOP2 TCB2 SNN1 MKT1 END3 SAL1 PMS1 SWS2 EOS1 TPM1 NIS1 APJ1 MKS1 IMP4 MLF3
chrIV	CopperSulfate	6169	1476051	0.0428846	0.00151878		1418662	1450091	1479403	3.35449	60741	YDR481C YDR482C YDR483W YDR484W YDR485C YDR486C YDR487C YDR488C YDR489W YDR490C YDR492W YDR491C YDR493W YDR494W YDR495C YDR496C YDR497C YDR498C YDR499W YDR500C YDR501W YDR502C YDR503C YDR504C YDR505C YDR506C YDR507C YDR509W YDR508C YDR510W YDR510C-A YDR511W YDR513W YDR512C YDR514C YDR515W YDR516C YDR517W YDR518W	PHO8 CWC21 KRE2 VPS52 VPS72 VPS60 RIB3 PAC11 SLD5 PKH1 IZH1 MZM1 RSM28 VPS3 PUF6 ITR1 SEC20 LCD1 RPL37B PLM2 SAM2 LPP1 SPG3 PSP1 GMC1 GIN4 GNP1 SMT3 SDH7 GRX2 EMI1 SLF1 EMI2 GRH1 EUG1
chrXIII	CopperSulfate	21245	236833	-0.0715329	0.00344934		234266	247466	300324	9.06847	66058	YML019W YML018C YML017W YML016C YML015C YML014W YML013W YML012C-A YML012W YML011C YML010W YML009W-B YML009C-A YML009C YML008C YML007C-A YML007W YML006C YML005W YML004C YML003W YML002W YML001W YMR001C YMR001C-A YMR002W YMR003W YMR004W YMR005W YMR006C YMR007W YMR008C YMR009W YMR010W YMR011W YMR012W YMR013C-A YMR013C YMR013W-A YMR014W	OST6 PSP2 PPZ1 TAF11 TRM9 UBX2 ERV25 RAD33 SPT5 MRPL39 ERG6 YAP1 GIS4 TRM12 GLO1 YPT7 CDC5 MIX17 AIM34 MVP1 TAF4 PLB2 PLB1 ADI1 HXT2 CLU1 SEC59 BUD22
chrIX	CopperSulfate	12255	102310	0.0604056	0.00378302		74610	103157	148596	4.88694	73986	YIL146C YIL145C YIL144W YIL143C YIL142W YIL142C-A YIL141W YIL140W YIL139C YIL138C YIL137C YIL136W YIL135C YIL134C-A YIL134W YIL133C YIL132C YIL131C YIL130W YIL129C YIL128W YIL127C YIL126W YIL125W YIL124W YIL123W YIL122W YIL121W YIL120W YIL119C YIL118W YIL117C YIL116W YIL115W-A YIL115C	ATG32 PAN6 NDC80 SSL2 CCT2 AXL2 REV7 TPM2 TMA108 OM45 VHS2 FLX1 RPL16A CSM2 FKH1 ASG1 TAO3 MET18 RRT14 STH1 KGD1 AYR1 SIM1 POG1 QDR2 QDR1 RPI1 RHO3 PRM5 HIS5 NUP159
chrXV	CopperSulfate	24029	36415	0.0449599	0.00195944		33217	86295	108945	3.27821	75728	YOL154W YOL152W YOL151W YOL150C YOL149W YOL148C YOL147C YOL146W YOL145C YOL144W YOL143C YOL142W YOL141W YOL140W YOL139C YOL138C YOL137W YOL136C YOL135C YOL133W YOL134C YOL132W YOL131W YOL130W YOL129W YOL128C YOL127W YOL126C YOL125W YOL124C YOL123W YOL122C YOL121C YOL120C YOL119C YOL118C YOL117W YOL116W YOL115W YOL114C YOL113W YOL112W YOL111C	ZPS1 FRE7 GRE2 DCP1 SPT20 PEX11 PSF3 CTR9 NOP8 RIB4 RRP40 PPM2 ARG8 CDC33 RTC1 BSC6 PFK27 MED7 HRT1 GAS4 ALR1 VPS68 YGK3 RPL25 MDH2 TRM13 TRM11 HRP1 SMF1 RPS19A RPL18A MCH4 RRI2 MSN1 PAP2 SKM1 MSB4 MDY2
chrVII	CopperSulfate	8756	120263	0.024224	0.000153665		27002	125090	126965	0.167054	99963	YGL252C YGL251C YGL250W YGL249W YGL248W YGL247W YGL246C YGL245W YGL244W YGL243W YGL242C YGL241W YGL240W YGL238W YGL239C YGL237C YGL235W YGL236C YGL234W YGL233W YGL232W YGL231C YGL230C YGL229C YGL228W YGL227W YGL226C-A YGL226W YGL225W YGL224C YGL223C YGL222C YGL221C YGL220W YGL218W YGL219C YGL216W YGL217C YGL215W YGL214W YGL213C YGL212W YGL211W YGL210W YGL209W YGL208W YGL207W YGL206C YGL205W YGL20…	RTG2 HFM1 RMR1 ZIP2 PDE1 BRR6 RAI1 GUS1 RTF1 TAD1 KAP114 DOC1 CSE1 HAP2 MTO1 ADE5
chrI	CopperSulfate	409	167326	0.0304407	0.000405103		37409	74572	187801	1.69686	150392	YAL058W YAL056C-A YAL056W YAL055W YAL054C YAL053W YAL051W YAL049C YAL047W-A YAL048C YAL047C YAL046C YAL044W-A YAL045C YAL044C YAL043C YAL042W YAL042C-A YAL041W YAL040C YAL039C YAL038W YAL037C-B YAL037C-A YAL037W YAL036C YAL035W YAL034W-A YAL034C-B YAL034C YAL033W YAL032C YAL031W-A YAL031C YAL030W YAL029C YAL028W YAL027W YAL026C-A YAL026C YAL025C YAL024C YAL023C YAL022C YAL021C YAL019W-A YAL020C Y…	CNE1 GPB2 PEX22 ACS1 FLC2 OAF1 AIM2 GEM1 SPC72 AIM1 GCV3 PTA1 ERV46 CDC24 CLN3 CYC3 CDC19 RBG1 FUN12 MTW1 FUN19 POP5 PRP45 GIP4 SNC1 MYO4 FRT2 SAW1 DRS2 MAK16 LTE1 PMT2 FUN26 CCR4 ATS1 FUN30 LDS1 PSK1 TPD3 NTG1 SYN8 DEP1 CYS3 SWC3 MDM10 SPO7 FUN14 ERP2 SSA1 EFB1 VPS8 TFC3 NUP60 ERP1 SWD1 RFA1 SEN34 BUD14 ADE1 KIN3 CDC15 PAU7 UIP3 PRM9
chrIX	CopperSulfate	12753	274516	0.0335124	0.00146301		213122	303589	424914	2.00577	211792	YIL078W YIL077C YIL076W YIL075C YIL074C YIL073C YIL072W YIL071W-A YIL071C YIL070C YIL069C YIL068W-A YIL068C YIL066W-A YIL067C YIL066C YIL065C YIL064W YIL063C YIL062C YIL061C YIL060W YIL058W YIL059C YIL057C YIL056W YIL055C YIL054W YIL053W YIL052C YIL051C YIL050W YIL049W YIL048W YIL047C-A YIL047C YIL046W-A YIL046W YIL045W YIL044C YIL043C YIL042C YIL041W YIL040W YIL039W YIL038C YIL037C YIL036W YIL03…	THS1 SEC28 RPN2 SER33 SPO22 HOP1 PCI8 MAM33 RPS24B SEC6 RNR3 FIS1 EFM4 YRB2 ARC15 SNP1 RGI2 VHR1 GPP1 RPL34B MMF1 PCL7 DFG10 NEO1 SYG1 MET30 PIG2 AGE2 CBR1 PKP1 GVP36 APQ12 TED1 NOT3 PRM2 CST6 CKA1 CAP2 BCY1 ULP2 SSM4 EMC5 IRR1 YKE4 TIM44 RPB3 HIS6 FAF1 RPL2B VID28 SNL1 BAR1 MNT3 PDR11 TIR3 DOT5 EST3 FAA3 URM1 NAS2 YIA6 EPS1 BET1 CFD1 INP51 SGN1 MPH1 AIM21 DJP1 IST3 PAN1 PRI1 MSL1 DSN1 STS1 SQT1 …
chrIV	CopperSulfate	4599	369971	-0.0331223	0.000694418		19638	109331	593316	1.97986	573678	YDL241W YDL240C-A YDL240W YDL239C YDL238C YDL237W YDL236W YDL235C YDL234C YDL233W YDL232W YDL231C YDL230W YDL229W YDL228C YDL227C YDL226C YDL225W YDL224C YDL223C YDL222C YDL221W YDL220C YDL219W YDL218W YDL217C YDL216C YDL215C YDL214C YDL213C YDL212W YDL211C YDL210W YDL209C YDL208W YDL207W YDL206W YDL205C YDL204W YDL203C YDL202W YDL201W YDL200C YDL199C YDL198C YDL197C YDL196W YDL195W YDL194W YDL19…	LRG1 ADY3 GUD1 AIM6 PHO13 YPD1 GYP7 MFG1 OST4 BRE4 PTP1 SSB1 HO GCS1 SHS1 WHI4 HBT1 FMP45 CDC13 DTD1 TIM22 RRI1 GDH2 PRR2 NOP6 SHR3 UGA4 CWC2 NHP2 GLE1 HEM3 RTN2 ACK1 MRPL11 TRM8 MGT1 GGC1 ASF2 SEC31 SNF3 NUS1 ARF1 RPL35A UFD2 RBS1 PPH22 VMA1 RPL41A LYS20 INH1 PCL9 DLD2 AIR2 DLD1 PAR32 GLT1 UGA3 UGX2 SFA1 NRP1 FAP7 CDC36 CDC9 ENT1 MHF2 DHH1 STE7 CMR1 CLB3 MSH5 SAS10 RPC53 BUD30 ATG9 NOP14 RPN5 LD…
chrVII	CopperSulfate	9471	425446	-0.0325869	0.00198292		187678	412413	851062	1.94043	663384	YGL168W YGL167C YGL166W YGL165C YGL164C YGL163C YGL162W YGL161C YGL160W YGL159W YGL158W YGL157W YGL156W YGL155W YGL154C YGL153W YGL152C YGL151W YGL149W YGL150C YGL148W YGL147C YGL146C YGL145W YGL144C YGL143C YGL142C YGL141W YGL140C YGL139W YGL138C YGL137W YGL136C YGL135W YGL134W YGL133W YGL132W YGL131C YGL130W YGL129C YGL128C YGL127C YGL126W YGL125W YGL124C YGL123W YGL123C-A YGL122C YGL121C YGL12…	HUR1 PMR1 CUP2 YRB30 RAD54 SUT1 YIP5 AIM14 RCK1 ARI1 AMS1 CDC43 LYS5 PEX14 NUT1 INO80 ARO2 RPL9A RRT6 TIP20 ROG1 MRF1 GPI10 HUL5 FLC3 SEC27 MRM2 RPL1B PCL10 ITC1 SNT2 CEG1 RSM23 CWC23 SOH1 SCS3 MET13 MON1 RPS2 NAB2 GPG1 PRP43 COQ8 CDC20 SNF4 SLD3 TAF6 NSA1 CUE3 RMD9 MLC1 ARC1 VPS73 RPL28 SEH1 LSG1 USE1 SRM1 TOS8 VPS45 PAN2 SPC105 NUP145 NBP35 LIF1 MF(ALPHA)2 MMS2 MAD1 LCL3 GUP1 SCY1 MPC1 KXD1 DBP…
chrXVI	Diamide	27328	375273	-0.241971	0.0563787		374664	375533	376113	44.1781	1449	YPL092W YPL091W	SSU1 GLR1
chrXIII	Diamide	20651	49588	-0.169792	0.00553619		48814	49588	50514	18.3785	1700	YML111W YML110C	BUL2 COQ5
chrVI	Diamide	8425	232619	-0.0930458	0.00276584		231077	232279	233790	19.6768	2713	YFR038W YFR039C	IRC5 OSW7
chrII	Diamide	1308	254834	-0.13037	0.00732847		253219	254834	256267	38.2239	3048	YBR008C YBR009C	FLR1 HHF1
chrXVI	Diamide	27707	505150	-0.152012	0.0183538		501255	505150	506806	44.4027	5551	YPL026C YPL025C YPL024W YPL023C YPL022W	SKS1 RMI1 MET12 RAD1
chrVIII	Diamide	11145	114337	0.203892	0.0369882		109025	114337	115080	79.4262	6055	YHR002W YHR003C YHR004C YHR005C	LEU5 TCD1 NEM1 GPA1
chrII	Diamide	1977	465618	-0.138371	0.023175		464424	467580	470873	41.4498	6449	YBR113W YBR112C YBR114W YBR115C	CYC8 RAD16 LYS2
chrIII	Diamide	3162	74673	0.0776578	0.00371005		70425	74673	77505	12.4025	7080	YCL028W YCL027W YCL026C-B YCL026C-A YCL025C	RNQ1 FUS1 HBN1 FRM2 AGP1
chrVII	Diamide	10027	801370	0.0743381	0.00632562		798399	802550	806826	12.7903	8427	YGR155W YGR156W YGR157W YGR158C YGR159C	CYS4 PTI1 CHO2 MTR3 NSR1
chrXV	Diamide	25748	559465	-0.187199	0.0176043		555451	559465	564258	42.7939	8807	YOR124C YOR125C YOR126C YOR127W	UBP2 CAT5 IAH1 RGA1
chrXIII	Diamide	21299	252178	-0.246119	0.0571439		246258	252178	255485	124.06	9227	YML012W YML011C YML010W YML009W-B YML009C-A YML009C YML008C YML007C-A YML007W	ERV25 RAD33 SPT5 MRPL39 ERG6 YAP1
chrX	Diamide	15105	656567	0.111388	0.0135746		655475	662769	664824	27.4226	9349	YJR125C YJR126C YJR128W YJR127C YJR129C	ENT3 VPS70 RSF2 EFM3
chrXV	Diamide	24812	248578	0.0947926	0.0109485		259644	266279	269477	19.402	9833	YOL034W YOL033W YOL032W YOL031C YOL030W	SMC5 MSE1 OPI10 SIL1 GAS5
chrVII	Diamide	9039	197465	0.0883599	0.0121156		189229	196981	199690	14.035	10461	YGL167C YGL166W YGL165C YGL164C YGL163C YGL162W YGL161C	PMR1 CUP2 YRB30 RAD54 SUT1 YIP5
chrXIII	Diamide	20881	106723	-0.225709	0.112128		100124	106723	110807	3.49817	10683	YML083C YML082W YML081C-A YML081W YML080W YML079W	ATP18 TDA9 DUS1
chrIX	Diamide	12492	194026	-0.109844	0.00581642		192753	195961	204156	18.269	11403	YIL091C YIL090W YIL089W YIL088C YIL087C YIL086C YIL085C YIL084C YIL083C	UTP25 ICE2 AVT7 AIM19 KTR7 SDS3 CAB2
chrXV	Diamide	25976	621972	0.148362	0.00504761		614917	621972	626502	11.7805	11585	YOR151C YOR152C YOR153W YOR154W	RPB2 PDR5 SLP1
chrXII	Diamide	19021	648649	0.156505	0.0285693		644551	647722	656891	52.6745	12340	YLR254C YLR255C YLR256W	NDL1 HAP1
chrV	Diamide	7013	283424	0.16272	0.0235801		280130	286762	294112	59.9895	13982	YER062C YER063W YER064C YER065C YER066W YER067W YER066C-A YER067C-A YER068W	GPP2 THO1 VHR2 ICL1 RRT13 RGI1 MOT2
chrVII	Diamide	9604	471518	0.144023	0.0389073		468710	472821	484725	40.2828	16015	YGL014W YGL013C YGL012W YGL011C YGL010W YGL009C YGL008C YGL007C-A YGL007W	PUF4 PDR1 ERG4 SCL1 MPO1 LEU1 PMA1 BRP1
chrXIV	Diamide	23515	502498	-0.0854488	0.00745944		488598	502498	504830	15.9576	16232	YNL073W YNL072W YNL071W YNL070W YNL069C YNL068C YNL067W-A YNL067W-B YNL067W YNL066W YNL065W	MSK1 RNH201 LAT1 TOM7 RPL16B FKH2 RPL9B SUN4 AQR1
chrI	Diamide	120	50343	-0.0582069	0.00452125		42257	48815	58490	7.89382	16233	YAL055W YAL054C YAL053W YAL051W YAL049C YAL047W-A YAL048C YAL047C YAL046C YAL044W-A YAL045C YAL044C	PEX22 ACS1 FLC2 OAF1 AIM2 GEM1 SPC72 AIM1 GCV3
chrXV	Diamide	26049	653775	0.0713422	0.00782675		639978	644459	656264	3.46369	16286	YOR162C YOR163W YOR164C YOR165W YOR166C YOR167C YOR168W YOR169C YOR170W YOR171C YOR172W	YRR1 DDP1 GET4 SEY1 SWT1 RPS28A GLN4 LCB4 YRM1
chrII	Diamide	2760	654507	-0.0675915	0.00505259		646524	653429	663226	10.2048	16702	YBR211C YBR212W YBR213W YBR214W YBR215W YBR216C YBR217W YBR218C YBR219C YBR220C	AME1 NGR1 MET8 SDS24 HPC2 YBP1 ATG12 PYC2
chrXIII	Diamide	20571	24565	0.0954273	0.00351118		9746	24565	27643	7.64225	17897	YML131W YML130C YML129C YML128C YML127W YML126C YML125C YML124C YML123C YML122C YML121W	ERO1 COX14 MSC1 RSC9 ERG13 PGA3 TUB3 PHO84 GTR1
chrVII	Diamide	9420	400162	0.0937929	0.00635002		396581	400162	414724	17.4253	18143	YGL056C YGL055W YGL054C YGL053W YGL052W YGL051W YGL050W YGL049C YGL048C YGL047W YGL045W	SDS23 OLE1 ERV14 PRM8 MST27 TYW3 TIF4632 RPT6 ALG13 RIM8
chrIV	Diamide	5405	948413	-0.0907648	0.00519806		936486	948413	955222	18.9001	18736	YDR237W YDR238C YDR239C YDR241W YDR240C YDR242W YDR243C YDR244W YDR245W YDR246W YDR246W-A	MRPL7 SEC26 BUD26 SNU56 AMD2 PRP28 PEX5 MNN10 TRS23
chrVIII	Diamide	11841	460316	0.0599025	0.00344142		447930	460316	466717	8.31989	18787	YHR172W YHR173C YHR174W YHR175W YHR175W-A YHR176W YHR177W YHR178W YHR179W YHR180W	SPC97 ENO2 CTR2 FMO1 STB5 OYE2
chrXI	Diamide	16092	209185	0.0815072	0.00851959		201652	208258	220701	15.4094	19049	YKL128C YKL127W YKL126W YKL125W YKL124W YKL123W YKL122C YKL121W YKL120W YKL118W YKL119C YKL117W	PMU1 PGM1 YPK1 RRN3 SSH4 SRP21 DGR2 OAC1 VPH2 SBA1
chrIX	Diamide	12716	268399	0.117767	0.00653513		249665	267764	269349	5.57885	19684	YIL056W YIL055C YIL054W YIL053W YIL052C YIL051C YIL050W YIL049W YIL048W YIL047C-A YIL047C YIL046W-A YIL046W	VHR1 GPP1 RPL34B MMF1 PCL7 DFG10 NEO1 SYG1 MET30
chrIX	Diamide	11993	37771	0.0542522	0.00310631		28874	37771	52905	6.75176	24031	YIL166C YIL165C YIL164C YIL163C YIL162W YIL161W YIL160C YIL159W YIL158W YIL156W-A YIL157C YIL156W-B YIL156W YIL155C	NIT1 SUC2 POT1 BNR1 AIM20 COA1 UBP7 GUT2
chrXV	Diamide	26588	956308	-0.0673263	0.00455803		934516	956308	960232	10.4741	25716	YOR328W YOR329W-A YOR329C YOR330C YOR332W YOR331C YOR334W YOR333C YOR335W-A YOR335C YOR336W YOR337W YOR338W YOR339C YOR340C	PDR10 SCD5 MIP1 VMA4 MRS2 ALA1 KRE5 TEA1 UBC11 RPA43
chrXIII	Diamide	20895	111621	0.00333281	1.30783e-07		128498	140137	156894	0.000881602	28396	YML072C YML071C YML070W YML069W YML068W YML067C YML066C YML065W YML064C YML063W YML062C YML061C YML060W YML059C	TCB3 COG8 DAK1 POB3 ITT1 ERV41 SMA2 ORC1 TEM1 RPS1B MFT1 PIF1 OGG1 NTE1
chrXIV	Diamide	22917	137678	0.0811067	0.00880986		116131	137678	148156	14.1356	32025	YNL278W YNL277W-A YNL277W YNL276C YNL275W YNL274C YNL273W YNL272C YNL271C YNL270C YNL269W YNL268W YNL267W YNL266W YNL265C YNL264C YNL263C	CAF120 MET2 BOR1 GOR1 TOF1 SEC2 BNI1 ALP1 BSC4 LYP1 PIK1 IST1 PDR17 YIF1
chrXII	Diamide	18344	289382	0.0458598	8.46538e-05		284108	288935	319560	4.69433	35452	YLR077W YLR078C YLR079W YLR080W YLR081W YLR082C YLR083C YLR084C YLR085C YLR086W YLR087C YLR088W YLR089C	FMP25 BOS1 SIC1 EMP46 GAL2 SRL2 EMP70 RAX2 ARP6 SMC4 CSF1 GAA1 ALT1
chrVI	Diamide	7977	98578	0.0553035	0.00391057		95387	96991	133936	6.9665	38549	YFL021W YFL021C-A YFL020C YFL019C YFL018C YFL017W-A YFL017C YFL016C YFL015W-A YFL015C YFL014W YFL013W-A YFL012W-A YFL013C YFL012W YFL011W YFL010W-A YFL010C YFL009W YFL008W YFL007W YFL005W YFL004W	GAT1 PAU5 LPD1 SMX2 GNA1 MDJ1 HSP12 IES1 HXT10 AUA1 WWM1 CDC4 SMC1 BLM10 SEC4 VTC2
chrVII	Diamide	8639	84714	0.0554362	0.00221397		80305	89311	120263	5.59202	39958	YGL223C YGL222C YGL221C YGL220W YGL218W YGL219C YGL216W YGL217C YGL215W YGL214W YGL213C YGL212W YGL211W YGL210W YGL209W YGL208W YGL207W YGL206C YGL205W YGL204C YGL203C YGL202W YGL201C	COG1 EDC1 NIF3 FRA2 MDM34 KIP3 CLG1 SKI8 VAM7 NCS6 YPT32 MIG2 SIP2 SPT16 CHC1 POX1 KEX1 ARO8 MCM6
chrXII	Diamide	19809	828754	0.0504696	0.00165486		823767	827901	866118	5.64716	42351	YLR347W-A YLR347C YLR349W YLR348C YLR350W YLR351C YLR352W YLR353W YLR354C YLR355C YLR356W YLR357W YLR358C YLR359W YLR360W YLR361C YLR361C-A YLR362W YLR363C YLR363W-A YLR364W YLR365W YLR366W YLR364C-A YLR367W YLR368W YLR369W YLR370C YLR371W	KAP95 DIC1 ORM2 NIT3 BUD8 TAL1 ILV5 ATG33 RSC2 ADE13 VPS38 DCR2 STE11 NMD4 GRX8 RPS22B MDM30 SSQ1 ARC18 ROM2
chrVIII	Diamide	11294	164143	-0.0441332	0.00189177		142368	171564	186876	3.86572	44508	YHR019C YHR020W YHR021C YHR021W-A YHR022C YHR022C-A YHR023W YHR024C YHR025W YHR026W YHR027C YHR028W-A YHR028C YHR029C YHR030C YHR031C YHR032W YHR032W-A YHR032C-A YHR033W YHR034C YHR035W YHR036W YHR037W YHR038W YHR039C	DED81 RPS27B ECM12 MYO1 MAS2 THR1 VMA16 RPN1 DAP2 YHI9 SLT2 RRM3 ERC1 PIH1 NEL1 BRL1 PUT2 RRF1 MSC7
chrXII	Diamide	18008	135855	-0.0556602	0.00094655		132253	134351	177778	5.8617	45525	YLL008W YLL007C YLL006W-A YLL006W YLL005C YLL004W YLL003W YLL002W YLL001W YLR001C YLR002C YLR003C YLR004C YLR005W YLR006C YLR007W YLR008C YLR009W YLR010C YLR011W YLR012C YLR013W YLR014C YLR015W YLR016C YLR017W	DRS1 LMO1 MMM1 SPO75 ORC3 SFI1 RTT109 DNM1 NOC3 CMS1 THI73 SSL1 SSK1 NSE1 PAM18 RLP24 TEN1 LOT6 GAT3 PPR1 BRE2 PML1 MEU1
chrIII	Diamide	3477	254370	-0.0557409	0.00179051		238947	253015	284743	6.72781	45796	YCR069W YCR071C YCR072C YCR073C YCR073W-A YCR075C YCR075W-A YCR076C YCR077C YCR079W YCR081W YCR081C-A YCR082W YCR083W YCR084C YCR085W YCR086W YCR087W YCR087C-A YCR088W YCR089W YCR090C YCR091W YCR092C YCR093W	CPR4 IMG2 RSA4 SSK22 SOL2 ERS1 FUB1 PAT1 PTC6 SRB8 AHC2 TRX3 TUP1 CSM1 ABP1 FIG2 KIN82 MSH3 CDC39
chrXV	Diamide	25185	415299	-0.0546291	0.00252459		399654	419521	452290	6.38068	52636	YOR035C YOR036W YOR037W YOR038C YOR039W YOR040W YOR042W YOR041C YOR043W YOR044W YOR045W YOR046C YOR047C YOR048C YOR049C YOR050C YOR051C YOR052C YOR053W YOR055W YOR054C YOR056C YOR057W YOR058C YOR059C YOR060C YOR061W YOR062C YOR063W YOR064C YOR065W YOR066W YOR067C	SHE4 PEP12 CYC2 HIR2 CKB2 GLO4 CUE5 WHI2 IRC23 TOM6 DBP5 STD1 RAT1 RSB1 ETT1 TMC1 VHS3 NOB1 SGT1 ASE1 LPL1 SLD7 CKA2 RPL3 YNG1 CYT1 MSA1 ALG8
chrXII	Diamide	17730	53269	0.0396942	0.00224845		33112	76842	87687	3.03692	54575	YLL054C YLL053C YLL052C YLL051C YLL050C YLL049W YLL048C YLL047W YLL046C YLL044W YLL045C YLL043W YLL042C YLL041C YLL040C YLL039C YLL038C YLL037W YLL036C YLL035W YLL034C YLL033W YLL032C YLL031C YLL030C YLL029W YLL028W YLL027W	AQY2 FRE6 COF1 LDB18 YBT1 RNP1 RPL8B FPS1 ATG10 SDH2 VPS13 UBI4 ENT4 PRP19 GRC3 RIX7 IRC19 GPI13 RRT7 FRA1 TPO1 ISA1
chrIII	Diamide	3347	204750	0.0345541	0.000699171		168408	209941	224861	2.298	56453	YCR028C YCR028C-A YCR030C YCR031C YCR032W YCR033W YCR034W YCR035C YCR036W YCR037C YCR038W-A YCR038C YCR039C YCR040W YCR041W YCR042C YCR043C YCR044C YCR045W-A YCR045C YCR046C YCR047W-A YCR047C YCR048W YCR049C YCR050C YCR051W YCR052W YCR053W YCR054C YCR057C YCR059C YCR060W	FEN2 RIM1 SYP1 RPS14A BPH1 SNT1 ELO2 RRP43 RBK1 PHO87 BUD5 MATALPHA2 MATALPHA1 TAF2 PER1 RRT12 IMG1 BUD23 ARE1 RSC6 THR4 CTR86 PWP2 YIH1 TAH1
chrXII	Diamide	18576	449184	-0.0362627	0.000867888		433955	449184	491106	2.97773	57151	YLR146W-A YLR147C YLR148W YLR149C YLR149C-A YLR150W YLR151C YLR152C YLR153C YLR154C YLR154W-A YLR154W-B YLR154W-C YLR154W-E YLR154W-F YLR154C-G YLR154C-H YLR155C YLR156W YLR156C-A YLR157C YLR157W-D YLR157W-E YLR157C-C YLR158C YLR159W YLR159C-A YLR160C YLR161W YLR162W YLR162W-A	SMD3 PEP3 STM1 PCD1 ACS2 RNH203 TAR1 ASP3-1 ASP3-2 ASP3-3 ASP3-4 RRT15
chrXV	Diamide	24344	102671	0.0526706	0.00268222		87344	102671	149214	6.13629	61870	YOL123W YOL122C YOL121C YOL120C YOL119C YOL118C YOL117W YOL116W YOL115W YOL114C YOL113W YOL112W YOL111C YOL110W YOL109W YOL108C YOL107W YOL106W YOL105C YOL104C YOL103W YOL102C YOL101C YOL100W YOL099C YOL098C YOL097W-A YOL097C YOL096C YOL095C YOL094C YOL093W YOL092W YOL091W YOL090W	HRP1 SMF1 RPS19A RPL18A MCH4 RRI2 MSN1 PAP2 SKM1 MSB4 MDY2 SHR5 ZEO1 INO4 WSC3 NDJ1 ITR2 TPT1 IZH4 PKH2 WRS1 COQ3 HMI1 RFC4 TRM10 YPQ1 SPO21 MSH2
chrXIV	Diamide	23147	295870	0.0508734	0.00267496		241114	295870	303958	5.55154	62844	YNL217W YNL216W YNL215W YNL214W YNL213C YNL212W YNL211C YNL210W YNL209W YNL208W YNL207W YNL206C YNL205C YNL204C YNL202W YNL203C YNL201C YNL200C YNL199C YNL198C YNL197C YNL196C YNL195C YNL194C YNL193W YNL192W YNL191W YNL190W YNL189W YNL188W YNL187W YNL186W YNL185C YNL184C YNL183C YNL182C YNL181W YNL180C YNL179C YNL178W YNL177C	RAP1 IES2 PEX17 RRG9 VID27 MER1 SSB2 RIO2 RTT106 SPS18 SPS19 PSY2 GCR2 WHI3 SLZ1 CHS1 DUG3 SRP1 KAR1 SWT21 UBP10 MRPL19 NPR1 IPI3 RHO5 RPS3 MRPL22
chrXIII	Diamide	21608	413778	-0.0555036	0.00238902		406726	413778	474399	6.96862	67673	YMR068W YMR069W YMR070W YMR071C YMR072W YMR073C YMR074C YMR075W YMR075C-A YMR076C YMR077C YMR078C YMR079W YMR080C YMR081C YMR082C YMR083W YMR084W YMR085W YMR086W YMR086C-A YMR087W YMR088C YMR089C YMR090W YMR091C YMR092C YMR093W YMR094W YMR095C YMR096W YMR097C YMR098C YMR099C YMR100W YMR101C YMR102C YMR103C YMR104C	AVO2 NAT4 MOT3 TVP18 ABF2 IRC21 RCO1 PDS5 VPS20 CTF18 SEC14 NAM7 ISF1 ADH3 SEG1 VBA1 YTA12 NPL6 AIP1 UTP15 CTF13 SNO1 SNZ1 MTG1 ATP25 MUB1 SRT1 YPK2
chrX	Diamide	14732	521645	0.0617543	0.0045408		470533	520808	543383	8.49084	72850	YJR024C YJR025C YJR030C YJR031C YJR032W YJR033C YJR034W YJR035W YJR037W YJR036C YJR039W YJR038C YJR040W YJR041C YJR042W YJR043C YJR044C YJR045C YJR046W YJR047C YJR048W YJR049C YJR050W YJR051W YJR052W YJR053W YJR054W YJR055W YJR056C	MDE1 BNA1 GEA1 CPR7 RAV1 PET191 RAD26 HUL4 GEF1 URB2 NUP85 POL32 VPS55 SSC1 TAH11 ANB1 CYC1 UTR1 ISY1 OSM1 RAD7 BFA1 KCH1 HIT1
chrXVI	Diamide	27411	418457	0.0555233	0.000920788		377062	433340	463543	2.18259	86481	YPL090C YPL089C YPL088W YPL087W YPL086C YPL085W YPL084W YPL083C YPL082C YPL081W YPL080C YPL079W YPL078C YPL077C YPL076W YPL075W YPL074W YPL072W YPL073C YPL071C YPL070W YPL069C YPL068C YPL067C YPL066W YPL065W YPL064C YPL063W YPL062W YPL061W YPL060W YPL059W YPL058C YPL057C YPL056C YPL055C YPL054W YPL053C YPL052W YPL051W YPL050C YPL049C	RPS6A RLM1 YDC1 ELP3 SEC16 BRO1 SEN54 MOT1 RPS9A RPL21B ATP4 GPI2 GCR1 YTA6 UBP16 MUK1 BTS1 RGL1 VPS28 CWC27 TIM50 ALD6 MFM1 GRX5 PDR12 SUR1 LCL1 LGE1 LEE1 KTR6 OAZ1 ARL3 MNN9 DIG1
chrIV	Diamide	4414	282145	-0.0533409	0.00346099		222257	282024	312250	6.62247	89993	YDL133W YDL132W YDL131W YDL130W-A YDL130W YDL129W YDL128W YDL127W YDL126C YDL125C YDL124W YDL123W YDL122W YDL121C YDL120W YDL118W YDL119C YDL117W YDL116W YDL114W-A YDL115C YDL114W YDL113C YDL112W YDL111C YDL110C YDL109C YDL108W YDL107W YDL106C YDL105W YDL104C YDL103C YDL102W YDL101C YDL100C YDL099W YDL098C YDL097C YDL095W YDL096C YDL093W YDL094C YDL092W YDL091C YDL090C YDL089W YDL088C YDL087C YDL…	SRF1 CDC53 LYS21 STF1 RPP1B VCX1 PCL2 CDC48 HNT1 SNA4 UBP1 YFH1 CYK3 NUP84 IWR1 ATG20 TRM3 RRP42 TMA17 KIN28 MSS2 PHO2 NSE4 QRI7 QRI1 POL3 DUN1 GET3 BUG1 SNU23 RPN6 PMT1 OPI6 PMT5 SRP14 UBX3 RAM1 NUR1 ASM4 LUC7 NDE2 SUB2 RPS16B RPL13A RPP1A THI3
chrIV	Diamide	5696	1213560	0.0694999	0.0051574		1144484	1223971	1238608	10.7811	94124	YDR335W YDR336W YDR337W YDR338C YDR339C YDR340W YDR341C YDR342C YDR343C YDR344C YDR345C YDR346C YDR347W YDR348C YDR349C YDR350C YDR351W YDR352W YDR353W YDR354W YDR354C-A YDR356W YDR355C YDR357C YDR358W YDR360W YDR359C YDR361C YDR362C YDR363W YDR363W-A YDR364C YDR365C YDR366C YDR367W YDR368W YDR369C YDR370C YDR371W YDR371C-A YDR372C YDR373W YDR374C YDR374W-A YDR375C YDR376W YDR377W YDR378C YDR379W…	MSN5 MRPS28 FCF1 HXT7 HXT6 HXT3 SVF1 MRP1 PAL1 YPS7 ATP22 SBE2 YPQ2 TRR1 TRP4 SPC110 CNL1 GGA1 OPI7 EAF1 BCP1 TFC6 ESC2 SEM1 CDC40 ESF1 KEI1 YPR1 XRS2 DXO1 CTS2 VPS74 FRQ1 PHO92 WIP1 BCS1 ARH1 ATP17 LSM6 RGA2 SDH6 ARO10 YRA1
chrIX	Diamide	12745	273538	0.0153256	0.000346118		267764	398957	424914	0.104388	157150	YIL047C YIL046W-A YIL046W YIL045W YIL044C YIL043C YIL042C YIL041W YIL040W YIL039W YIL038C YIL037C YIL036W YIL035C YIL034C YIL033C YIL032C YIL031W YIL030W-A YIL029W-A YIL030C YIL029C YIL028W YIL027C YIL026C YIL025C YIL024C YIL023C YIL022W YIL021W YIL021C-A YIL020C-A YIL020C YIL019W YIL018W YIL017C YIL016W YIL015W YIL014C-A YIL014W YIL013C YIL012W YIL011W YIL010W YIL009C-A YIL009W YIL008W YIL007C Y…	SYG1 MET30 PIG2 AGE2 CBR1 PKP1 GVP36 APQ12 TED1 NOT3 PRM2 CST6 CKA1 CAP2 BCY1 ULP2 SSM4 EMC5 IRR1 YKE4 TIM44 RPB3 HIS6 FAF1 RPL2B VID28 SNL1 BAR1 MNT3 PDR11 TIR3 DOT5 EST3 FAA3 URM1 NAS2 YIA6 EPS1 BET1 CFD1 INP51 SGN1 MPH1 AIM21 DJP1 IST3 PAN1 PRI1 MSL1 DSN1 STS1 SQT1 GAT4 RPR2 MET28 YAP5 FLO11 MRS1 SEC11 DAL81 INA22 MND2 YVH1 DAL1 DAL4 DAL2 DCG1 DAL7 DAL3 MGA2 LYS1 IRC24 HYR1 GTT1
chrIV	Diamide	5860	1346336	-0.0391547	0.0014593		1318378	1346089	1507540	3.47116	189162	YDR423C YDR424C YDR425W YDR426C YDR427W YDR428C YDR429C YDR431W YDR430C YDR432W YDR433W YDR434W YDR435C YDR436W YDR437W YDR438W YDR439W YDR440W YDR441C YDR442W YDR443C YDR444W YDR445C YDR446W YDR447C YDR448W YDR449C YDR450W YDR451C YDR452W YDR453C YDR454C YDR456W YDR455C YDR457W YDR458C YDR459C YDR460W YDR461W YDR461C-A YDR462W YDR463W YDR464W YDR464C-A YDR465C YDR466W YDR467C YDR468C YDR469W YDR…	CAD1 DYN2 SNX41 RPN9 BNA7 TIF35 CYM1 NPL3 GPI17 PPM1 PPZ2 GPI19 THI74 LRS4 DOT1 APT2 SSN2 ECM11 RPS17B ADA2 UTP6 RPS18A YHP1 PPN1 TSA2 GUK1 NHX1 TOM1 HEH2 PFA5 TFB3 MFA1 MRPL28 STP1 SPP41 RMT2 PKH3 TLG1 SDC1 UGO1 RPL27B TRS31 PRP3 JIP4 SNF1 SNM1 PEX29 DIG2 PHO8 CWC21 KRE2 VPS52 VPS72 VPS60 RIB3 PAC11 SLD5 PKH1 IZH1 MZM1 RSM28 VPS3 PUF6 ITR1 SEC20 LCD1 RPL37B PLM2 SAM2 LPP1 SPG3 PSP1 GMC1 GIN4 GNP…
chrXIV	Diamide	23848	680930	0.0343873	0.00209507		504677	680930	741004	2.61381	236327	YNL065W YNL064C YNL063W YNL062C YNL061W YNL059C YNL057W YNL058C YNL056W YNL055C YNL054W YNL053W YNL052W YNL051W YNL050C YNL049C YNL048W YNL047C YNL046W YNL045W YNL044W YNL043C YNL042W-B YNL042W YNL041C YNL040W YNL039W YNL038W YNL037C YNL036W YNL035C YNL034W YNL033W YNL032W YNL031C YNL030W YNL028W YNL029C YNL027W YNL026W YNL025C YNL024C-A YNL024C YNL023C YNL022C YNL021W YNL020C YNL019C YNL018C YNL…	AQR1 YDJ1 MTQ1 GCD10 NOP2 ARP5 OCA2 POR1 VAC7 MSG5 COX5A COG5 SFB2 ALG11 SLM2 LAP2 YIP3 BOP3 COG6 BDP1 GPI15 IDH1 NCE103 SIW14 HHT2 HHF2 KTR5 CRZ1 SAM50 SSN8 KSH1 FAP1 RCM1 HDA1 ARK1 PUB1 PBI2 HEF3 SPO1 IDP3 ASI3 SIS1 LST8 MRP7 HRB1 PET8 RLP7 DOM34 CIT1 ATO2 RPC34 SWM2 VPS27 ATG3 LRO1 NRM1 CSE2 PRP2 URK1 PHO91 SMM1 ACC1 TIM23 RCF2 ARE2 ATP23 MRPL50 SNF12 MPP6 SEC12 BUD17 CPR8 ALG12 SSK2 PPG1 HUB1…
chrIV	Diamide	5028	629725	-0.0194855	0.000249636		283814	512368	926405	0.890422	642591	YDL099W YDL098C YDL097C YDL095W YDL096C YDL093W YDL094C YDL092W YDL091C YDL090C YDL089W YDL088C YDL087C YDL086W YDL086C-A YDL085C-A YDL085W YDL084W YDL083C YDL082W YDL081C YDL080C YDL079C YDL078C YDL077C YDL076C YDL075W YDL074C YDL073W YDL072C YDL070W YDL071C YDL068W YDL069C YDL067C YDL066W YDL065C YDL064W YDL062W YDL063C YDL061C YDL060W YDL059C YDL058W YDL057W YDL056W YDL055C YDL054C YDL053C YDL…	BUG1 SNU23 RPN6 PMT1 OPI6 PMT5 SRP14 UBX3 RAM1 NUR1 ASM4 LUC7 NDE2 SUB2 RPS16B RPL13A RPP1A THI3 MRK1 MDH3 VAM6 RXT3 RPL31A BRE1 YET3 BDF2 CBS1 COX9 IDP1 PEX19 UBC9 SYO1 RPS29B TSR1 RAD59 USO1 MBP1 PSA1 MCH1 PBP4 SLC1 LHP1 KNH1 STP4 SIT4 NPC2 MRP10 FAD1 MTF2 PRP11 SIR2 NAT1 PRM7 BSC1 PUS9 GPR1 SLM3 DBP10 PRP9 ARP2 MPS1 RTK1 DIA3 GPD1 GPM2 RPN4 OSH2 ERP3 CDC7 TSC13 NOP1 SLX5 GRX6 APC11 RPT2 PTC1 M…
chrI	E6-Berbamine	575	193500	-0.25687	0.051015		193260	193500	194101	115.415	841	YAR042W	SWH1
chrXIV	E6-Berbamine	23470	466588	-0.419457	0.139533		466103	466588	467028	10.7427	925	YNL086W	SNN1
chrI	E6-Berbamine	114	49247	-0.174966	0.0244721		46723	49589	50343	58.0527	3620	YAL053W YAL051W	FLC2 OAF1
chrX	E6-Berbamine	14683	507730	0.138239	0.0236327		504709	507730	510548	33.7318	5839	YJR039W YJR040W YJR041C	GEF1 URB2
chrIX	E6-Berbamine	12695	261221	0.251512	0.0412757		259923	261061	266567	68.3509	6644	YIL049W YIL048W YIL047C-A YIL047C	DFG10 NEO1 SYG1
chrXIII	E6-Berbamine	20660	51084	-0.467717	0.0877476		44612	51084	51433	2.53072	6821	YML113W YML112W YML111W YML110C	DAT1 CTK3 BUL2 COQ5
chrXIII	E6-Berbamine	21433	331334	0.0913918	0.00912456		329249	333449	336381	17.0153	7132	YMR029C YMR030W YMR031W-A YMR031C YMR032W	FAR8 RSF1 EIS1 HOF1
chrX	E6-Berbamine	15119	660753	0.0778736	0.00549674		653283	660786	663511	12.1341	10228	YJR124C YJR125C YJR126C YJR128W YJR127C	ENT3 VPS70 RSF2
chrXIV	E6-Berbamine	23259	368183	-0.0911833	0.00622054		366458	368183	380619	14.9807	14161	YNL138W YNL137C YNL136W YNL135C YNL134C YNL133C YNL132W YNL131W YNL130C	SRV2 NAM9 EAF7 FPR1 FYV6 KRE33 TOM22 CPT1
chrXII	E6-Berbamine	19026	650767	-0.102397	0.0115532		645539	657492	659919	21.4365	14380	YLR255C YLR256W YLR257W	HAP1
chrVII	E6-Berbamine	8986	179910	0.129612	0.016419		173856	181935	189910	34.0373	16054	YGL175C YGL174W YGL173C YGL172W YGL171W YGL170C YGL169W YGL168W YGL167C	SAE2 BUD13 XRN1 NUP49 ROK1 SPO74 SUA5 HUR1 PMR1
chrVI	E6-Berbamine	7944	92119	-0.0561147	0.00182206		77007	91475	94981	6.56129	17974	YFL030W YFL029C YFL028C YFL027C YFL026W YFL025C YFL024C YFL023W YFL022C	AGX1 CAK1 CAF16 GYP8 STE2 BST1 EPL1 BUD27 FRS2
chrVIII	E6-Berbamine	11149	115977	0.0972327	0.00532833		100079	115080	118068	17.4187	17989	YHL004W YHL003C YHL002W YHL002C-A YHL001W YHR001W YHR001W-A YHR002W YHR003C YHR004C YHR005C YHR005C-A YHR006W	MRP4 LAG1 HSE1 RPL14B OSH7 QCR10 LEU5 TCD1 NEM1 GPA1 TIM10 STP2
chrXIII	E6-Berbamine	22341	773437	0.0725993	0.00440234		759805	774681	779242	10.6824	19437	YMR246W YMR247C YMR247W-A YMR250W YMR251W YMR251W-A YMR252C YMR253C YMR254C YMR255W YMR256C	FAA4 RKR1 GAD1 GTO3 HOR7 GFD1 COX7
chrXII	E6-Berbamine	20381	1015747	0.0526343	0.00205187		1007202	1015747	1027717	5.10963	20515	YLR436C YLR437C YLR438W YLR437C-A YLR438C-A YLR439W YLR440C YLR441C YLR442C YLR443W YLR444C YLR445W YLR446W YLR447C	ECM30 DIF1 CAR2 LSM3 MRPL4 SEC39 RPS1A SIR3 ECM7 GMC2 VMA6
chrXII	E6-Berbamine	18490	369482	-0.113525	0.0201141		347029	357723	369632	23.9351	22603	YLR105C YLR106C YLR107W YLR108C YLR109W	SEN2 MDN1 REX3 AHP1
chrI	E6-Berbamine	274	114652	0.0555679	0.00550586		107538	112549	130254	5.37401	22716	YAL023C YAL022C YAL021C YAL019W-A YAL020C YAL019W YAL018C YAL017W YAL016C-B YAL016W YAL016C-A YAL015C YAL014C YAL013W	PMT2 FUN26 CCR4 ATS1 FUN30 LDS1 PSK1 TPD3 NTG1 SYN8 DEP1
chrXII	E6-Berbamine	18575	448368	-0.0584601	0.0018363		425418	445298	449184	6.27334	23766	YLR142W YLR143W YLR144C YLR145W YLR146C YLR146W-A YLR147C YLR148W YLR149C YLR149C-A YLR150W YLR151C YLR152C YLR153C YLR154C	PUT1 DPH6 ACF2 RMP1 SPE4 SMD3 PEP3 STM1 PCD1 ACS2 RNH203
chrIX	E6-Berbamine	12556	212523	-0.0720105	0.00245589		193298	212523	219192	5.39257	25894	YIL090W YIL089W YIL088C YIL087C YIL086C YIL085C YIL084C YIL083C YIL082W YIL079C YIL078W YIL077C YIL076W YIL075C	ICE2 AVT7 AIM19 KTR7 SDS3 CAB2 AIR1 THS1 SEC28 RPN2
chrVIII	E6-Berbamine	11392	184847	-0.0668777	0.00587993		160136	178843	186657	8.29426	26521	YHR025W YHR026W YHR027C YHR028W-A YHR028C YHR029C YHR030C YHR031C YHR032W YHR032W-A YHR032C-A YHR033W YHR034C YHR035W YHR036W YHR037W YHR038W YHR039C	THR1 VMA16 RPN1 DAP2 YHI9 SLT2 RRM3 ERC1 PIH1 NEL1 BRL1 PUT2 RRF1 MSC7
chrXII	E6-Berbamine	20148	907910	-0.0695261	0.00258848		907052	933520	935517	8.77914	28465	YLR393W YLR394W YLR395C YLR396C YLR397C YLR398C YLR399W-A YLR399C YLR400W YLR401C YLR402W YLR403W YLR404W YLR405W YLR406C YLR406C-A YLR407W YLR408C YLR409C	ATP10 CST9 COX8 VPS33 AFG2 SKI2 BDF1 DUS3 SFP1 SEI1 DUS4 RPL31B BLS1 UTP21
chrXIV	E6-Berbamine	23797	649810	-0.0702781	0.00386087		639287	649810	668533	9.63833	29246	YNR007C YNR008W YNR009W YNR010W YNR011C YNR012W YNR013C YNR014W YNR015W YNR016C YNR017W YNR018W YNR019W YNR020C YNR021W	ATG3 LRO1 NRM1 CSE2 PRP2 URK1 PHO91 SMM1 ACC1 TIM23 RCF2 ARE2 ATP23
chrXI	E6-Berbamine	17160	534563	-0.0527989	0.000887846		528277	532847	560783	5.76914	32506	YKR050W YKR051W YKR052C YKR053C YKR054C YKR055W YKR056W YKR057W YKR058W YKR059W YKR060W YKR061W YKR062W	TRK2 MRS4 YSR3 DYN1 RHO4 TRM2 RPS21A GLG1 TIF1 UTP30 KTR2 TFA2
chrXVI	E6-Berbamine	27043	211577	0.122667	0.0152631		176477	209279	212704	30.9808	36227	YPL195W YPL194W YPL193W YPL192C YPL191C YPL190C YPL189C-A YPL189W YPL188W YPL187W YPL185W YPL186C YPL184C YPL183W-A YPL183C YPL181W YPL182C YPL180W YPL179W YPL178W	APL5 DDC1 RSA1 PRM3 NAB3 COA2 GUP2 POS5 MF(ALPHA)1 UIP4 MRN1 RTC6 RTT10 CTI6 TCO89 PPQ1 CBC2
chrVII	E6-Berbamine	9469	422386	0.081283	0.00537153		401117	422386	437491	11.6375	36374	YGL054C YGL053W YGL052W YGL051W YGL050W YGL049C YGL048C YGL047W YGL045W YGL044C YGL043W YGL042C YGL041W-A YGL041C-B YGL041C YGL040C YGL039W YGL038C YGL037C YGL036W YGL035C YGL034C YGL033W YGL032C YGL031C	ERV14 PRM8 MST27 TYW3 TIF4632 RPT6 ALG13 RIM8 RNA15 DST1 HEM2 OCH1 PNC1 MIG1 HOP2 AGA2 RPL24A
chrXIII	E6-Berbamine	22610	912213	-0.0452628	0.00235204		873861	882406	914895	4.18936	41034	YMR303C YMR304W YMR304C-A YMR305C YMR306W YMR306C-A YMR307W YMR307C-A YMR308C YMR309C YMR310C YMR311C YMR312W YMR313C YMR314W YMR315W YMR315W-A YMR316W YMR316C-A YMR317W YMR316C-B YMR318C YMR319C	ADH2 UBP15 SCW10 FKS3 GAS1 PSE1 NIP1 GLC8 ELP6 TGL3 PRE5 DIA1 ADH6 FET4
chrIV	E6-Berbamine	4663	424905	-0.0671015	0.00637728		408981	431267	454676	8.71722	45695	YDL024C YDL022C-A YDL022W YDL023C YDL021W YDL020C YDL019C YDL018C YDL017W YDL016C YDL015C YDL014W YDL013W YDL012C YDL010W YDL011C YDL009C YDL008W YDL007C-A YDL007W YDL006W YDL005C YDL004W YDL003W YDL002C YDL001W YDR001C YDR002W YDR003W	DIA3 GPD1 GPM2 RPN4 OSH2 ERP3 CDC7 TSC13 NOP1 SLX5 GRX6 APC11 RPT2 PTC1 MED2 ATP16 MCD1 NHP10 RMD1 NTH1 YRB1 RCR2
chrVII	E6-Berbamine	10127	851197	0.0541691	0.00352215		842206	851197	894336	6.04437	52130	YGR171C YGR172C YGR173W YGR174C YGR174W-A YGR175C YGR176W YGR177C YGR178C YGR179C YGR180C YGR181W YGR182C YGR183C YGR184C YGR185C YGR186W YGR187C YGR188C YGR189C YGR191W YGR190C YGR192C YGR193C YGR194C YGR195W YGR196C YGR197C	MSM1 YIP1 RBG2 CBP4 ERG1 ATF2 PBP1 OKP1 RNR4 TIM13 QCR9 UBR1 TYS1 TFG1 HGH1 BUB1 CRH1 HIP1 TDH3 PDX1 XKS1 SKI6 FYV8 SNG1
chrXIII	E6-Berbamine	20665	51596	0.230225	7.28595e-05		51084	104510	104516	0.610516	53432	YML109W YML108W YML107C YML106W YML105C YML104C YML103C YML102W YML101C-A YML101C YML100W-A YML100W YML099W-A YML099C YML098W YML097C YML096W YML095C YML094W YML094C-A YML093W YML092C YML091C YML090W YML089C YML088W YML087C YML086C YML085C YML084W YML083C YML082W YML081C-A	ZDS2 PML39 URA5 SEC65 MDM1 NUP188 CAC2 CUE4 TSL1 ARG81 TAF13 VPS9 RAD10 GIM5 UTP14 PRE8 RPM2 UFO1 AIM33 ALO1 TUB1 ATP18
chrV	E6-Berbamine	7127	374815	-0.053957	0.00199004		357876	400915	412969	5.54383	55093	YER099C YER100W YER101C YER102W YER103W YER104W YER105C YER106W YER107W-A YER107C YER110C YER111C YER112W YER113C YER114C YER115C YER116C YER117W YER118C YER119C YER120W YER119C-A YER121W YER122C YER123W YER124C YER125W	PRS2 UBC6 AST2 RPS8B SSA4 RTT105 NUP157 MAM1 GLE2 KAP123 SWI4 LSM4 TMN3 BOI2 SPR6 SLX8 RPL23B SHO1 AVT6 SCS2 GLO3 YCK3 DSE1 RSP5
chrX	E6-Berbamine	13360	48799	-0.0506288	0.00282899		32964	48799	89149	5.2903	56185	YJL213W YJL212C YJL210W YJL211C YJL209W YJL208C YJL207C YJL206C YJL205C YJL204C YJL203W YJL202C YJL201W YJL200C YJL199C YJL198W YJL197W YJL197C-A YJL196C YJL194W YJL195C YJL193W YJL192C YJL191W YJL190C YJL189W YJL188C YJL187C YJL186W YJL185C YJL184W YJL183W YJL181W YJL182C YJL180C YJL179W	OPT1 PEX2 CBP1 NUC1 LAA1 NCE101 RCY1 PRP21 ECM25 ACO2 MBB1 PHO90 UBP12 ELO1 CDC6 SOP4 RPS14B RPS22A RPL39 BUD19 SWE1 MNN5 ATG36 GON7 MNN11 ATP12 PFD1
chrIX	E6-Berbamine	12243	100423	0.0487734	0.00149673		94563	143302	158904	4.48331	64341	YIL136W YIL135C YIL134C-A YIL134W YIL133C YIL132C YIL131C YIL130W YIL129C YIL128W YIL127C YIL126W YIL125W YIL124W YIL123W YIL122W YIL121W YIL120W YIL119C YIL118W YIL117C YIL116W YIL115W-A YIL115C YIL114C YIL113W YIL112W YIL111W YIL110W YIL109C	OM45 VHS2 FLX1 RPL16A CSM2 FKH1 ASG1 TAO3 MET18 RRT14 STH1 KGD1 AYR1 SIM1 POG1 QDR2 QDR1 RPI1 RHO3 PRM5 HIS5 NUP159 POR2 SDP1 HOS4 COX5B HPM1 SEC24
chrII	E6-Berbamine	1853	434976	-0.0547971	0.00407766		406787	434976	472853	6.28412	66066	YBR082C YBR083W YBR084W YBR084C-A YBR085W YBR085C-A YBR086C YBR087W YBR089W YBR088C YBR089C-A YBR090C YBR091C YBR092C YBR093C YBR094W YBR095C YBR096W YBR097W YBR098W YBR099C YBR101C YBR102C YBR103W YBR103C-A YBR104W YBR105C YBR106W YBR107C YBR108W YBR109C YBR109W-A YBR110W YBR111C YBR111W-A YBR113W YBR112C YBR114W YBR115C	UBC4 TEC1 MIS1 RPL19A AAC3 IST2 RFC5 POL30 NHP6B TIM12 PHO3 PHO5 PBY1 RXT2 VPS15 MMS4 FES1 EXO84 SIF2 YMC2 VID24 PHO88 IML3 AIM3 CMD1 ALG1 YSA1 SUS1 CYC8 RAD16 LYS2
chrIV	E6-Berbamine	4406	281327	-0.0477904	0.000920233		271035	281327	341953	4.67048	70918	YDL106C YDL105W YDL104C YDL103C YDL102W YDL101C YDL100C YDL099W YDL098C YDL097C YDL095W YDL096C YDL093W YDL094C YDL092W YDL091C YDL090C YDL089W YDL088C YDL087C YDL086W YDL086C-A YDL085C-A YDL085W YDL084W YDL083C YDL082W YDL081C YDL080C YDL079C YDL078C YDL077C YDL076C YDL075W YDL074C YDL073W YDL072C YDL070W YDL071C YDL068W YDL069C YDL067C YDL066W YDL065C YDL064W YDL062W YDL063C YDL061C YDL060W	PHO2 NSE4 QRI7 QRI1 POL3 DUN1 GET3 BUG1 SNU23 RPN6 PMT1 OPI6 PMT5 SRP14 UBX3 RAM1 NUR1 ASM4 LUC7 NDE2 SUB2 RPS16B RPL13A RPP1A THI3 MRK1 MDH3 VAM6 RXT3 RPL31A BRE1 YET3 BDF2 CBS1 COX9 IDP1 PEX19 UBC9 SYO1 RPS29B TSR1
chrXVI	E6-Berbamine	27819	561434	0.057296	0.00312001		485045	520404	566170	6.70378	81125	YPL036W YPL034W YPL035C YPL033C YPL032C YPL031C YPL030W YPL029W YPL028W YPL027W YPL026C YPL025C YPL024W YPL023C YPL022W YPL021W YPL020C YPL019C YPL018W YPL017C YPL016W YPL015C YPL014W YPL013C YPL012W YPL011C YPL010W YPL009C YPL008W YPL007C YPL006W YPL005W YPL004C YPL003W YPL002C YPL001W YPR001W YPR002W YPR002C-A YPR003C YPR004C YPR005C	PMA2 SRL4 SVL3 PHO85 TRM44 SUV3 ERG10 SMA1 SKS1 RMI1 MET12 RAD1 ECM23 ULP1 VTC3 CTF19 IRC15 SWI1 HST2 MRPS16 RRP12 TAF3 RET3 RQC2 CHL1 TFC8 NCR1 AEP3 LSP1 ULA1 SNF8 HAT1 CIT3 PDH1 AIM45 HAL1
chrV	E6-Berbamine	7271	481233	-0.0553617	0.00435538		475322	519742	565000	5.84492	89678	YER154W YER155C YER156C YER157W YER158C YER158W-A YER159C YER161C YER162C YER163C YER164W YER165W YER166W YER165C-A YER167W YER168C YER169W YER170W YER171W YER172C YER173W YER172C-A YER174C YER175C YER175W-A YER176W YER177W YER178W YER179W YER180C YER180C-A YER181C YER182W YER183C YER184C YER185W YER186C	OXA1 BEM2 COG3 BUR6 SPT2 RAD4 GCG1 CHD1 PAB1 DNF1 BCK2 CCA1 RPH1 ADK2 RAD3 BRR2 RAD24 GRX4 TMT1 ECM32 BMH1 PDA1 DMC1 ISC10 SLO1 FMP10 FAU1 TOG1 PUG1
chrIII	E6-Berbamine	3106	46562	-0.036694	0.00180123		2926	46562	96805	2.82039	93879	YCL073C YCL069W YCL068C YCL067C YCL066W YCL065W YCL064C YCL063W YCL061C YCL059C YCL058W-A YCL058C YCL057C-A YCL057W YCL056C YCL055W YCL054W-A YCL054W YCL052C YCL051W YCL050C YCL049C YCL048W-A YCL048W YCL047C YCL046W YCL045C YCL044C YCL043C YCL042W YCL041C YCL040W YCL039W YCL038C YCL037C YCL036W YCL035C YCL034W YCL033C YCL032W YCL031C YCL030C YCL029C YCL028W YCL027W YCL026C-B YCL026C-A YCL025C YCL…	GEX1 VBA3 HMLALPHA2 HMLALPHA1 CHA1 VAC17 MRC1 KRR1 ADF1 FYV5 MIC10 PRD1 PEX34 KAR4 RDT1 SPB1 PBN1 LRE1 APA1 SPS22 POF1 EMC1 MGR1 PDI1 GLK1 GID7 ATG22 SRO9 GFD2 GRX1 LSB5 MXR2 STE50 RRP7 HIS4 BIK1 RNQ1 FUS1 HBN1 FRM2 AGP1 KCC4 LEU2 NFS1 DCC1 BUD3
chrXVI	E6-Berbamine	28090	813147	-0.0483379	0.00230584		730292	769323	825433	4.82771	95141	YPR101W YPR102C YPR103W YPR104C YPR105C YPR106W YPR107C YPR108W YPR108W-A YPR109W YPR110C YPR111W YPR112C YPR113W YPR114W YPR115W YPR116W YPR117W YPR118W YPR119W YPR120C YPR121W YPR122W YPR124W YPR123C YPR125W YPR126C YPR127W YPR128C YPR129W YPR130C YPR131C YPR132W YPR133C YPR133W-A YPR134W YPR135W YPR137W YPR136C YPR138C YPR139C YPR140W YPR141C YPR143W YPR142C YPR144C YPR145W YPR145C-A YPR146C	SNT309 RPL11A PRE2 FHL1 COG4 ISR1 YTH1 RPN7 RPC40 DBF20 MRD1 PIS1 RGC1 RRG8 MRI1 CLB2 CLB5 THI22 AXL1 CTR1 YLH47 ANT1 SCD6 NAT3 RPS23B SPN1 TOM5 MSS18 CTF4 RRP9 MEP3 LOA1 TAZ1 KAR3 RRP15 NOC4 ASN1
chrIV	E6-Berbamine	4995	614738	-0.0408065	0.00146378		584489	614738	681304	3.32531	96815	YDR068W YDR069C YDR070C YDR071C YDR072C YDR073W YDR074W YDR075W YDR076W YDR077W YDR078C YDR079W YDR079C-A YDR080W YDR081C YDR082W YDR083W YDR084C YDR085C YDR086C YDR087C YDR088C YDR089W YDR090C YDR091C YDR092W YDR093W YDR094W YDR095C YDR096W YDR097C YDR098C YDR099W YDR100W YDR101C YDR102C YDR103W YDR104C YDR105C YDR106W YDR107C YDR108W YDR109C YDR110W YDR112W YDR111C YDR113C	DOS2 DOA4 FMP16 PAA1 IPT1 SNF11 TPS2 PPH3 RAD55 SED1 SHU2 PET100 TFB5 VPS41 PDC2 STN1 RRP8 TVP23 AFR1 SSS1 RRP1 SLU7 RLI1 UBC13 DNF2 GIS1 MSH6 GRX3 BMH2 TVP15 ARX1 STE5 SPO71 TMS1 ARP10 TMN2 TRS85 FOB1 IRC2 ALT2 PDS1
chrXV	E6-Berbamine	24926	315509	-0.0682671	0.00430748		314187	394456	411283	9.65776	97096	YOL006C YOL005C YOL004W YOL003C YOL002C YOL001W YOR001W YOR002W YOR003W YOR004W YOR005C YOR006C YOR007C YOR008C YOR008C-A YOR008W-B YOR009W YOR010C YOR011W YOR011W-A YOR012W YOR013W YOR014W YOR015W YOR016C YOR017W YOR018W YOR019W YOR020C YOR020W-A YOR021C YOR022C YOR023C YOR024W YOR025W YOR026W YOR027W YOR028C YOR029W YOR030W YOR032C YOR032W-A YOR033C YOR034C YOR034C-A YOR035C YOR036W YOR037W YOR…	TOP1 RPB11 SIN3 PFA4 IZH2 PHO80 RRP6 ALG6 YSP3 UTP23 DNL4 TSR3 SGT2 SLG1 TIR4 TIR2 AUS1 IRC11 RTS1 ERP4 PET127 ROD1 HSP10 SFM1 AHC1 HST3 BUB3 STI1 CIN5 DFG16 HMS1 EXO1 AKR2 SHE4 PEP12 CYC2 HIR2 CKB2 GLO4 CUE5 WHI2
chrXIV	E6-Berbamine	23462	463554	0.0894487	0.000181607		368183	465005	466588	0.487457	98405	YNL138W YNL137C YNL136W YNL135C YNL134C YNL133C YNL132W YNL131W YNL130C YNL130C-A YNL129W YNL128W YNL127W YNL126W YNL125C YNL124W YNL123W YNL122C YNL121C YNL119W YNL120C YNL118C YNL117W YNL116W YNL115C YNL113W YNL114C YNL112W YNL111C YNL110C YNL109W YNL108C YNL107W YNL105W YNL106C YNL103W-A YNL104C YNL103W YNL102W YNL101W YNL100W YNL099C YNL098C YNL097C-B YNL097W-A YNL097C YNL096C YNL095C YNL094W…	SRV2 NAM9 EAF7 FPR1 FYV6 KRE33 TOM22 CPT1 DGR1 NRK1 TEP1 FAR11 SPC98 ESBP6 NAF1 NMA111 TOM70 NCS2 DCP2 MLS1 DMA2 RPC19 DBP2 CYB5 NOP15 YAF9 RRT16 INP52 LEU4 MET4 POL1 AVT4 MIC27 OCA1 RAS2 PHO23 RPS7B APP1 YPT53 NST1 RHO2 TOP2 TCB2 SNN1
chrIV	E6-Berbamine	3624	62324	0.0476177	0.00348744		50502	148638	168238	4.67015	117736	YDL226C YDL225W YDL224C YDL223C YDL222C YDL221W YDL220C YDL219W YDL218W YDL217C YDL216C YDL215C YDL214C YDL213C YDL212W YDL211C YDL210W YDL209C YDL208W YDL207W YDL206W YDL205C YDL204W YDL203C YDL202W YDL201W YDL200C YDL199C YDL198C YDL197C YDL196W YDL195W YDL194W YDL193W YDL192W YDL191W YDL190C YDL189W YDL188C YDL186W YDL187C YDL185W YDL185C-A YDL184C YDL183C YDL182W YDL181W YDL180W YDL179W YDL17…	GCS1 SHS1 WHI4 HBT1 FMP45 CDC13 DTD1 TIM22 RRI1 GDH2 PRR2 NOP6 SHR3 UGA4 CWC2 NHP2 GLE1 HEM3 RTN2 ACK1 MRPL11 TRM8 MGT1 GGC1 ASF2 SEC31 SNF3 NUS1 ARF1 RPL35A UFD2 RBS1 PPH22 VMA1 RPL41A LYS20 INH1 PCL9 DLD2 AIR2 DLD1 PAR32 GLT1 UGA3 UGX2 SFA1 NRP1 FAP7 CDC36 CDC9 ENT1
chrVIII	E6-Berbamine	11621	372705	-0.0372273	0.00342195		341488	361900	522772	2.85286	181284	YHR116W YHR117W YHR118C YHR119W YHR120W YHR121W YHR122W YHR123W YHR124W YHR125W YHR126C YHR127W YHR128W YHR129C YHR130C YHR131W-A YHR131C YHR132C YHR132W-A YHR133C YHR134W YHR135C YHR136C YHR137W YHR137C-A YHR138C YHR139C YHR139C-A YHR140W YHR141C YHR142W YHR143W YHR143W-A YHR144C YHR145C YHR146W YHR147C YHR148W YHR149C YHR150W YHR151C YHR152W YHR153C YHR154W YHR155W YHR156C YHR157W YHR158C YHR15…	COX23 TOM71 ORC6 SET1 MSH1 LSM12 CIA2 EPT1 NDT80 ANS1 FUR1 ARP1 ECM14 IGO2 NSG1 WSS1 YCK1 SPL2 ARO9 SPS100 RPL42B CHS7 DSE2 RPC10 DCD1 CRP1 MRPL6 IMP3 SKG6 PEX28 MTC6 SPO12 SPO16 RTT107 YSP1 LIN1 REC104 KEL1 TDA11 PEX18 YAP1801 MPC2 SOL3 DNA2 PRP8 CDC23 THP2 MTG2 DBP8 NMD3 ATG7 SPC97 ENO2 CTR2 FMO1 STB5 OYE2 SVP26 GND1 SSP1 PFS1 KOG1 IKI1 GPI16 PTH1 ERG9 CTF8 LNP1 EGD2 MDM31 NVJ1 UTP9 RIX1 AIM18 …
chrVII	E6-Berbamine	9693	513842	-0.0405805	0.00186378		473502	580178	678429	2.94406	204927	YGL012W YGL011C YGL010W YGL009C YGL008C YGL007C-A YGL007W YGL006W-A YGL006W YGL005C YGL004C YGL003C YGL002W YGL001C YGR001C YGR002C YGR003W YGR004W YGR005C YGR006W YGR007W YGR008C YGR009C YGR010W YGR011W YGR012W YGR013W YGR014W YGR015C YGR016W YGR017W YGR018C YGR019W YGR020C YGR021W YGR023W YGR022C YGR024C YGR025W YGR026W YGR027C YGR028W YGR029W YGR030C YGR031W YGR031C-A YGR032W YGR033C YGR034W Y…	ERG4 SCL1 MPO1 LEU1 PMA1 BRP1 PMC1 COG7 RPN14 CDH1 ERP6 ERG26 EFM5 SWC4 CUL3 PEX31 TFG2 PRP18 ECT1 STF2 SEC9 NMA2 SNU71 MSB2 UGA1 VMA7 MTL1 THG1 RPS25A MSP1 ERV1 POP6 IMO32 NAG1 GSC2 TIM21 RPL26B CAX4 ACB1 ORM1 KSS1 BUD9 NQM1 RME1 TAM41 TFC4 UFD1 SCM4 FMP48 MUP1 RSC1 LST7 PEF1 SPR3 ERG25 ADE6 COX18 SPT4 VHT1 ART5 ROM1 ENV11 UPF3 SMD1 PRP38 MRPL25 PEX8 PAC10 TWF1 SLX9 TOM20 GCD2 MRP13 RPL11B PIL1 …
chrXIII	E6-Berbamine	20873	104516	-0.100703	0.00777732		104510	104516	333449	10.9963	228939	YML081W YML080W YML079W YML078W YML077W YML076C YML075C YML074C YML073C YML072C YML071C YML070W YML069W YML068W YML067C YML066C YML065W YML064C YML063W YML062C YML061C YML060W YML059C YML058W-A YML058W YML057W YML057C-A YML056C YML055W YML054C YML054C-A YML053C YML052W YML051W YML050W YML049C YML048W YML047W-A YML047C YML046W YML043C YML042W YML041C YML038C YML037C YML036W YML035C YML034W YML034C…	TDA9 DUS1 CPR3 BET5 WAR1 HMG1 FPR3 RPL6A TCB3 COG8 DAK1 POB3 ITT1 ERV41 SMA2 ORC1 TEM1 RPS1B MFT1 PIF1 OGG1 NTE1 HUG1 SML1 CMP2 IMD4 SPC2 CYB2 SUR7 GAL80 AIM32 RSE1 GSF2 PRM6 PRP39 RRN11 CAT2 VPS71 YMD8 CGI121 AMD1 SRC1 RAD52 NDC1 RCF1 USA1 TSA1 YOX1 RPS18B YML6 RPS17A NSE5 APT1 UNG1 OST6 PSP2 PPZ1 TAF11 TRM9 UBX2 ERV25 RAD33 SPT5 MRPL39 ERG6 YAP1 GIS4 TRM12 GLO1 YPT7 CDC5 MIX17 AIM34 MVP1 TAF4 P…
chrIII	E6-Berbamine	3441	248549	0.0310004	0.000678783		46562	248549	302979	1.97613	256417	YCL046W YCL045C YCL044C YCL043C YCL042W YCL041C YCL040W YCL039W YCL038C YCL037C YCL036W YCL035C YCL034W YCL033C YCL032W YCL031C YCL030C YCL029C YCL028W YCL027W YCL026C-B YCL026C-A YCL025C YCL024W YCL023C YCL022C YCL021W-A YCL018W YCL017C YCL016C YCL014W YCL012C YCL011C YCL010C YCL009C YCL008C YCL005W-A YCL007C YCL005W YCL004W YCL002C YCL001W YCL001W-A YCL001W-B YCR001W YCR002C YCR003W YCR004C YCR…	EMC1 MGR1 PDI1 GLK1 GID7 ATG22 SRO9 GFD2 GRX1 LSB5 MXR2 STE50 RRP7 HIS4 BIK1 RNQ1 FUS1 HBN1 FRM2 AGP1 KCC4 LEU2 NFS1 DCC1 BUD3 GBP2 SGF29 ILV6 STP22 VMA9 LDB16 PGS1 RER1 CDC10 MRPL32 YCP4 CIT2 SAT4 RVS161 ADY2 ADP1 PGK1 POL4 CTO1 CWH43 SRD1 MAK32 PET18 MAK31 HTL1 HSP30 SLM5 PMP1 NPP1 RHB1 FEN2 RIM1 SYP1 RPS14A BPH1 SNT1 ELO2 RRP43 RBK1 PHO87 BUD5 MATALPHA2 MATALPHA1 TAF2 PER1 RRT12 IMG1 BUD23 ARE…
chrIV	E6-Berbamine	5574	1077718	0.0317576	0.00345333		1036179	1064285	1420155	2.11508	383976	YDR287W YDR288W YDR290W YDR289C YDR291W YDR292C YDR293C YDR294C YDR295C YDR296W YDR297W YDR298C YDR299W YDR300C YDR301W YDR302W YDR303C YDR304C YDR305C YDR306C YDR307W YDR308C YDR309C YDR310C YDR311W YDR312W YDR313C YDR314C YDR315C YDR316W YDR317W YDR318W YDR319C YDR320C YDR320W-B YDR320C-A YDR321W YDR322W YDR322C-A YDR323C YDR324C YDR325W YDR326C YDR327W YDR328C YDR329C YDR330W YDR331W YDR332W Y…	INM2 NSE3 RTT103 HRQ1 SRP101 SSD1 DPL1 HDA2 MHR1 SUR2 ATP5 BFR2 PRO1 CFT1 GPI11 RSC3 CPR5 HNT2 PMT7 SRB7 GIC2 SUM1 TFB1 SSF2 PIB1 RAD34 IPK1 OMS1 HIM1 MCM21 YFT2 SWA2 DAD4 ASP1 MRPL35 TIM11 PEP7 UTP4 YCG1 YSP2 SKP1 PEX3 UBX5 GPI8 IRC3 RQC1 SWR1 MSN5 MRPS28 FCF1 HXT7 HXT6 HXT3 SVF1 MRP1 PAL1 YPS7 ATP22 SBE2 YPQ2 TRR1 TRP4 SPC110 CNL1 GGA1 OPI7 EAF1 BCP1 TFC6 ESC2 SEM1 CDC40 ESF1 KEI1 YPR1 XRS2 DXO…
chrX	E6-Berbamine	14406	393288	-0.0350784	0.00114143		52393	468122	502696	2.29562	450303	YJL204C YJL203W YJL202C YJL201W YJL200C YJL199C YJL198W YJL197W YJL197C-A YJL196C YJL194W YJL195C YJL193W YJL192C YJL191W YJL190C YJL189W YJL188C YJL187C YJL186W YJL185C YJL184W YJL183W YJL181W YJL182C YJL180C YJL179W YJL178C YJL177W YJL175W YJL176C YJL174W YJL173C YJL172W YJL171C YJL170C YJL169W YJL168C YJL167W YJL166W YJL165C YJL164C YJL163C YJL162C YJL161W YJL160C YJL159W YJL158C YJL157C YJL15…	RCY1 PRP21 ECM25 ACO2 MBB1 PHO90 UBP12 ELO1 CDC6 SOP4 RPS14B RPS22A RPL39 BUD19 SWE1 MNN5 ATG36 GON7 MNN11 ATP12 PFD1 ATG27 RPL17B SWI3 KRE9 RFA3 CPS1 ASG7 SET2 ERG20 QCR8 HAL5 TPK1 JJJ2 FMP33 HSP150 CIS3 FAR1 SSY5 FBP26 VPS35 INO1 SNA3 DAS1 RPA34 IDS2 SFH5 TIM17 IRC9 YAK1 RPB4 YUR1 TIF2 GLG2 RPS21B LCB3 MRS3 AIM23 URA2 TRK1 PBS2 SPT10 NIT2 GCD14 LSM1 MTC1 ALB1 RPE1 PHO86 NCA3 ASF1 MDV1 CCT7 GZF3…
chrXIV	Ethanol	23278	376490	0.300111	0.0779574		374659	376490	379436	6.65799	4777	YNL133C YNL132W YNL131W	FYV6 KRE33 TOM22
chrXIII	Ethanol	20656	50109	-0.0991138	0.0177844		47637	50109	53841	11.5775	6204	YML111W YML110C YML109W	BUL2 COQ5 ZDS2
chrXV	Ethanol	24027	35915	0.114471	0.00873015		33217	36415	40848	16.0039	7631	YOL154W YOL152W	ZPS1 FRE7
chrXII	Ethanol	19026	650767	0.265856	0.0702767		647854	650767	657860	91.9802	10006	YLR256W	HAP1
chrXIV	Ethanol	23479	473303	0.147688	0.0188588		468488	473303	478701	25.4776	10213	YNL085W YNL084C YNL083W YNL082W YNL081C YNL080C YNL079C	MKT1 END3 SAL1 PMS1 SWS2 EOS1 TPM1
chrIV	Ethanol	4835	548896	-0.129039	0.0178784		539475	548896	551387	19.8317	11912	YDR041W YDR042C YDR043C YDR044W YDR045C YDR046C	RSM10 NRG1 HEM13 RPC11 BAP3
chrIX	Ethanol	11995	37984	0.0971178	0.0169252		28874	33799	43493	11.1103	14619	YIL166C YIL165C YIL164C YIL163C YIL162W YIL161W YIL160C YIL159W	NIT1 SUC2 POT1 BNR1
chrVI	Ethanol	7801	65504	-0.0648479	0.00414111		52838	65504	74155	5.73144	21317	YFL040W YFL039C YFL038C YFL037W YFL036W YFL034C-B YFL034C-A YFL034W YFL033C	ACT1 YPT1 TUB2 RPO41 MOB2 RPL22B RIM15
chrVIII	Ethanol	11144	114144	0.139557	0.0193213		95661	114934	121315	26.273	25654	YHL006W-A YHL007C YHL006C YHL004W YHL005C YHL003C YHL002W YHL002C-A YHL001W YHR001W YHR001W-A YHR002W YHR003C YHR004C YHR005C YHR005C-A YHR006W YHR007C	STE20 SHU1 MRP4 LAG1 HSE1 RPL14B OSH7 QCR10 LEU5 TCD1 NEM1 GPA1 TIM10 STP2 ERG11
chrVIII	Ethanol	11941	521047	0.0828315	0.0093429		496069	521047	522772	9.32781	26703	YHR197W YHR198C YHR199C YHR199C-A YHR200W YHR201C YHR202W YHR203C YHR204W YHR205W YHR206W YHR207C YHR208W YHR209W YHR210C	RIX1 AIM18 AIM46 NBL1 RPN10 PPX1 RPS4B MNL1 SCH9 SKN7 SET5 BAT1 CRG1	7 SEC15 TAN1 EMC4 SAP4 SHE10 VID30 OST5 MTC3 VRG4 SDT1 COG1 EDC1 NIF3 FRA2 MDM34 KIP3 CLG1 SKI8 VAM7 NCS6 YPT32 MIG2 SIP2 SPT16 CHC1 POX1 KEX1 ARO8 MCM6 EMP24 YIP4 MDS3 DSD1 GCN1 HOS2 IME4 COX13 CDC55 RPS26A COX4 TPN1 STR3 MND1 GTS1 ATG1 TOS3 MPT5 SAE2 BUD13 XRN1 NUP49 ROK1 SPO74 SUA5 HUR1 PMR1 CUP2 YRB30 RAD54 SUT1 YIP5 AIM14 RCK1 ARI1 AMS1 CDC43 LYS5 PEX14 NUT1 INO80 ARO2 RPL9A RRT6 TIP20 ROG1 …
chrIII	Ethanol	3317	187346	0.0917909	0.0049789		168408	187655	204750	11.1068	36342	YCR028C YCR028C-A YCR030C YCR031C YCR032W YCR033W YCR034W YCR035C YCR036W YCR037C YCR038W-A YCR038C YCR039C YCR040W YCR041W YCR042C	FEN2 RIM1 SYP1 RPS14A BPH1 SNT1 ELO2 RRP43 RBK1 PHO87 BUD5 MATALPHA2 MATALPHA1 TAF2
chrXIII	Ethanol	22524	874942	-0.0556711	0.00395643		864754	874942	901535	4.23822	36781	YMR299C YMR300C YMR301C YMR302C YMR303C YMR304W YMR304C-A YMR305C YMR306W YMR306C-A YMR307W YMR307C-A YMR308C YMR309C YMR310C YMR311C YMR312W YMR313C	DYN3 ADE4 ATM1 YME2 ADH2 UBP15 SCW10 FKS3 GAS1 PSE1 NIP1 GLC8 ELP6 TGL3
chrXV	Ethanol	25398	461793	-0.0710108	0.00521163		447942	462964	485781	6.88536	37839	YOR065W YOR066W YOR067C YOR069W YOR068C YOR070C YOR071C YOR072W YOR072W-A YOR072W-B YOR073W YOR073W-A YOR074C YOR075W YOR076C YOR077W YOR078W YOR079C YOR080W YOR081C YOR083W YOR082C YOR084W YOR085W YOR086C	CYT1 MSA1 ALG8 VPS5 VAM10 GYP1 NRT1 SGO1 CDC21 UFE1 SKI7 RTS2 BUD21 ATX2 DIA2 TGL5 WHI5 LPX1 OST3 TCB1
chrXVI	Ethanol	27656	492354	-0.065857	0.0047749		478714	493521	518590	5.86315	39876	YPL040C YPL039W YPL038W-A YPL038W YPL037C YPL036W YPL034W YPL035C YPL033C YPL032C YPL031C YPL030W YPL029W YPL028W YPL027W YPL026C YPL025C YPL024W YPL023C YPL022W YPL021W YPL020C YPL019C YPL018W	ISM1 MET31 EGD1 PMA2 SRL4 SVL3 PHO85 TRM44 SUV3 ERG10 SMA1 SKS1 RMI1 MET12 RAD1 ECM23 ULP1 VTC3 CTF19
chrX	Ethanol	13793	139088	0.0890451	0.00826916		104552	137767	146902	10.8071	42350	YJL167W YJL166W YJL165C YJL164C YJL163C YJL162C YJL161W YJL160C YJL159W YJL158C YJL157C YJL156W-A YJL156C YJL155C YJL154C YJL153C YJL152W YJL151C YJL150W YJL149W YJL148W YJL147C YJL146W YJL145W YJL144W	ERG20 QCR8 HAL5 TPK1 JJJ2 FMP33 HSP150 CIS3 FAR1 SSY5 FBP26 VPS35 INO1 SNA3 DAS1 RPA34 IDS2 SFH5
chrII	Ethanol	1692	393269	-0.0621155	0.00536604		377867	393269	420411	5.2356	42544	YBR069C YBR070C YBR071W YBR072W YBR072C-A YBR073W YBR074W YBR076W YBR076C-A YBR077C YBR078W YBR079C YBR080C YBR081C YBR082C YBR083W YBR084W YBR084C-A YBR085W YBR085C-A YBR086C	TAT1 ALG14 HSP26 RDH54 PFF1 ECM8 SLM4 ECM33 RPG1 SEC18 SPT7 UBC4 TEC1 MIS1 RPL19A AAC3 IST2
chrIX	Ethanol	12362	139513	0.0691283	0.00427797		98414	129784	141321	5.64207	42907	YIL133C YIL132C YIL131C YIL130W YIL129C YIL128W YIL127C YIL126W YIL125W YIL124W YIL123W YIL122W YIL121W YIL120W YIL119C YIL118W YIL117C	RPL16A CSM2 FKH1 ASG1 TAO3 MET18 RRT14 STH1 KGD1 AYR1 SIM1 POG1 QDR2 QDR1 RPI1 RHO3 PRM5
chrXIII	Ethanol	21093	170785	-0.0678242	0.00322348		129926	155649	172925	5.4458	42999	YML071C YML070W YML069W YML068W YML067C YML066C YML065W YML064C YML063W YML062C YML061C YML060W YML059C YML058W-A YML058W YML057W YML057C-A YML056C YML055W YML054C YML054C-A YML053C YML052W YML051W	COG8 DAK1 POB3 ITT1 ERV41 SMA2 ORC1 TEM1 RPS1B MFT1 PIF1 OGG1 NTE1 HUG1 SML1 CMP2 IMD4 SPC2 CYB2 SUR7 GAL80
chrXI	Ethanol	16188	226101	0.0686397	0.00345836		193550	226101	244792	6.15384	51242	YKL131W YKL132C YKL130C YKL129C YKL128C YKL127W YKL126W YKL125W YKL124W YKL123W YKL122C YKL121W YKL120W YKL118W YKL119C YKL117W YKL116C YKL115C YKL114C YKL113C YKL112W YKL111C YKL110C YKL109W YKL108W YKL107W YKL106C-A YKL106W YKL105C YKL104C	RMA1 SHE2 MYO3 PMU1 PGM1 YPK1 RRN3 SSH4 SRP21 DGR2 OAC1 VPH2 SBA1 PRR1 APN1 RAD27 ABF1 KTI12 HAP4 SLD2 AAT1 SEG2 GFA1
chrIII	Ethanol	3527	266048	-0.0384208	0.00194516		231858	265240	302979	1.95813	71121	YCR066W YCR067C YCR068W YCR069W YCR071C YCR072C YCR073C YCR073W-A YCR075C YCR075W-A YCR076C YCR077C YCR079W YCR081W YCR081C-A YCR082W YCR083W YCR084C YCR085W YCR086W YCR087W YCR087C-A YCR088W YCR089W YCR090C YCR091W YCR092C YCR093W YCR094W YCR095C YCR095W-A YCR096C YCR097W YCR097W-A YCR098C YCR099C YCR100C YCR101C	RAD18 SED4 ATG15 CPR4 IMG2 RSA4 SSK22 SOL2 ERS1 FUB1 PAT1 PTC6 SRB8 AHC2 TRX3 TUP1 CSM1 ABP1 FIG2 KIN82 MSH3 CDC39 CDC50 OCA4 HMRA2 HMRA1 GIT1
chrXV	Ethanol	24589	164284	-0.0747481	0.00483069		142835	164284	219832	6.83169	76997	YOL093W YOL092W YOL091W YOL090W YOL089C YOL088C YOL087C YOL086W-A YOL086C YOL085W-A YOL085C YOL084W YOL083W YOL083C-A YOL082W YOL081W YOL079W YOL080C YOL078W YOL077W-A YOL077C YOL076W YOL075C YOL073C YOL072W YOL071W YOL070C YOL069W YOL068C YOL067C YOL066C YOL065C YOL064C YOL063C YOL062C YOL061W YOL060C YOL059W YOL058W	TRM10 YPQ1 SPO21 MSH2 HAL9 MPD2 DUF1 MHF1 ADH1 PHM7 ATG34 ATG19 IRA2 REX4 AVO1 ATP19 BRX1 MDM20 DSC2 THP1 SDH5 NBA1 NUF2 HST1 RTG1 RIB2 INP54 MET22 CRT10 APM4 PRS5 MAM3 GPD2 ARG1
chrIV	Ethanol	5034	641150	-0.0596605	0.00296846		589875	653246	671424	4.27931	81549	YDR072C YDR073W YDR074W YDR075W YDR076W YDR077W YDR078C YDR079W YDR079C-A YDR080W YDR081C YDR082W YDR083W YDR084C YDR085C YDR086C YDR087C YDR088C YDR089W YDR090C YDR091C YDR092W YDR093W YDR094W YDR095C YDR096W YDR097C YDR098C YDR099W YDR100W YDR101C YDR102C YDR103W YDR104C YDR105C YDR106W YDR107C YDR108W	IPT1 SNF11 TPS2 PPH3 RAD55 SED1 SHU2 PET100 TFB5 VPS41 PDC2 STN1 RRP8 TVP23 AFR1 SSS1 RRP1 SLU7 RLI1 UBC13 DNF2 GIS1 MSH6 GRX3 BMH2 TVP15 ARX1 STE5 SPO71 TMS1 ARP10 TMN2 TRS85
chrXVI	Ethanol	26727	53867	0.0431736	0.00184239		26510	53867	127372	2.54201	100862	YPL272C YPL271W YPL270W YPL269W YPL268W YPL267W YPL266W YPL265W YPL264C YPL263C YPL262W YPL260W YPL261C YPL259C YPL258C YPL257W YPL256C YPL255W YPL254W YPL253C YPL251W YPL252C YPL250C YPL250W-A YPL249C-A YPL249C YPL248C YPL247C YPL246C YPL245W YPL244C YPL243W YPL242C YPL241C YPL240C YPL239W YPL237W YPL238C YPL236C YPL235W YPL234C YPL233W YPL232W YPL231W YPL230W YPL229W YPL228W YPL227C YPL226W YPL…	PBI1 ATP15 MDL2 KAR9 PLC1 ACM1 DIM1 DIP5 KEL3 FUM1 APM1 THI21 CLN2 BBP1 HFI1 VIK1 YAH1 ICY2 RPL36B GYP5 GAL4 RBD2 HUT1 SRP68 IQG1 CIN2 HSP82 YAR1 SUI3 ENV7 RVB2 VMA11 NSL1 SSO1 FAS2 USV1 CET1 ALG5 NEW1 MMT2
chrV	Ethanol	7153	397753	0.0540554	0.00157167		335812	397753	442211	4.00411	106399	YER088W-B YER088C-A YER089C YER090W YER090C-A YER091C YER091C-A YER092W YER093C YER093C-A YER094C YER095W YER096W YER097W YER098W YER099C YER100W YER101C YER102W YER103W YER104W YER105C YER106W YER107W-A YER107C YER110C YER111C YER112W YER113C YER114C YER115C YER116C YER117W YER118C YER119C YER120W YER119C-A YER121W YER122C YER123W YER124C YER125W YER126C YER127W YER128W YER129W YER130C YER131W Y…	PTC2 TRP2 MET6 IES5 TSC11 AIM11 PUP3 RAD51 SHC1 UBP9 PRS2 UBC6 AST2 RPS8B SSA4 RTT105 NUP157 MAM1 GLE2 KAP123 SWI4 LSM4 TMN3 BOI2 SPR6 SLX8 RPL23B SHO1 AVT6 SCS2 GLO3 YCK3 DSE1 RSP5 NSA2 LCP5 VFA1 SAK1 COM2 RPS26B PMD1 GLC7 GDI1
chrXII	Ethanol	20272	958253	0.0459394	0.00229997		940926	972987	1053478	2.89126	112552	YLR410W YLR411W YLR412W YLR412C-A YLR413W YLR414C YLR415C YLR416C YLR417W YLR418C YLR419W YLR420W YLR421C YLR422W YLR423C YLR424W YLR425W YLR426W YLR427W YLR429W YLR428C YLR430W YLR431C YLR432W YLR433C YLR435W YLR434C YLR436C YLR437C YLR438W YLR437C-A YLR438C-A YLR439W YLR440C YLR441C YLR442C YLR443W YLR444C YLR445W YLR446W YLR447C YLR448W YLR449W YLR450W YLR451W YLR452C YLR453C YLR454W	VIP1 CTR3 BER1 INA1 PUN1 VPS36 CDC73 URA4 RPN13 DCK1 ATG17 SPP382 TUS1 TDA5 MAG2 CRN1 SEN1 ATG23 IMD3 CNA1 TSR2 ECM30 DIF1 CAR2 LSM3 MRPL4 SEC39 RPS1A SIR3 ECM7 GMC2 VMA6 RPL6B FPR4 HMG2 LEU3 SST2 RIF2 FMP27
chrXI	Ethanol	16575	355074	-0.0520158	0.00586861		280991	356199	454594	3.52087	173603	YKL083W YKL082C YKL081W YKL080W YKL079W YKL078W YKL077W YKL076C YKL075C YKL074C YKL073W YKL072W YKL071W YKL070W YKL069W YKL068W-A YKL068W YKL067W YKL066W YKL065W-A YKL065C YKL064W YKL063C YKL062W YKL061W YKL060C YKL059C YKL058W YKL057C YKL056C YKL055C YKL054C YKL053C-A YKL053W YKL052C YKL051W YKL050C YKL049C YKL048C YKL047W YKL046C YKL045W YKL044W YKL043W YKL042W YKL041W YKL040C YKL039W YKL038W Y…	RRP14 TEF4 VMA5 SMY1 DHR2 PSY1 MUD2 LHS1 STB6 NUP100 YNK1 YET1 MNR2 MSN4 BLI1 FBA1 MPE1 TOA2 NUP120 TMA19 OAR1 DEF1 MDM35 ASK1 SFK1 CSE4 ELM1 ANR2 DCW1 PRI2 PHD1 SPC42 VPS24 NFU1 PTM1 RGT1 AIM26 UGP1 TUL1 TTI1 IXR1 MAE1 TFA1 TCD2 GPX1 PAN3 URA6 CDC16 MAK11 SPT23 RAM2 SWD2 HCS1 ATP7 PUT3 URB1 ARC19 PRP40 CCE1 UFD4 MRT4 LAC1 CAP1 SFT1 RPL14A BYE1 AUR1 MRP17 DID4 MET14 VPS1 PAP1 OSH6 ECM9 MRPL13 MEH…
chrIV	Ethanol	5760	1268647	0.0450612	0.000895419		1201621	1268647	1420155	2.78443	218534	YDR363W-A YDR364C YDR365C YDR366C YDR367W YDR368W YDR369C YDR370C YDR371W YDR371C-A YDR372C YDR373W YDR374C YDR374W-A YDR375C YDR376W YDR377W YDR378C YDR379W YDR379C-A YDR380W YDR381W YDR381C-A YDR382W YDR383C YDR384C YDR385W YDR386W YDR387C YDR388W YDR389W YDR390C YDR391C YDR392W YDR393W YDR394W YDR395W YDR396W YDR397C YDR398W YDR399W YDR400W YDR401W YDR402C YDR403W YDR404C YDR405W YDR406W YDR40…	SEM1 CDC40 ESF1 KEI1 YPR1 XRS2 DXO1 CTS2 VPS74 FRQ1 PHO92 WIP1 BCS1 ARH1 ATP17 LSM6 RGA2 SDH6 ARO10 YRA1 RPP2B NKP1 ATO3 EFT2 MUS81 RVS167 SAC7 UBA2 SPT3 SHE9 RPT3 SXM1 NCB2 UTP5 HPT1 URH1 DIT2 DIT1 RPB7 MRP20 PDR15 TRS120 ADE8 SIZ1 STE14 DFM1 RRP17 ERD1 SYF1 RPL12B RAD30 HKR1 ARO80 SIP1 CAD1 DYN2 SNX41 RPN9 BNA7 TIF35 CYM1 NPL3 GPI17 PPM1 PPZ2 GPI19 THI74 LRS4 DOT1 APT2 SSN2 ECM11 RPS17B ADA2 UT…
chrII	Ethanol	1079	190980	0.0437276	0.00206864		139728	193664	393191	2.60259	253463	YBL042C YBL041W YBL040C YBL039W-B YBL039C-A YBL039C YBL038W YBL037W YBL036C YBL035C YBL034C YBL033C YBL032W YBL031W YBL030C YBL029C-A YBL029W YBL028C YBL027W YBL026W YBL025W YBL024W YBL023C YBL022C YBL021C YBL020W YBL019W YBL018C YBL017C YBL016W YBL015W YBL014C YBL013W YBL011W YBL012C YBL010C YBL009W YBL008W-A YBL008W YBL007C YBL006W-A YBL006C YBL005W YBL004W YBL003C YBL002W YBL001C YBR001C YBR00…	FUI1 PRE7 ERD2 URA7 MRPL16 APL3 POL12 STU1 RIB1 HEK2 SHE1 PET9 RPL19B LSM2 RRN10 NCL1 MCM2 PIM1 HAP3 RFT1 APN2 POP8 PEP1 FUS3 ACH1 RRN6 FMT1 SCT1 ALK2 HIR1 SLA1 LDB7 PDR3 UTP20 HTA2 HTB2 ECM15 NTH2 RER2 COQ1 GPI18 RCR1 UGA2 DSF2 FLR1 HHF1 HHT1 IPP1 GRX7 MNN2 KAP104 GAL7 GAL10 GAL1 FUR4 POA1 CHS3 SCO2 OLA1 ETR1 YPK3 CDS1 RKM3 RPL4A EDS1 HMT1 PDX3 CSG2 SCO1 CHS2 ATP3 FIG1 FAT1 CST26 QDR3 TCM62 GIP1…
chrXIV	Ethanol	23268	372376	-0.0780128	0.000382145		18355	373134	376490	0.456388	358135	YNL330C YNL329C YNL328C YNL327W YNL326C YNL324W YNL325C YNL323W YNL322C YNL321W YNL320W YNL319W YNL318C YNL317W YNL316C YNL315C YNL314W YNL313C YNL312W YNL311C YNL310C YNL309W YNL308C YNL307C YNL306W YNL305C YNL304W YNL303W YNL302C YNL301C YNL300W YNL299W YNL298W YNL296W YNL297C YNL295W YNL294C YNL293W YNL292W YNL291C YNL290W YNL289W YNL288W YNL287W YNL286W YNL285W YNL284C YNL283C YNL282W YNL281W…	RPD3 PEX6 MDJ2 EGT2 PFA3 FIG4 LEM3 KRE1 VNX1 HXT14 PFS2 PHA2 ATP11 DAL82 EMW1 RFA2 SKP2 ZIM17 STB1 KRI1 MCK1 MRPS18 BXI1 YPT11 RPS19B RPL18B TOS6 TRF5 CLA4 MON2 RIM21 MSB3 PUS4 MID1 RFC3 PCL1 CAF40 SEC21 CUS2 MRPL10 WSC2 POP3 HCH1 ERG24 PRM1 CAF120 MET2 BOR1 GOR1 TOF1 SEC2 BNI1 ALP1 BSC4 LYP1 PIK1 IST1 PDR17 YIF1 POL2 ORC5 LTO1 ATX1 DSL1 SIP3 FOL1 GIS2 RTC4 TEX1 MRPL17 NRD1 RAD50 MPA43 RPA49 VPS7…
chrVII	Ethanol	8804	127046	0.0417254	0.000779205		51531	519278	1075820	2.37926	1024289	YGL238W YGL237C YGL235W YGL236C YGL234W YGL233W YGL232W YGL231C YGL230C YGL229C YGL228W YGL227W YGL226C-A YGL226W YGL225W YGL224C YGL223C YGL222C YGL221C YGL220W YGL218W YGL219C YGL216W YGL217C YGL215W YGL214W YGL213C YGL212W YGL211W YGL210W YGL209W YGL208W YGL207W YGL206C YGL205W YGL204C YGL203C YGL202W YGL201C YGL200C YGL198W YGL199C YGL197W YGL196W YGL195W YGL194C-A YGL194C YGL193C YGL192W YGL…	CSE1 HAP2 MTO1 ADE5
chrXV	Formamide	24576	162197	0.210668	0.0435591		159827	160644	163799	64.315	3972	YOL086C YOL085W-A YOL085C YOL084W	ADH1 PHM7
chrXIII	Formamide	21602	410283	-0.101729	0.0101437		406726	410283	411278	15.1264	4552	YMR068W YMR069W YMR070W YMR071C	AVO2 NAT4 MOT3 TVP18
chrXV	Formamide	25748	559465	-0.16853	0.0300693		555451	559465	560189	41.7469	4738	YOR124C YOR125C YOR126C	UBP2 CAT5 IAH1
chrVIII	Formamide	11932	518945	0.105895	0.0199143		516811	518945	522772	15.163	5961	YHR208W YHR209W YHR210C	BAT1 CRG1
chrXIII	Formamide	20656	50109	-0.165117	0.0305814		49008	51951	60742	40.1848	11734	YML111W YML110C YML109W YML108W YML107C YML106W YML105C YML104C	BUL2 COQ5 ZDS2 PML39 URA5 SEC65 MDM1
chrVIII	Formamide	11143	113931	0.344341	0.0923857		103070	113931	114934	145.611	11864	YHL002W YHL002C-A YHL001W YHR001W YHR001W-A YHR002W YHR003C YHR004C YHR005C	HSE1 RPL14B OSH7 QCR10 LEU5 TCD1 NEM1 GPA1
chrXII	Formamide	19028	657041	-0.0659058	0.00513236		643914	656891	660371	6.48551	16457	YLR253W YLR254C YLR255C YLR256W YLR257W	MCP2 NDL1 HAP1
chrVIII	Formamide	11374	181132	-0.0596516	0.00323667		165727	178104	185766	4.72316	20039	YHR028W-A YHR028C YHR029C YHR030C YHR031C YHR032W YHR032W-A YHR032C-A YHR033W YHR034C YHR035W YHR036W YHR037W YHR038W YHR039C	DAP2 YHI9 SLT2 RRM3 ERC1 PIH1 NEL1 BRL1 PUT2 RRF1 MSC7
chrXIV	Formamide	23483	481081	0.153153	0.0194685		467028	481081	487935	34.3859	20907	YNL085W YNL084C YNL083W YNL082W YNL081C YNL080C YNL079C YNL078W YNL077W YNL076W YNL075W YNL074C	MKT1 END3 SAL1 PMS1 SWS2 EOS1 TPM1 NIS1 APJ1 MKS1 IMP4 MLF3
chrVIII	Formamide	11803	440234	0.106013	0.0091445		422328	439617	447682	15.2108	25354	YHR162W YHR163W YHR164C YHR165W-A YHR165C YHR166C YHR167W YHR168W YHR169W YHR170W YHR171W	MPC2 SOL3 DNA2 PRP8 CDC23 THP2 MTG2 DBP8 NMD3 ATG7
chrIII	Formamide	3338	197306	0.116201	0.0109159		177081	197306	204750	20.0529	27669	YCR031C YCR032W YCR033W YCR034W YCR035C YCR036W YCR037C YCR038W-A YCR038C YCR039C YCR040W YCR041W YCR042C	RPS14A BPH1 SNT1 ELO2 RRP43 RBK1 PHO87 BUD5 MATALPHA2 MATALPHA1 TAF2
chrVII	Formamide	10130	852034	-0.0820521	0.00422857		837414	852034	868413	10.0221	30999	YGR170W YGR171C YGR172C YGR173W YGR174C YGR174W-A YGR175C YGR176W YGR177C YGR178C YGR179C YGR180C YGR181W YGR182C YGR183C YGR184C YGR185C YGR186W	PSD2 MSM1 YIP1 RBG2 CBP4 ERG1 ATF2 PBP1 OKP1 RNR4 TIM13 QCR9 UBR1 TYS1 TFG1
chrXIII	Formamide	22329	761771	0.0726838	0.00431173		744435	761608	776467	7.41086	32032	YMR237W YMR238W YMR239C YMR240C YMR241W YMR242C YMR242W-A YMR243C YMR244W YMR245W YMR244C-A YMR246W YMR247C YMR247W-A YMR250W YMR251W YMR251W-A YMR252C YMR253C	BCH1 DFG5 RNT1 CUS1 YHM2 RPL20A ZRC1 COA6 FAA4 RKR1 GAD1 GTO3 HOR7
chrIV	Formamide	5450	997624	-0.144346	0.0227267		969630	997624	1004080	30.3782	34450	YDR256C YDR257C YDR258C YDR259C YDR260C YDR261C YDR262W YDR263C YDR264C YDR265W YDR266C YDR267C YDR268W	CTA1 RKM4 HSP78 YAP6 SWM1 EXG2 DIN7 AKR1 PEX10 HEL2 CIA1 MSW1
chrII	Formamide	1682	391319	-0.0477912	0.00219173		392182	409149	427377	3.29903	35195	YBR077C YBR078W YBR079C YBR080C YBR081C YBR082C YBR083W YBR084W YBR084C-A YBR085W YBR085C-A YBR086C YBR087W YBR089W YBR088C YBR089C-A YBR090C YBR091C	SLM4 ECM33 RPG1 SEC18 SPT7 UBC4 TEC1 MIS1 RPL19A AAC3 IST2 RFC5 POL30 NHP6B TIM12
chrV	Formamide	7330	501338	-0.062096	0.00484726		481764	500063	518374	4.94322	36610	YER155C YER156C YER157W YER158C YER158W-A YER159C YER161C YER162C YER163C YER164W YER165W YER166W YER165C-A YER167W	BEM2 COG3 BUR6 SPT2 RAD4 GCG1 CHD1 PAB1 DNF1 BCK2	7 SEC15 TAN1 EMC4 SAP4 SHE10 VID30 OST5 MTC3 VRG4 SDT1 COG1 EDC1 NIF3 FRA2 MDM34 KIP3 CLG1 SKI8 VAM7 NCS6 YPT32 MIG2 SIP2 SPT16 CHC1 POX1 KEX1 ARO8 MCM6 EMP24 YIP4 MDS3 DSD1 GCN1 HOS2 IME4 COX13 CDC55 RPS26A COX4 TPN1 STR3 MND1 GTS1 ATG1 TOS3 MPT5 SAE2 BUD13 XRN1 NUP49 ROK1 SPO74 SUA5 HUR1 PMR1 CUP2 YRB30 RAD54 SUT1 YIP5 AIM14 RCK1 ARI1 AMS1 CDC43 LYS5 PEX14 NUT1 INO80 ARO2 RPL9A RRT6 TIP20 ROG1 …
chrV	Formamide	7236	451448	0.0890221	0.00314476		416841	450386	455676	10.1195	38835	YER129W YER130C YER131W YER132C YER133W YER133W-A YER134C YER135C YER136W YER137W-A YER137C YER138W-A YER139C YER140W YER141W YER142C	SAK1 COM2 RPS26B PMD1 GLC7 GDI1 RTR1 EMP65 COX15 MAG1
chrXVI	Formamide	27421	423962	-0.121068	0.0134098		387248	423898	426991	21.7023	39743	YPL085W YPL084W YPL083C YPL082C YPL081W YPL080C YPL079W YPL078C YPL077C YPL076W YPL075W YPL074W YPL072W YPL073C YPL071C YPL070W YPL069C YPL068C YPL067C YPL066W	SEC16 BRO1 SEN54 MOT1 RPS9A RPL21B ATP4 GPI2 GCR1 YTA6 UBP16 MUK1 BTS1 RGL1
chrX	Formamide	15106	657710	0.0694753	0.00455289		625035	657710	671070	7.23707	46035	YJR106W YJR107W YJR108W YJR109C YJR110W YJR111C YJR112W YJR112W-A YJR114W YJR113C YJR115W YJR116W YJR117W YJR118C YJR119C YJR120W YJR121W YJR122W YJR123W YJR124C YJR125C YJR126C YJR128W YJR127C YJR129C YJR130C YJR131W YJR132W	ECM27 ABM1 CPA2 YMR1 NNF1 RSM7 TDA4 STE24 ILM1 JHD2 ATP2 IBA57 RPS5 ENT3 VPS70 RSF2 EFM3 STR2 MNS1 NMD5
chrXI	Formamide	15871	138463	-0.0810395	0.00311221		101564	120175	148757	8.57222	47193	YKL182W YKL181W YKL180W YKL179C YKL177W YKL178C YKL176C YKL175W YKL174C YKL173W YKL172W YKL171W YKL170W YKL169C YKL168C YKL167C YKL166C YKL165C-A YKL165C YKL164C YKL163W YKL162C-A YKL162C	FAS1 PRS1 RPL17A COY1 STE3 LST4 ZRT3 TPO5 SNU114 EBP2 NNK1 MRPL38 KKQ8 MRP49 TPK3 MCD4 PIR1 PIR3
chrXV	Formamide	26575	944430	0.066455	0.00467769		912636	944430	960428	6.60271	47792	YOR319W YOR320C YOR321W YOR322C YOR323C YOR325W YOR324C YOR326W YOR327C YOR328W YOR329W-A YOR329C YOR330C YOR332W YOR331C YOR334W YOR333C YOR335W-A YOR335C YOR336W YOR337W YOR338W YOR339C YOR340C	HSH49 GNT1 PMT3 LDB19 PRO2 FRT1 MYO2 SNC2 PDR10 SCD5 MIP1 VMA4 MRS2 ALA1 KRE5 TEA1 UBC11 RPA43
chrXVI	Formamide	27035	207437	0.064144	0.00406169		165244	208747	215587	6.15546	50343	YPL204W YPL203W YPL202C YPL201C YPL200W YPL199C YPL198W YPL197C YPL196W YPL195W YPL194W YPL193W YPL192C YPL191C YPL190C YPL189C-A YPL189W YPL188W YPL187W YPL185W YPL186C YPL184C YPL183W-A YPL183C YPL181W YPL182C YPL180W YPL179W YPL178W YPL177C	HRR25 TPK2 AFT2 YIG1 CSM4 RPL7B OXR1 APL5 DDC1 RSA1 PRM3 NAB3 COA2 GUP2 POS5 MF(ALPHA)1 UIP4 MRN1 RTC6 RTT10 CTI6 TCO89 PPQ1 CBC2 CUP9
chrXIV	Formamide	23129	271098	-0.0884425	0.00742071		243530	277454	294413	11.6193	50883	YNL216W YNL215W YNL214W YNL213C YNL212W YNL211C YNL210W YNL209W YNL208W YNL207W YNL206C YNL205C YNL204C YNL202W YNL203C YNL201C YNL200C YNL199C YNL198C YNL197C YNL196C YNL195C YNL194C YNL193W YNL192W YNL191W YNL190W YNL189W YNL188W YNL187W YNL186W YNL185C YNL184C YNL183C	RAP1 IES2 PEX17 RRG9 VID27 MER1 SSB2 RIO2 RTT106 SPS18 SPS19 PSY2 GCR2 WHI3 SLZ1 CHS1 DUG3 SRP1 KAR1 SWT21 UBP10 MRPL19 NPR1
chrVII	Formamide	9773	560083	0.0677439	0.0043389		550438	560083	601612	6.817	51174	YGR032W YGR033C YGR034W YGR035C YGR035W-A YGR036C YGR037C YGR038W YGR039W YGR040W YGR041W YGR042W YGR043C YGR044C YGR045C YGR046W YGR047C YGR048W YGR049W YGR050C YGR051C YGR052W YGR053C YGR054W YGR055W	GSC2 TIM21 RPL26B CAX4 ACB1 ORM1 KSS1 BUD9 NQM1 RME1 TAM41 TFC4 UFD1 SCM4 FMP48 MUP1
chrVI	Formamide	8351	207679	-0.046317	0.00186145		171023	207679	225352	3.17722	54329	YFR013W YFR014C YFR015C YFR016C YFR017C YFR018C YFR019W YFR020W YFR021W YFR022W YFR023W YFR024C-A YFR025C YFR026C YFR027W YFR028C YFR029W YFR030W YFR031C YFR031C-A YFR032C YFR032C-A YFR032C-B YFR033C YFR034C	IOC3 CMK1 GSY1 IGD1 FAB1 ATG18 ROG3 PES4 LSB3 HIS2 ULI1 ECO1 CDC14 PTR3 MET10 SMC2 RPL2A RRT5 RPL29 QCR6 PHO4
chrXI	Formamide	15486	46843	0.0438584	0.00126845		12770	44246	67862	2.53317	55092	YKL219W YKL218C YKL217W YKL216W YKL215C YKL214C YKL213C YKL212W YKL211C YKL210W YKL209C YKL208W YKL207W YKL206C YKL205W YKL204W YKL203C YKL202W YKL201C	COS9 SRY1 JEN1 URA1 OXP1 YRA2 DOA1 SAC1 TRP3 UBA1 STE6 CBT1 EMC3 ADD66 LOS1 EAP1 TOR2 MNN4
chrXI	Formamide	16585	359142	0.052315	0.00219382		308425	352346	382913	4.06952	74488	YKL068W-A YKL068W YKL067W YKL066W YKL065W-A YKL065C YKL064W YKL063C YKL062W YKL061W YKL060C YKL059C YKL058W YKL057C YKL056C YKL055C YKL054C YKL053C-A YKL053W YKL052C YKL051W YKL050C YKL049C YKL048C YKL047W YKL046C YKL045W YKL044W YKL043W YKL042W YKL041W YKL040C YKL039W YKL038W YKL037W YKL035W YKL036C YKL034W YKL033W-A YKL033W YKL032C YKL031W YKL030W YKL029C	NUP100 YNK1 YET1 MNR2 MSN4 BLI1 FBA1 MPE1 TOA2 NUP120 TMA19 OAR1 DEF1 MDM35 ASK1 SFK1 CSE4 ELM1 ANR2 DCW1 PRI2 PHD1 SPC42 VPS24 NFU1 PTM1 RGT1 AIM26 UGP1 TUL1 TTI1 IXR1 MAE1
chrII	Formamide	1316	256925	0.0490465	0.00364338		200530	256925	279910	3.47365	79380	YBL014C YBL013W YBL011W YBL012C YBL010C YBL009W YBL008W-A YBL008W YBL007C YBL006W-A YBL006C YBL005W YBL004W YBL003C YBL002W YBL001C YBR001C YBR002C YBR003W YBR004C YBR005W YBR006W YBR007C YBR008C YBR009C YBR010W YBR011C YBR012C YBR013C YBR014C YBR015C YBR016W YBR017C YBR018C YBR019C YBR020W	RRN6 FMT1 SCT1 ALK2 HIR1 SLA1 LDB7 PDR3 UTP20 HTA2 HTB2 ECM15 NTH2 RER2 COQ1 GPI18 RCR1 UGA2 DSF2 FLR1 HHF1 HHT1 IPP1 GRX7 MNN2 KAP104 GAL7 GAL10 GAL1
chrI	Formamide	98	45831	-0.0456373	0.00372741		33070	45831	119344	3.13058	86274	YAL061W YAL060W YAL059W YAL059C-A YAL058W YAL056C-A YAL056W YAL055W YAL054C YAL053W YAL051W YAL049C YAL047W-A YAL048C YAL047C YAL046C YAL044W-A YAL045C YAL044C YAL043C YAL042W YAL042C-A YAL041W YAL040C YAL039C YAL038W YAL037C-B YAL037C-A YAL037W YAL036C YAL035W YAL034W-A YAL034C-B YAL034C YAL033W YAL032C YAL031W-A YAL031C YAL030W YAL029C YAL028W YAL027W YAL026C-A YAL026C YAL025C YAL024C YAL023C Y…	BDH2 BDH1 ECM1 CNE1 GPB2 PEX22 ACS1 FLC2 OAF1 AIM2 GEM1 SPC72 AIM1 GCV3 PTA1 ERV46 CDC24 CLN3 CYC3 CDC19 RBG1 FUN12 MTW1 FUN19 POP5 PRP45 GIP4 SNC1 MYO4 FRT2 SAW1 DRS2 MAK16 LTE1 PMT2 FUN26 CCR4 ATS1 FUN30 LDS1
chrXIII	Formamide	22125	642868	-0.0486738	0.00262709		595437	634784	697520	3.29897	102083	YMR167W YMR168C YMR169C YMR170C YMR171C YMR172W YMR172C-A YMR173W YMR173W-A YMR174C YMR175W YMR175W-A YMR176W YMR177W YMR178W YMR179W YMR180C YMR181C YMR182C YMR182W-A YMR183C YMR184W YMR185W YMR186W YMR187C YMR188C YMR189W YMR190C YMR191W YMR192W YMR193W YMR194W YMR193C-A YMR194C-B YMR194C-A YMR195W YMR196W YMR197C YMR198W YMR199W YMR200W YMR201C YMR202W YMR203W YMR204C YMR205C YMR206W YMR207C Y…	MLH1 CEP3 ALD3 ALD2 EAR1 HOT1 DDR48 PAI3 SIP18 ECM5 MMT1 SPT21 CTL1 RGM1 SSO2 ADD37 RTP1 HSC82 MRPS17 GCV2 SGS1 SPG5 GYL1 MRPL24 RPL36A CMC4 ICY1 VTI1 CIK1 CLN1 ROT1 RAD14 ERG2 TOM40 INP1 PFK2 HFA1 ERG12 DML1 EFR3 CEF1 SCJ1 GAS3
chrIV	Formamide	5695	1201621	0.047253	0.00316274		1144484	1213560	1248530	3.30129	104046	YDR335W YDR336W YDR337W YDR338C YDR339C YDR340W YDR341C YDR342C YDR343C YDR344C YDR345C YDR346C YDR347W YDR348C YDR349C YDR350C YDR351W YDR352W YDR353W YDR354W YDR354C-A YDR356W YDR355C YDR357C YDR358W YDR360W YDR359C YDR361C YDR362C YDR363W YDR363W-A YDR364C YDR365C YDR366C YDR367W YDR368W YDR369C YDR370C YDR371W YDR371C-A YDR372C YDR373W YDR374C YDR374W-A YDR375C YDR376W YDR377W YDR378C YDR379W…	MSN5 MRPS28 FCF1 HXT7 HXT6 HXT3 SVF1 MRP1 PAL1 YPS7 ATP22 SBE2 YPQ2 TRR1 TRP4 SPC110 CNL1 GGA1 OPI7 EAF1 BCP1 TFC6 ESC2 SEM1 CDC40 ESF1 KEI1 YPR1 XRS2 DXO1 CTS2 VPS74 FRQ1 PHO92 WIP1 BCS1 ARH1 ATP17 LSM6 RGA2 SDH6 ARO10 YRA1 RPP2B NKP1 ATO3 EFT2 MUS81
chrVI	Formamide	7802	65802	-0.0444975	0.00173444		56298	76682	207041	2.91709	150743	YFL037W YFL036W YFL034C-B YFL034C-A YFL034W YFL033C YFL032W YFL031W YFL031C-A YFL030W YFL029C YFL028C YFL027C YFL026W YFL025C YFL024C YFL023W YFL022C YFL021W YFL021C-A YFL020C YFL019C YFL018C YFL017W-A YFL017C YFL016C YFL015W-A YFL015C YFL014W YFL013W-A YFL012W-A YFL013C YFL012W YFL011W YFL010W-A YFL010C YFL009W YFL008W YFL007W YFL005W YFL004W YFL003C YFL002C YFL001W YFR001W YFR002W YFR003C YFR00…	TUB2 RPO41 MOB2 RPL22B RIM15 HAC1 AGX1 CAK1 CAF16 GYP8 STE2 BST1 EPL1 BUD27 FRS2 GAT1 PAU5 LPD1 SMX2 GNA1 MDJ1 HSP12 IES1 HXT10 AUA1 WWM1 CDC4 SMC1 BLM10 SEC4 VTC2 MSH4 SPB4 DEG1 LOC1 NIC96 YPI1 RPN11 SAD1 YFH7 FAR7 GCN20 UBP6 MIC19 DCV1 IOC3 CMK1 GSY1 IGD1 FAB1 ATG18 ROG3 PES4 LSB3 HIS2 ULI1
chrIV	Formamide	4825	542062	-0.0399011	0.00187697		363624	541985	562103	2.37964	198479	YDL051W YDL050C YDL049C YDL048C YDL047W YDL046W YDL045W-A YDL045C YDL044C YDL043C YDL041W YDL042C YDL040C YDL039C YDL037C YDL036C YDL034W YDL035C YDL032W YDL033C YDL031W YDL030W YDL029W YDL028C YDL026W YDL027C YDL025W-A YDL025C YDL024C YDL022C-A YDL022W YDL023C YDL021W YDL020C YDL019C YDL018C YDL017W YDL016C YDL015C YDL014W YDL013W YDL012C YDL010W YDL011C YDL009C YDL008W YDL007C-A YDL007W YDL006W…	LHP1 KNH1 STP4 SIT4 NPC2 MRP10 FAD1 MTF2 PRP11 SIR2 NAT1 PRM7 BSC1 PUS9 GPR1 SLM3 DBP10 PRP9 ARP2 MPS1 RTK1 DIA3 GPD1 GPM2 RPN4 OSH2 ERP3 CDC7 TSC13 NOP1 SLX5 GRX6 APC11 RPT2 PTC1 MED2 ATP16 MCD1 NHP10 RMD1 NTH1 YRB1 RCR2 RAD57 MAF1 SOK1 TRP1 GAL3 SNQ2 RPL4B PSF1 RAD61 HED1 DAD1 KCS1 GCV1 DAS2 FAL1 ATG31 SES1 FYV1 RPS11A NSI1 VPS54 REG1 RAD28 MIX14 PST2 MRH1 LYS14 ARO3 EHD3 KRS1 ENA5 ENA2 ENA1 RS…
chrV	Formamide	6805	211987	-0.0391744	0.00108687		34493	221810	238313	2.29996	203820	YEL062W YEL061C YEL060C YEL059C-A YEL059W YEL058W YEL057C YEL056W YEL055C YEL053W-A YEL054C YEL053C YEL052W YEL051W YEL050W-A YEL050C YEL049W YEL048C YEL047C YEL046C YEL045C YEL044W YEL043W YEL042W YEL041W YEL040W YEL039C YEL038W YEL037C YEL036C YEL035C YEL034W YEL033W YEL034C-A YEL032W YEL032C-A YEL031W YEL030W YEL030C-A YEL029C YEL028W YEL027W YEL026W YEL025C YEL024W YEL023C YEL022W YEL021W YEL…	NPR2 CIN8 PRB1 SOM1 HHY1 PCM1 HAT2 POL5 RPL12A MAK10 AFG1 VMA8 RML2 PAU2 TCA17 FRD1 GLY1 IES6 GDA1 YEF1 UTR2 CYC7 UTR4 RAD23 ANP1 UTR5 HYP2 MTC7 MCM3 SPF1 ECM10 BUD16 VMA3 SNU13 RIP1 GEA2 URA3 TIM9 MMS21 EAF5 PMP2 GTT3 NPP2 EDC3 VAC8 UBC8 GLC3 GCN4 MIT1 YEA6 VAB2 YEA4 GIM4 WBP1 IRC22 MNN1 NOP16 PMI40 FMP52 YND1 NUG1 PAC2 TMA20 SEC3 NTF2 TIR1 PRE1 PRP22 HEM14 FAA2 BUD25 BIM1 AFG3 SPC25 ISC1 SBH2 G…
chrVII	Formamide	9200	300190	0.0506389	0.00551244		51531	299249	338951	3.82592	287420	YGL238W YGL237C YGL235W YGL236C YGL234W YGL233W YGL232W YGL231C YGL230C YGL229C YGL228W YGL227W YGL226C-A YGL226W YGL225W YGL224C YGL223C YGL222C YGL221C YGL220W YGL218W YGL219C YGL216W YGL217C YGL215W YGL214W YGL213C YGL212W YGL211W YGL210W YGL209W YGL208W YGL207W YGL206C YGL205W YGL204C YGL203C YGL202W YGL201C YGL200C YGL198W YGL199C YGL197W YGL196W YGL195W YGL194C-A YGL194C YGL193C YGL192W YGL…	CSE1 HAP2 MTO1 ADE5
chrII	Formamide	2951	734586	0.0428679	0.00123589		442309	462765	734775	2.76615	292466	YBR098W YBR099C YBR101C YBR102C YBR103W YBR103C-A YBR104W YBR105C YBR106W YBR107C YBR108W YBR109C YBR109W-A YBR110W YBR111C YBR111W-A YBR113W YBR112C YBR114W YBR115C YBR116C YBR117C YBR118W YBR119W YBR120C YBR121C-A YBR121C YBR122C YBR124W YBR123C YBR125C YBR126C YBR126W-A YBR126W-B YBR127C YBR128C YBR129C YBR130C YBR131W YBR131C-A YBR132C YBR134W YBR133C YBR135W YBR136W YBR137W YBR138C YBR139W Y…	MMS4 FES1 EXO84 SIF2 YMC2 VID24 PHO88 IML3 AIM3 CMD1 ALG1 YSA1 SUS1 CYC8 RAD16 LYS2 TKL2 TEF2 MUD1 CBP6 GRS1 MRPL36 TFC1 PTC4 TPS1 VMA2 ATG14 OPY1 SHE3 CCZ1 AGP2 HSL7 CKS1 MEC1 IRA1 BMT2 MAK5 SUP45 ADH5 MRPS9 RTC2 YSW1 ARA1 TBS1 APD1 SPP381 RIB7 RPB5 CNS1 SLI15 ICS2 AMN1 IFA38 CDC28 CSH1 TOS1 YSY6 EXO5 ARL1 UBS1 TYR1 POP7 PEX32 SSE2 NPL4 SEC66 SMY2 UMP1 SWD3 ECM31 EHT1 FZO1 DTR1 RPS6B SMP1 YPC1 M…
chrXII	Formamide	18080	228374	-0.0460036	0.00301539		184116	611179	614751	3.17724	430635	YLR021W YLR022C YLR023C YLR024C YLR025W YLR026C YLR027C YLR028C YLR029C YLR030W YLR031W YLR032W YLR033W YLR034C YLR035C YLR036C YLR037C YLR038C YLR039C YLR041W YLR040C YLR042C YLR043C YLR044C YLR045C YLR046C YLR047C YLR048W YLR049C YLR050C YLR051C YLR052W YLR053C YLR054C YLR055C YLR056W YLR057W YLR058C YLR059C YLR060W YLR061W YLR062C YLR063W YLR064W YLR065C YLR066W YLR067C YLR068W YLR069C YLR070C…	IRC25 SDO1 IZH3 UBR2 SNF7 SED5 AAT2 ADE16 RPL15A RAD5 RSC58 SMF3 MLH2 PAU23 COX12 RIC1 AFB1 TRX1 PDC1 STU2 FRE8 RPS0B FCF2 IES3 OSW2 SPT8 ERG3 MNL2 SHM2 REX2 FRS1 RPL22A BUD28 BMT6 PER33 ENV10 SPC3 PET309 FYV7 MEF1 XYL2 RGR1 RFU1 BUD20 RPL10 FMP25 BOS1 SIC1 EMP46 GAL2 SRL2 EMP70 RAX2 ARP6 SMC4 CSF1 GAA1 ALT1 XDJ1 GEP5 SUL2 NYV1 GIS3 IOC2 KIN2 HRT3 CHA4 ICT1 MIM2 ERG27 APC9 CDC45 LCL2 SEN2 MDN1 RE…
chrIII	Hydroxyurea	3337	196733	0.0919747	0.00926947		191932	196733	201978	8.74637	10046	YCR035C YCR036W YCR037C YCR038W-A YCR038C YCR039C YCR040W YCR041W YCR042C	RRP43 RBK1 PHO87 BUD5 MATALPHA2 MATALPHA1 TAF2
chrXIV	Hydroxyurea	23279	377031	-0.221634	0.0483707		371753	377031	382896	49.7863	11143	YNL135C YNL134C YNL133C YNL132W YNL131W YNL130C YNL130C-A YNL129W YNL128W	FPR1 FYV6 KRE33 TOM22 CPT1 DGR1 NRK1 TEP1
chrIX	Hydroxyurea	12038	46174	0.0801776	0.00529476		29044	53815	57063	6.66062	28019	YIL166C YIL165C YIL164C YIL163C YIL162W YIL161W YIL160C YIL159W YIL158W YIL156W-A YIL157C YIL156W-B YIL156W YIL155C YIL154C YIL153W YIL152W	NIT1 SUC2 POT1 BNR1 AIM20 COA1 UBP7 GUT2 IMP2' RRD1
chrXV	Hydroxyurea	25814	580357	0.0646331	0.00418289		548689	580495	590260	4.33492	41571	YOR119C YOR120W YOR121C YOR122C YOR123C YOR124C YOR125C YOR126C YOR127W YOR128C YOR129C YOR130C YOR131C YOR132W YOR133W YOR134W YOR136W YOR135C YOR137C YOR138C YOR140W YOR139C YOR141C	RIO1 GCY1 PFY1 LEO1 UBP2 CAT5 IAH1 RGA1 ADE2 AFI1 ORT1 VPS17 EFT1 BAG7 IDH2 IRC14 SIA1 RUP1 SFL1 ARP8
chrXV	Hydroxyurea	24668	182946	-0.0844764	0.00399229		144008	184082	189231	6.74256	45223	YOL092W YOL091W YOL090W YOL089C YOL088C YOL087C YOL086W-A YOL086C YOL085W-A YOL085C YOL084W YOL083W YOL083C-A YOL082W YOL081W YOL079W YOL080C YOL078W YOL077W-A YOL077C YOL076W	YPQ1 SPO21 MSH2 HAL9 MPD2 DUF1 MHF1 ADH1 PHM7 ATG34 ATG19 IRA2 REX4 AVO1 ATP19 BRX1 MDM20	7 SEC15 TAN1 EMC4 SAP4 SHE10 VID30 OST5 MTC3 VRG4 SDT1 COG1 EDC1 NIF3 FRA2 MDM34 KIP3 CLG1 SKI8 VAM7 NCS6 YPT32 MIG2 SIP2 SPT16 CHC1 POX1 KEX1 ARO8 MCM6 EMP24 YIP4 MDS3 DSD1 GCN1 HOS2 IME4 COX13 CDC55 RPS26A COX4 TPN1 STR3 MND1 GTS1 ATG1 TOS3 MPT5 SAE2 BUD13 XRN1 NUP49 ROK1 SPO74 SUA5 HUR1 PMR1 CUP2 YRB30 RAD54 SUT1 YIP5 AIM14 RCK1 ARI1 AMS1 CDC43 LYS5 PEX14 NUT1 INO80 ARO2 RPL9A RRT6 TIP20 ROG1 …
chrX	Hydroxyurea	13422	60299	0.07648	0.00604839		49768	60299	95205	6.06025	45437	YJL206C YJL205C YJL204C YJL203W YJL202C YJL201W YJL200C YJL199C YJL198W YJL197W YJL197C-A YJL196C YJL194W YJL195C YJL193W YJL192C YJL191W YJL190C YJL189W YJL188C YJL187C YJL186W YJL185C YJL184W YJL183W YJL181W YJL182C YJL180C YJL179W YJL178C YJL177W YJL175W YJL176C YJL174W	NCE101 RCY1 PRP21 ECM25 ACO2 MBB1 PHO90 UBP12 ELO1 CDC6 SOP4 RPS14B RPS22A RPL39 BUD19 SWE1 MNN5 ATG36 GON7 MNN11 ATP12 PFD1 ATG27 RPL17B SWI3 KRE9
chrXV	Hydroxyurea	24017	34772	0.0652337	0.00369129		33217	34772	86295	4.03879	53078	YOL154W YOL152W YOL151W YOL150C YOL149W YOL148C YOL147C YOL146W YOL145C YOL144W YOL143C YOL142W YOL141W YOL140W YOL139C YOL138C YOL137W YOL136C YOL135C YOL133W YOL134C YOL132W YOL131W YOL130W YOL129W YOL128C YOL127W YOL126C YOL125W YOL124C	ZPS1 FRE7 GRE2 DCP1 SPT20 PEX11 PSF3 CTR9 NOP8 RIB4 RRP40 PPM2 ARG8 CDC33 RTC1 BSC6 PFK27 MED7 HRT1 GAS4 ALR1 VPS68 YGK3 RPL25 MDH2 TRM13 TRM11
chrXVI	Hydroxyurea	27714	506806	-0.0653865	0.0042493		476694	504270	533561	4.42762	56867	YPL040C YPL039W YPL038W-A YPL038W YPL037C YPL036W YPL034W YPL035C YPL033C YPL032C YPL031C YPL030W YPL029W YPL028W YPL027W YPL026C YPL025C YPL024W YPL023C YPL022W YPL021W YPL020C YPL019C YPL018W YPL017C YPL016W YPL015C YPL014W YPL013C YPL012W	ISM1 MET31 EGD1 PMA2 SRL4 SVL3 PHO85 TRM44 SUV3 ERG10 SMA1 SKS1 RMI1 MET12 RAD1 ECM23 ULP1 VTC3 CTF19 IRC15 SWI1 HST2 MRPS16 RRP12
chrI	Hydroxyurea	195	60774	0.0449193	0.00294031		33070	60774	127853	2.09561	94783	YAL061W YAL060W YAL059W YAL059C-A YAL058W YAL056C-A YAL056W YAL055W YAL054C YAL053W YAL051W YAL049C YAL047W-A YAL048C YAL047C YAL046C YAL044W-A YAL045C YAL044C YAL043C YAL042W YAL042C-A YAL041W YAL040C YAL039C YAL038W YAL037C-B YAL037C-A YAL037W YAL036C YAL035W YAL034W-A YAL034C-B YAL034C YAL033W YAL032C YAL031W-A YAL031C YAL030W YAL029C YAL028W YAL027W YAL026C-A YAL026C YAL025C YAL024C YAL023C Y…	BDH2 BDH1 ECM1 CNE1 GPB2 PEX22 ACS1 FLC2 OAF1 AIM2 GEM1 SPC72 AIM1 GCV3 PTA1 ERV46 CDC24 CLN3 CYC3 CDC19 RBG1 FUN12 MTW1 FUN19 POP5 PRP45 GIP4 SNC1 MYO4 FRT2 SAW1 DRS2 MAK16 LTE1 PMT2 FUN26 CCR4 ATS1 FUN30 LDS1 PSK1 TPD3 NTG1
chrIV	Hydroxyurea	5090	713336	-0.0604872	0.00267006		643151	713336	767007	3.80224	123856	YDR097C YDR098C YDR099W YDR100W YDR101C YDR102C YDR103W YDR104C YDR105C YDR106W YDR107C YDR108W YDR109C YDR110W YDR112W YDR111C YDR113C YDR115W YDR114C YDR116C YDR117C YDR118W YDR118W-A YDR119W YDR119W-A YDR120C YDR121W YDR122W YDR123C YDR124W YDR125C YDR126W YDR127W YDR128W YDR129C YDR130C YDR131C YDR132C YDR133C YDR135C YDR137W YDR136C YDR138W YDR139C YDR140W YDR141C YDR142C YDR143C YDR144C YDR…	MSH6 GRX3 BMH2 TVP15 ARX1 STE5 SPO71 TMS1 ARP10 TMN2 TRS85 FOB1 IRC2 ALT2 PDS1 MRPL1 TMA64 APC4 VBA4 COX26 TRM1 DPB4 KIN1 INO2 ECM18 SWF1 ARO1 MTC5 SAC6 FIN1 YCF1 RGP1 VPS61 HPR1 RUB1 MTQ2 DOP1 PEX7 SAN1 MKC7 TAF12 SWI5 EKI1 KGD2 NUM1 CTH1 GIR2 ENT5
chrVI	Hydroxyurea	7848	76442	-0.0472547	0.00272152		56298	76682	208165	2.31494	151867	YFL037W YFL036W YFL034C-B YFL034C-A YFL034W YFL033C YFL032W YFL031W YFL031C-A YFL030W YFL029C YFL028C YFL027C YFL026W YFL025C YFL024C YFL023W YFL022C YFL021W YFL021C-A YFL020C YFL019C YFL018C YFL017W-A YFL017C YFL016C YFL015W-A YFL015C YFL014W YFL013W-A YFL012W-A YFL013C YFL012W YFL011W YFL010W-A YFL010C YFL009W YFL008W YFL007W YFL005W YFL004W YFL003C YFL002C YFL001W YFR001W YFR002W YFR003C YFR00…	TUB2 RPO41 MOB2 RPL22B RIM15 HAC1 AGX1 CAK1 CAF16 GYP8 STE2 BST1 EPL1 BUD27 FRS2 GAT1 PAU5 LPD1 SMX2 GNA1 MDJ1 HSP12 IES1 HXT10 AUA1 WWM1 CDC4 SMC1 BLM10 SEC4 VTC2 MSH4 SPB4 DEG1 LOC1 NIC96 YPI1 RPN11 SAD1 YFH7 FAR7 GCN20 UBP6 MIC19 DCV1 IOC3 CMK1 GSY1 IGD1 FAB1 ATG18 ROG3 PES4 LSB3 HIS2 ULI1 ECO1
chrVIII	Hydroxyurea	11121	99089	0.0340798	0.00221275		55990	409664	522772	1.20551	466782	YHL024W YHL023C YHL022C YHL021C YHL020C YHL019W-A YHL019C YHL018W YHL017W YHL016C YHL015W-A YHL015W YHL014C YHL013C YHL012W YHL011C YHL010C YHL009C YHL008C YHL006W-A YHL007C YHL006C YHL004W YHL005C YHL003C YHL002W YHL002C-A YHL001W YHR001W YHR001W-A YHR002W YHR003C YHR004C YHR005C YHR005C-A YHR006W YHR007C YHR007C-A YHR008C YHR009C YHR010W YHR011W YHR012W YHR013C YHR014W YHR015W YHR016C YHR017W Y…	RIM4 NPR3 SPO11 AIM17 OPI1 APM2 DUR3 RPS20 YLF2 OTU2 PRS3 ETP1 YAP3 STE20 SHU1 MRP4 LAG1 HSE1 RPL14B OSH7 QCR10 LEU5 TCD1 NEM1 GPA1 TIM10 STP2 ERG11 SOD2 TDA3 RPL27A DIA4 VPS29 ARD1 SPO13 MIP6 YSC84 YSC83 ARG4 DED81 RPS27B ECM12 MYO1 MAS2 THR1 VMA16 RPN1 DAP2 YHI9 SLT2 RRM3 ERC1 PIH1 NEL1 BRL1 PUT2 RRF1 MSC7 VMA10 BCD1 SRB2 NCP1 DOG2 DOG1 INM1 AAP1 YHK8 FSH1 SMF2 COX6 CIC1 CUP1-1 CUP1-2 RSC30 CPR…
chrXI	Hydroxyurea	15754	111034	0.0381035	0.00142653		9055	118055	580181	1.50907	571126	YKL220C YKL219W YKL218C YKL217W YKL216W YKL215C YKL214C YKL213C YKL212W YKL211C YKL210W YKL209C YKL208W YKL207W YKL206C YKL205W YKL204W YKL203C YKL202W YKL201C YKL198C YKL197C YKL196C YKL195W YKL194C YKL193C YKL192C YKL191W YKL190W YKL189W YKL188C YKL187C YKL186C YKL185W YKL184W YKL183C-A YKL183W YKL182W YKL181W YKL180W YKL179C YKL177W YKL178C YKL176C YKL175W YKL174C YKL173W YKL172W YKL171W YKL17…	FRE2 COS9 SRY1 JEN1 URA1 OXP1 YRA2 DOA1 SAC1 TRP3 UBA1 STE6 CBT1 EMC3 ADD66 LOS1 EAP1 TOR2 MNN4 PTK1 PEX1 YKT6 MIA40 MST1 SDS22 ACP1 DPH2 CNB1 HYM1 PXA2 FAT3 MTR2 ASH1 SPE1 LOT5 FAS1 PRS1 RPL17A COY1 STE3 LST4 ZRT3 TPO5 SNU114 EBP2 NNK1 MRPL38 KKQ8 MRP49 TPK3 MCD4 PIR1 PIR3 KDX1 ELF1 RCN1 APE2 RPS27A RSM22 SRP102 GPM1 MCR1 DBR1 SDH1 AVT3 RPT1 RPC25 LTV1 MRP8 SDH3 TGL1 CTK1 HSK3 MRPL31 CMC1 APL2 O…
chrXII	Hydroxyurea	17812	86978	-0.0508733	0.00241007		40119	87687	768100	2.67985	727981	YLL050C YLL049W YLL048C YLL047W YLL046C YLL044W YLL045C YLL043W YLL042C YLL041C YLL040C YLL039C YLL038C YLL037W YLL036C YLL035W YLL034C YLL033W YLL032C YLL031C YLL030C YLL029W YLL028W YLL027W YLL026W YLL025W YLL024C YLL023C YLL022C YLL021W YLL020C YLL019W-A YLL019C YLL018C-A YLL018C YLL015W YLL014W YLL013C YLL012W YLL011W YLL010C YLL009C YLL008W YLL007C YLL006W-A YLL006W YLL005C YLL004W YLL003W Y…	COF1 LDB18 YBT1 RNP1 RPL8B FPS1 ATG10 SDH2 VPS13 UBI4 ENT4 PRP19 GRC3 RIX7 IRC19 GPI13 RRT7 FRA1 TPO1 ISA1 HSP104 PAU17 SSA2 POM33 HIF1 SPA2 KNS1 COX19 DPS1 BPT1 EMC6 PUF3 YEH1 SOF1 PSR1 COX17 DRS1 LMO1 MMM1 SPO75 ORC3 SFI1 RTT109 DNM1 NOC3 CMS1 THI73 SSL1 SSK1 NSE1 PAM18 RLP24 TEN1 LOT6 GAT3 PPR1 BRE2 PML1 MEU1 POM34 PSR2 YEH2 IRC25 SDO1 IZH3 UBR2 SNF7 SED5 AAT2 ADE16 RPL15A RAD5 RSC58 SMF3 MLH2…
chrVII	Hydroxyurea	9171	284360	-0.0528579	0.00243043		56199	284360	829946	2.90376	773747	YGL234W YGL233W YGL232W YGL231C YGL230C YGL229C YGL228W YGL227W YGL226C-A YGL226W YGL225W YGL224C YGL223C YGL222C YGL221C YGL220W YGL218W YGL219C YGL216W YGL217C YGL215W YGL214W YGL213C YGL212W YGL211W YGL210W YGL209W YGL208W YGL207W YGL206C YGL205W YGL204C YGL203C YGL202W YGL201C YGL200C YGL198W YGL199C YGL197W YGL196W YGL195W YGL194C-A YGL194C YGL193C YGL192W YGL191W YGL190C YGL189C YGL188C-A Y…	ADE5
chrXIII	Hydroxyurea	22486	862695	-0.0587883	0.00251133		59776	862695	914895	3.57614	855119	YML104C YML103C YML102W YML101C-A YML101C YML100W-A YML100W YML099W-A YML099C YML098W YML097C YML096W YML095C YML094W YML094C-A YML093W YML092C YML091C YML090W YML089C YML088W YML087C YML086C YML085C YML084W YML083C YML082W YML081C-A YML081W YML080W YML079W YML078W YML077W YML076C YML075C YML074C YML073C YML072C YML071C YML070W YML069W YML068W YML067C YML066C YML065W YML064C YML063W YML062C YML06…	MDM1 NUP188 CAC2 CUE4 TSL1 ARG81 TAF13 VPS9 RAD10 GIM5 UTP14 PRE8 RPM2 UFO1 AIM33 ALO1 TUB1 ATP18 TDA9 DUS1 CPR3 BET5 WAR1 HMG1 FPR3 RPL6A TCB3 COG8 DAK1 POB3 ITT1 ERV41 SMA2 ORC1 TEM1 RPS1B MFT1 PIF1 OGG1 NTE1 HUG1 SML1 CMP2 IMD4 SPC2 CYB2 SUR7 GAL80 AIM32 RSE1 GSF2 PRM6 PRP39 RRN11 CAT2 VPS71 YMD8 CGI121 AMD1 SRC1 RAD52 NDC1 RCF1 USA1 TSA1 YOX1 RPS18B YML6 RPS17A NSE5 APT1 UNG1 OST6 PSP2 PPZ1 T…
chrXII	Hydroxyurea	20214	928626	0.0481842	0.00219744		99667	928626	1001659	2.41531	901992	YLL022C YLL021W YLL020C YLL019W-A YLL019C YLL018C-A YLL018C YLL015W YLL014W YLL013C YLL012W YLL011W YLL010C YLL009C YLL008W YLL007C YLL006W-A YLL006W YLL005C YLL004W YLL003W YLL002W YLL001W YLR001C YLR002C YLR003C YLR004C YLR005W YLR006C YLR007W YLR008C YLR009W YLR010C YLR011W YLR012C YLR013W YLR014C YLR015W YLR016C YLR017W YLR018C YLR019W YLR020C YLR021W YLR022C YLR023C YLR024C YLR025W YLR026C Y…	HIF1 SPA2 KNS1 COX19 DPS1 BPT1 EMC6 PUF3 YEH1 SOF1 PSR1 COX17 DRS1 LMO1 MMM1 SPO75 ORC3 SFI1 RTT109 DNM1 NOC3 CMS1 THI73 SSL1 SSK1 NSE1 PAM18 RLP24 TEN1 LOT6 GAT3 PPR1 BRE2 PML1 MEU1 POM34 PSR2 YEH2 IRC25 SDO1 IZH3 UBR2 SNF7 SED5 AAT2 ADE16 RPL15A RAD5 RSC58 SMF3 MLH2 PAU23 COX12 RIC1 AFB1 TRX1 PDC1 STU2 FRE8 RPS0B FCF2 IES3 OSW2 SPT8 ERG3 MNL2 SHM2 REX2 FRS1 RPL22A BUD28 BMT6 PER33 ENV10 SPC3 PE…
chrXIV	IndolaceticAcid	23474	469224	0.219736	0.047611		465187	467028	470330	62.7629	5143	YNL087W YNL086W YNL085W YNL084C	TCB2 SNN1 MKT1 END3
chrXIII	IndolaceticAcid	21603	410320	-0.128356	0.0205116		408241	410320	413652	20.758	5411	YMR069W YMR070W YMR071C YMR072W YMR073C YMR074C	NAT4 MOT3 TVP18 ABF2 IRC21
chrVIII	IndolaceticAcid	11145	114337	0.328648	0.110292		109025	114144	115080	134.8	6055	YHR002W YHR003C YHR004C YHR005C	LEU5 TCD1 NEM1 GPA1
chrIII	IndolaceticAcid	3346	201978	0.200388	0.0321905		196733	198615	204897	48.9757	8164	YCR037C YCR038W-A YCR038C YCR039C YCR040W YCR041W YCR042C	PHO87 BUD5 MATALPHA2 MATALPHA1 TAF2
chrIX	IndolaceticAcid	12010	40190	0.0652937	0.00479954		28874	40190	51730	5.73543	22856	YIL166C YIL165C YIL164C YIL163C YIL162W YIL161W YIL160C YIL159W YIL158W YIL156W-A YIL157C YIL156W-B YIL156W	NIT1 SUC2 POT1 BNR1 AIM20 COA1 UBP7
chrIV	IndolaceticAcid	5452	998628	-0.201944	0.0406378		976271	998628	1003824	53.2658	27553	YDR260C YDR261C YDR262W YDR263C YDR264C YDR265W YDR266C YDR267C	SWM1 EXG2 DIN7 AKR1 PEX10 HEL2 CIA1
chrVII	IndolaceticAcid	10475	951726	-0.0696587	0.00495874		945166	949816	974583	6.48833	29417	YGR225W YGR226C YGR227W YGR228W YGR229C YGR230W YGR231C YGR232W YGR233C YGR234W YGR235C YGR236C YGR237C YGR238C YGR239C YGR240C YGR240C-A	AMA1 DIE2 SMI1 BNS1 PHB2 NAS6 PHO81 YHB1 MIC26 SPG1 KEL2 PEX21 PFK1
chrIII	IndolaceticAcid	3145	64304	-0.0499133	0.00296155		37664	67820	69265	3.11809	31601	YCL050C YCL049C YCL048W-A YCL048W YCL047C YCL046W YCL045C YCL044C YCL043C YCL042W YCL041C YCL040W YCL039W YCL038C YCL037C YCL036W YCL035C YCL034W YCL033C YCL032W YCL031C YCL030C YCL029C	APA1 SPS22 POF1 EMC1 MGR1 PDI1 GLK1 GID7 ATG22 SRO9 GFD2 GRX1 LSB5 MXR2 STE50 RRP7 HIS4 BIK1
chrXII	IndolaceticAcid	19014	646705	0.137876	0.0187166		640445	646705	680974	25.148	40529	YLR250W YLR251W YLR252W YLR253W YLR254C YLR255C YLR256W YLR257W YLR258W YLR259C YLR260W YLR261C YLR262C YLR262C-A YLR263W YLR264W YLR264C-A YLR265C YLR266C YLR267W YLR268W YLR269C	SSP120 SYM1 MCP2 NDL1 HAP1 GSY2 HSP60 LCB5 VPS63 YPT6 TMA7 RED1 RPS28B NEJ1 PDR8 BOP2 SEC22
chrII	IndolaceticAcid	1742	407571	-0.0658255	0.00327449		378868	392785	423054	5.8027	44186	YBR070C YBR071W YBR072W YBR072C-A YBR073W YBR074W YBR076W YBR076C-A YBR077C YBR078W YBR079C YBR080C YBR081C YBR082C YBR083W YBR084W YBR084C-A YBR085W YBR085C-A YBR086C	ALG14 HSP26 RDH54 PFF1 ECM8 SLM4 ECM33 RPG1 SEC18 SPT7 UBC4 TEC1 MIS1 RPL19A AAC3 IST2
chrIV	IndolaceticAcid	5868	1357789	-0.0521939	0.00367183		1331502	1357789	1385256	3.65441	53754	YDR434W YDR435C YDR436W YDR437W YDR438W YDR439W YDR440W YDR441C YDR442W YDR443C YDR444W YDR445C YDR446W YDR447C YDR448W YDR449C YDR450W YDR451C YDR452W YDR453C YDR454C YDR456W YDR455C YDR457W YDR458C YDR459C YDR460W YDR461W	GPI17 PPM1 PPZ2 GPI19 THI74 LRS4 DOT1 APT2 SSN2 ECM11 RPS17B ADA2 UTP6 RPS18A YHP1 PPN1 TSA2 GUK1 NHX1 TOM1 HEH2 PFA5 TFB3 MFA1
chrIV	IndolaceticAcid	4180	221175	0.0528609	0.00237006		200337	242997	266671	3.72336	66334	YDL143W YDL142C YDL141W YDL140C YDL139C YDL138W YDL137W YDL136W YDL135C YDL134C YDL133C-A YDL133W YDL132W YDL131W YDL130W-A YDL130W YDL129W YDL128W YDL127W YDL126C YDL125C YDL124W YDL123W YDL122W YDL121C YDL120W YDL118W YDL119C YDL117W YDL116W YDL114W-A YDL115C YDL114W YDL113C YDL112W YDL111C YDL110C YDL109C	CCT4 CRD1 BPL1 RPO21 SCM3 RGT2 ARF2 RPL35B RDI1 PPH21 RPL41B SRF1 CDC53 LYS21 STF1 RPP1B VCX1 PCL2 CDC48 HNT1 SNA4 UBP1 YFH1 CYK3 NUP84 IWR1 ATG20 TRM3 RRP42 TMA17
chrXIII	IndolaceticAcid	21018	151409	-0.0577962	0.0038114		78839	107332	160665	4.24472	81826	YML097C YML096W YML095C YML094W YML094C-A YML093W YML092C YML091C YML090W YML089C YML088W YML087C YML086C YML085C YML084W YML083C YML082W YML081C-A YML081W YML080W YML079W YML078W YML077W YML076C YML075C YML074C YML073C YML072C YML071C YML070W YML069W YML068W YML067C YML066C YML065W YML064C YML063W YML062C YML061C YML060W YML059C YML058W-A YML058W YML057W YML057C-A	VPS9 RAD10 GIM5 UTP14 PRE8 RPM2 UFO1 AIM33 ALO1 TUB1 ATP18 TDA9 DUS1 CPR3 BET5 WAR1 HMG1 FPR3 RPL6A TCB3 COG8 DAK1 POB3 ITT1 ERV41 SMA2 ORC1 TEM1 RPS1B MFT1 PIF1 OGG1 NTE1 HUG1 SML1 CMP2
chrXI	IndolaceticAcid	15418	33673	0.0417173	0.00226636		4534	43005	91192	2.33779	86658	YKL222C YKL221W YKL220C YKL219W YKL218C YKL217W YKL216W YKL215C YKL214C YKL213C YKL212W YKL211C YKL210W YKL209C YKL208W YKL207W YKL206C YKL205W YKL204W YKL203C YKL202W YKL201C YKL198C YKL197C YKL196C YKL195W YKL194C YKL193C YKL192C YKL191W YKL190W YKL189W YKL188C YKL187C	MCH2 FRE2 COS9 SRY1 JEN1 URA1 OXP1 YRA2 DOA1 SAC1 TRP3 UBA1 STE6 CBT1 EMC3 ADD66 LOS1 EAP1 TOR2 MNN4 PTK1 PEX1 YKT6 MIA40 MST1 SDS22 ACP1 DPH2 CNB1 HYM1 PXA2 FAT3
chrX	IndolaceticAcid	13782	136195	0.0693879	0.00381591		58706	80826	146902	6.45856	88196	YJL200C YJL199C YJL198W YJL197W YJL197C-A YJL196C YJL194W YJL195C YJL193W YJL192C YJL191W YJL190C YJL189W YJL188C YJL187C YJL186W YJL185C YJL184W YJL183W YJL181W YJL182C YJL180C YJL179W YJL178C YJL177W YJL175W YJL176C YJL174W YJL173C YJL172W YJL171C YJL170C YJL169W YJL168C YJL167W YJL166W YJL165C YJL164C YJL163C YJL162C YJL161W YJL160C YJL159W YJL158C YJL157C YJL156W-A YJL156C YJL155C YJL154C YJL…	ACO2 MBB1 PHO90 UBP12 ELO1 CDC6 SOP4 RPS14B RPS22A RPL39 BUD19 SWE1 MNN5 ATG36 GON7 MNN11 ATP12 PFD1 ATG27 RPL17B SWI3 KRE9 RFA3 CPS1 ASG7 SET2 ERG20 QCR8 HAL5 TPK1 JJJ2 FMP33 HSP150 CIS3 FAR1 SSY5 FBP26 VPS35 INO1 SNA3 DAS1 RPA34 IDS2 SFH5
chrXVI	IndolaceticAcid	27695	502088	-0.0546178	0.00301777		466824	502088	568030	4.0042	101206	YPL046C YPL045W YPL043W YPL044C YPL042C YPL041C YPL040C YPL039W YPL038W-A YPL038W YPL037C YPL036W YPL034W YPL035C YPL033C YPL032C YPL031C YPL030W YPL029W YPL028W YPL027W YPL026C YPL025C YPL024W YPL023C YPL022W YPL021W YPL020C YPL019C YPL018W YPL017C YPL016W YPL015C YPL014W YPL013C YPL012W YPL011C YPL010W YPL009C YPL008W YPL007C YPL006W YPL005W YPL004C YPL003W YPL002C YPL001W YPR001W YPR002W YPR00…	ELC1 VPS16 NOP4 SSN3 ISM1 MET31 EGD1 PMA2 SRL4 SVL3 PHO85 TRM44 SUV3 ERG10 SMA1 SKS1 RMI1 MET12 RAD1 ECM23 ULP1 VTC3 CTF19 IRC15 SWI1 HST2 MRPS16 RRP12 TAF3 RET3 RQC2 CHL1 TFC8 NCR1 AEP3 LSP1 ULA1 SNF8 HAT1 CIT3 PDH1 AIM45 HAL1 ICL2
chrXIII	IndolaceticAcid	21389	295950	-0.0482822	0.00184041		249476	295950	352789	2.81984	103313	YML010W YML009W-B YML009C-A YML009C YML008C YML007C-A YML007W YML006C YML005W YML004C YML003W YML002W YML001W YMR001C YMR001C-A YMR002W YMR003W YMR004W YMR005W YMR006C YMR007W YMR008C YMR009W YMR010W YMR011W YMR012W YMR013C-A YMR013C YMR013W-A YMR014W YMR015C YMR016C YMR017W YMR018W YMR019W YMR020W YMR021C YMR022W YMR023C YMR024W YMR025W YMR026C YMR027W YMR028W YMR029C YMR030W YMR031W-A YMR031C Y…	SPT5 MRPL39 ERG6 YAP1 GIS4 TRM12 GLO1 YPT7 CDC5 MIX17 AIM34 MVP1 TAF4 PLB2 PLB1 ADI1 HXT2 CLU1 SEC59 BUD22 ERG5 SOK2 SPO20 STB4 FMS1 MAC1 UBC7 MSS1 MRPL3 CSI1 PEX12 TAP42 FAR8 RSF1 EIS1 HOF1 ARP9 IMP2 MIH1 MSN2 CCS1 SUB1 YET2 ARA2 ARG80
chrXVI	IndolaceticAcid	26801	93959	0.0437152	0.00190168		26510	93137	133186	2.56569	106676	YPL272C YPL271W YPL270W YPL269W YPL268W YPL267W YPL266W YPL265W YPL264C YPL263C YPL262W YPL260W YPL261C YPL259C YPL258C YPL257W YPL256C YPL255W YPL254W YPL253C YPL251W YPL252C YPL250C YPL250W-A YPL249C-A YPL249C YPL248C YPL247C YPL246C YPL245W YPL244C YPL243W YPL242C YPL241C YPL240C YPL239W YPL237W YPL238C YPL236C YPL235W YPL234C YPL233W YPL232W YPL231W YPL230W YPL229W YPL228W YPL227C YPL226W YPL…	PBI1 ATP15 MDL2 KAR9 PLC1 ACM1 DIM1 DIP5 KEL3 FUM1 APM1 THI21 CLN2 BBP1 HFI1 VIK1 YAH1 ICY2 RPL36B GYP5 GAL4 RBD2 HUT1 SRP68 IQG1 CIN2 HSP82 YAR1 SUI3 ENV7 RVB2 VMA11 NSL1 SSO1 FAS2 USV1 CET1 ALG5 NEW1 MMT2 GRE1 FMP40 FLC1
chrIV	IndolaceticAcid	4814	527319	-0.0419042	0.00119416		339391	523964	562709	2.31147	223318	YDL062W YDL063C YDL061C YDL060W YDL059C YDL058W YDL057W YDL056W YDL055C YDL054C YDL053C YDL052C YDL051W YDL050C YDL049C YDL048C YDL047W YDL046W YDL045W-A YDL045C YDL044C YDL043C YDL041W YDL042C YDL040C YDL039C YDL037C YDL036C YDL034W YDL035C YDL032W YDL033C YDL031W YDL030W YDL029W YDL028C YDL026W YDL027C YDL025W-A YDL025C YDL024C YDL022C-A YDL022W YDL023C YDL021W YDL020C YDL019C YDL018C YDL017W Y…	SYO1 RPS29B TSR1 RAD59 USO1 MBP1 PSA1 MCH1 PBP4 SLC1 LHP1 KNH1 STP4 SIT4 NPC2 MRP10 FAD1 MTF2 PRP11 SIR2 NAT1 PRM7 BSC1 PUS9 GPR1 SLM3 DBP10 PRP9 ARP2 MPS1 RTK1 DIA3 GPD1 GPM2 RPN4 OSH2 ERP3 CDC7 TSC13 NOP1 SLX5 GRX6 APC11 RPT2 PTC1 MED2 ATP16 MCD1 NHP10 RMD1 NTH1 YRB1 RCR2 RAD57 MAF1 SOK1 TRP1 GAL3 SNQ2 RPL4B PSF1 RAD61 HED1 DAD1 KCS1 GCV1 DAS2 FAL1 ATG31 SES1 FYV1 RPS11A NSI1 VPS54 REG1 RAD28 M…
chrXV	IndolaceticAcid	24016	34108	0.0439222	0.00216257		33217	34108	751144	2.59615	717927	YOL154W YOL152W YOL151W YOL150C YOL149W YOL148C YOL147C YOL146W YOL145C YOL144W YOL143C YOL142W YOL141W YOL140W YOL139C YOL138C YOL137W YOL136C YOL135C YOL133W YOL134C YOL132W YOL131W YOL130W YOL129W YOL128C YOL127W YOL126C YOL125W YOL124C YOL123W YOL122C YOL121C YOL120C YOL119C YOL118C YOL117W YOL116W YOL115W YOL114C YOL113W YOL112W YOL111C YOL110W YOL109W YOL108C YOL107W YOL106W YOL105C YOL104C…	ZPS1 FRE7 GRE2 DCP1 SPT20 PEX11 PSF3 CTR9 NOP8 RIB4 RRP40 PPM2 ARG8 CDC33 RTC1 BSC6 PFK27 MED7 HRT1 GAS4 ALR1 VPS68 YGK3 RPL25 MDH2 TRM13 TRM11 HRP1 SMF1 RPS19A RPL18A MCH4 RRI2 MSN1 PAP2 SKM1 MSB4 MDY2 SHR5 ZEO1 INO4 WSC3 NDJ1 ITR2 TPT1 IZH4 PKH2 WRS1 COQ3 HMI1 RFC4 TRM10 YPQ1 SPO21 MSH2 HAL9 MPD2 DUF1 MHF1 ADH1 PHM7 ATG34 ATG19 IRA2 REX4 AVO1 ATP19 BRX1 MDM20 DSC2 THP1 SDH5 NBA1 NUF2 HST1 RTG1 …
chrVI	Lactate	7823	72514	-0.0546806	0.00361397		71959	72514	72876	5.24478	917	YFL033C	RIM15
chrXIV	Lactate	23276	376313	0.444384	0.196889		374659	376313	376490	20.0253	1831	YNL133C YNL132W	FYV6 KRE33
chrXV	Lactate	24638	173080	-0.240633	0.0798684		171973	173080	174675	38.3064	2702	YOL081W	IRA2
chrXII	Lactate	17931	113903	0.0746031	0.00486631		109886	113367	115271	10.5688	5385	YLL018C	DPS1
chrXV	Lactate	25064	382144	-0.301643	0.0956899		378723	382144	385035	153.252	6312	YOR025W YOR026W YOR027W YOR028C YOR029W	HST3 BUB3 STI1 CIN5
chrXV	Lactate	24039	37812	0.0932415	0.00577649		33217	34108	39595	13.9609	6378	YOL154W	ZPS1
chrXII	Lactate	19439	755553	0.176235	0.0437288		749302	750621	757020	41.6257	7718	YLR309C YLR310C	IMH1 CDC25
chrIX	Lactate	12587	241892	0.075068	0.000789792		239129	241892	247598	6.33188	8469	YIL066C YIL065C YIL064W YIL063C YIL062C YIL061C YIL060W YIL058W YIL059C	RNR3 FIS1 EFM4 YRB2 ARC15 SNP1
chrV	Lactate	6706	192719	0.067548	0.00241751		187838	190283	199140	6.88217	11302	YER016W YER017C YER018C YER019W YER019C-A YER020W YER021W YER022W	BIM1 AFG3 SPC25 ISC1 SBH2 GPA2 RPN3 SRB4
chrIV	Lactate	5645	1150691	0.126973	0.00770789		1144484	1150691	1156446	21.2775	11962	YDR335W YDR336W YDR337W YDR338C YDR339C YDR340W YDR341C YDR342C	MSN5 MRPS28 FCF1 HXT7
chrVIII	Lactate	11402	186876	-0.0824683	0.00278747		178843	186876	191248	12.931	12405	YHR035W YHR036W YHR037W YHR038W YHR039C YHR039C-A YHR040W YHR041C YHR042W	NEL1 BRL1 PUT2 RRF1 MSC7 VMA10 BCD1 SRB2 NCP1
chrXVI	Lactate	27674	498788	-0.0806906	0.00309273		492354	499678	505150	10.3443	12796	YPL031C YPL030W YPL029W YPL028W YPL027W YPL026C YPL025C YPL024W YPL023C	PHO85 TRM44 SUV3 ERG10 SMA1 SKS1 RMI1 MET12
chrI	Lactate	60	39105	0.100428	0.0125139		35514	39105	48751	18.9861	13237	YAL060W YAL059W YAL059C-A YAL058W YAL056C-A YAL056W YAL055W YAL054C YAL053W YAL051W	BDH1 ECM1 CNE1 GPB2 PEX22 ACS1 FLC2 OAF1
chrXI	Lactate	16428	269826	-0.0835273	0.00570098		263597	270178	278119	11.6217	14522	YKL094W YKL093W YKL092C YKL091C YKL090W YKL089W YKL088W YKL087C	YJU3 MBR1 BUD2 CUE2 MIF2 CAB3 CYT2
chrXIV	Lactate	23472	467219	0.143056	0.0175423		457243	467219	473303	32.8841	16060	YNL088W YNL087W YNL086W YNL085W YNL084C YNL083W	TOP2 TCB2 SNN1 MKT1 END3 SAL1
chrXII	Lactate	18807	559667	-0.0845637	0.00651906		557420	563207	574950	12.334	17530	YLR207W YLR208W YLR209C YLR210W YLR211C YLR212C YLR213C YLR214W YLR215C YLR217W YLR216C YLR218C YLR219W	HRD3 SEC13 PNP1 CLB4 ATG38 TUB4 CRR1 FRE1 CDC123 CPR6 COA4 MSC3
chrII	Lactate	2208	529864	0.13517	0.0141984		517497	532114	536637	32.1897	19140	YBR140C YBR141W-A YBR141C YBR142W YBR143C YBR144C YBR145W YBR146W YBR147W	IRA1 BMT2 MAK5 SUP45 ADH5 MRPS9 RTC2
chrIX	Lactate	11971	33799	0.0462324	0.00113487		28874	33870	48879	3.59639	20005	YIL166C YIL165C YIL164C YIL163C YIL162W YIL161W YIL160C YIL159W YIL158W YIL156W-A YIL157C YIL156W-B YIL156W	NIT1 SUC2 POT1 BNR1 AIM20 COA1 UBP7
chrXV	Lactate	25743	557623	-0.0526374	0.00262748		397192	411900	417481	5.1534	20289	YOR034C-A YOR035C YOR036W YOR037W YOR038C YOR039W YOR040W YOR042W YOR041C YOR043W YOR044W YOR045W YOR046C YOR047C	SHE4 PEP12 CYC2 HIR2 CKB2 GLO4 CUE5 WHI2 IRC23 TOM6 DBP5 STD1
chrXV	Lactate	24453	138662	-0.0939778	0.0029286		137304	138662	158239	5.62269	20935	YOL097C YOL096C YOL095C YOL094C YOL093W YOL092W YOL091W YOL090W YOL089C YOL088C YOL087C	WRS1 COQ3 HMI1 RFC4 TRM10 YPQ1 SPO21 MSH2 HAL9 MPD2 DUF1
chrXV	Lactate	26661	1023392	-0.0897812	0.00754073		1004868	1023427	1027094	15.2703	22226	YOR355W YOR356W YOR357C YOR358W YOR359W YOR360C YOR361C YOR362C YOR363C YOR364W YOR366W YOR365C YOR367W YOR368W	GDS1 CIR2 SNX3 HAP5 VTS1 PDE2 PRT1 PRE10 PIP2 SCP1 RAD17
chrII	Lactate	2927	700736	-0.0675698	0.00168079		683586	700423	707848	8.15611	24262	YBR233W YBR232C YBR233W-A YBR234C YBR235W YBR236C YBR237W YBR238C YBR239C YBR240C YBR241C YBR242W YBR243C YBR244W	PBP2 DAD3 ARC40 VHC1 ABD1 PRP5 ERT1 THI2 ALG7 GPX2
chrV	Lactate	7017	287674	-0.093124	0.00567338		263652	269034	289447	13.0293	25795	YER054C YER055C YER056C YER056C-A YER057C YER058W YER059W YER060W YER060W-A YER061C YER062C YER063W YER064C YER065C	GIP2 HIS1 FCY2 RPL34A HMF1 PET117 PCL6 FCY21 FCY22 CEM1 GPP2 THO1 VHR2 ICL1
chrXI	Lactate	15357	22343	0.040313	0.00174141		4534	22343	33790	2.92007	29256	YKL222C YKL221W YKL220C YKL219W YKL218C YKL217W YKL216W YKL215C YKL214C YKL213C	MCH2 FRE2 COS9 SRY1 JEN1 URA1 OXP1 YRA2 DOA1
chrIX	Lactate	12812	286346	-0.0619987	0.000886623		267785	286316	298782	4.50923	30997	YIL047C YIL046W-A YIL046W YIL045W YIL044C YIL043C YIL042C YIL041W YIL040W YIL039W YIL038C YIL037C YIL036W YIL035C YIL034C YIL033C YIL032C YIL031W YIL030W-A YIL030C	SYG1 MET30 PIG2 AGE2 CBR1 PKP1 GVP36 APQ12 TED1 NOT3 PRM2 CST6 CKA1 CAP2 BCY1 ULP2 SSM4
chrIV	Lactate	5576	1080523	-0.0674696	0.00129324		1060010	1080523	1091234	5.24542	31224	YDR299W YDR300C YDR301W YDR302W YDR303C YDR304C YDR305C YDR306C YDR307W YDR308C YDR309C YDR310C YDR311W YDR312W YDR313C YDR314C	BFR2 PRO1 CFT1 GPI11 RSC3 CPR5 HNT2 PMT7 SRB7 GIC2 SUM1 TFB1 SSF2 PIB1 RAD34
chrIV	Lactate	4637	392128	0.0655469	0.00265971		381770	392128	415430	8.07367	33660	YDL039C YDL037C YDL036C YDL034W YDL035C YDL032W YDL033C YDL031W YDL030W YDL029W YDL028C YDL026W YDL027C YDL025W-A YDL025C YDL024C YDL022C-A YDL022W YDL023C YDL021W YDL020C	PRM7 BSC1 PUS9 GPR1 SLM3 DBP10 PRP9 ARP2 MPS1 RTK1 DIA3 GPD1 GPM2 RPN4
chrXI	Lactate	15853	135083	0.0734503	0.00186742		115995	135083	157764	8.48929	41769	YKL176C YKL175W YKL174C YKL173W YKL172W YKL171W YKL170W YKL169C YKL168C YKL167C YKL166C YKL165C-A YKL165C YKL164C YKL163W YKL162C-A YKL162C YKL161C YKL160W YKL159C YKL157W	LST4 ZRT3 TPO5 SNU114 EBP2 NNK1 MRPL38 KKQ8 MRP49 TPK3 MCD4 PIR1 PIR3 KDX1 ELF1 RCN1 APE2
chrX	Lactate	13652	105718	0.0557133	0.00339952		84895	108954	128925	5.926	44030	YJL183W YJL181W YJL182C YJL180C YJL179W YJL178C YJL177W YJL175W YJL176C YJL174W YJL173C YJL172W YJL171C YJL170C YJL169W YJL168C YJL167W YJL166W YJL165C YJL164C YJL163C YJL162C YJL161W YJL160C YJL159W YJL158C YJL157C YJL156W-A YJL156C	MNN11 ATP12 PFD1 ATG27 RPL17B SWI3 KRE9 RFA3 CPS1 ASG7 SET2 ERG20 QCR8 HAL5 TPK1 JJJ2 FMP33 HSP150 CIS3 FAR1 SSY5
chrIV	Lactate	5436	974630	0.0938899	0.00735633		944445	974630	996583	13.7063	52138	YDR241W YDR240C YDR242W YDR243C YDR244W YDR245W YDR246W YDR246W-A YDR247W YDR248C YDR249C YDR250C YDR251W YDR252W YDR253C YDR254W YDR255C YDR256C YDR257C YDR258C YDR259C YDR260C YDR261C YDR262W YDR263C YDR264C	BUD26 SNU56 AMD2 PRP28 PEX5 MNN10 TRS23 VHS1 PAM1 BTT1 MET32 CHL4 RMD5 CTA1 RKM4 HSP78 YAP6 SWM1 EXG2 DIN7 AKR1
chrXII	Lactate	19067	668241	0.0675395	0.00401266		627007	668241	679180	5.95554	52173	YLR246W YLR247C YLR248W YLR249W YLR250W YLR251W YLR252W YLR253W YLR254C YLR255C YLR256W YLR257W YLR258W YLR259C YLR260W YLR261C YLR262C YLR262C-A YLR263W YLR264W YLR264C-A YLR265C YLR266C YLR267W	ERF2 IRC20 RCK2 YEF3 SSP120 SYM1 MCP2 NDL1 HAP1 GSY2 HSP60 LCB5 VPS63 YPT6 TMA7 RED1 RPS28B NEJ1 PDR8 BOP2
chrI	Lactate	296	131539	-0.0505186	0.00181072		94351	136195	154746	4.78969	60395	YAL028W YAL027W YAL026C-A YAL026C YAL025C YAL024C YAL023C YAL022C YAL021C YAL019W-A YAL020C YAL019W YAL018C YAL017W YAL016C-B YAL016W YAL016C-A YAL015C YAL014C YAL013W YAL012W YAL011W YAL010C YAL009W YAL008W YAL007C YAL004W YAL005C YAL003W YAL002W YAL001C YAR002W YAR002C-A	FRT2 SAW1 DRS2 MAK16 LTE1 PMT2 FUN26 CCR4 ATS1 FUN30 LDS1 PSK1 TPD3 NTG1 SYN8 DEP1 CYS3 SWC3 MDM10 SPO7 FUN14 ERP2 SSA1 EFB1 VPS8 TFC3 NUP60 ERP1
chrIV	Lactate	5867	1357207	-0.0552891	0.00370678		1317903	1357207	1385256	5.78237	67353	YDR423C YDR424C YDR425W YDR426C YDR427W YDR428C YDR429C YDR431W YDR430C YDR432W YDR433W YDR434W YDR435C YDR436W YDR437W YDR438W YDR439W YDR440W YDR441C YDR442W YDR443C YDR444W YDR445C YDR446W YDR447C YDR448W YDR449C YDR450W YDR451C YDR452W YDR453C YDR454C YDR456W YDR455C YDR457W YDR458C YDR459C YDR460W YDR461W	CAD1 DYN2 SNX41 RPN9 BNA7 TIF35 CYM1 NPL3 GPI17 PPM1 PPZ2 GPI19 THI74 LRS4 DOT1 APT2 SSN2 ECM11 RPS17B ADA2 UTP6 RPS18A YHP1 PPN1 TSA2 GUK1 NHX1 TOM1 HEH2 PFA5 TFB3 MFA1
chrXIV	Lactate	22962	187740	0.0468971	0.00206553		186921	238429	259493	4.16734	72572	YNL244C YNL243W YNL242W YNL241C YNL240C YNL239W YNL238W YNL237W YNL236W YNL235C YNL234W YNL233W YNL232W YNL231C YNL230C YNL229C YNL228W YNL226W YNL227C YNL225C YNL224C YNL223W YNL222W YNL221C YNL220W YNL219C YNL218W YNL217W YNL216W YNL215W YNL214W YNL213C YNL212W YNL211C YNL210W YNL209W YNL208W YNL207W YNL206C YNL205C YNL204C YNL203C	SUI1 SLA2 ATG2 ZWF1 NAR1 LAP3 KEX2 YTP1 SIN4 BNI4 CSL4 PDR16 ELA1 URE2 JJJ1 CNM67 SQS1 ATG4 SSU72 POP1 ADE12 ALG9 MGS1 RAP1 IES2 PEX17 RRG9 VID27 MER1 SSB2 RIO2 RTT106 SPS18
chrIX	Lactate	12352	138636	-0.0484068	0.00273292		93577	157808	176421	3.71026	82844	YIL136W YIL135C YIL134C-A YIL134W YIL133C YIL132C YIL131C YIL130W YIL129C YIL128W YIL127C YIL126W YIL125W YIL124W YIL123W YIL122W YIL121W YIL120W YIL119C YIL118W YIL117C YIL116W YIL115W-A YIL115C YIL114C YIL113W YIL112W YIL111W YIL110W YIL109C YIL108W YIL107C YIL106W YIL105W-A YIL105C YIL104C YIL103W YIL102C-A YIL102C YIL101C	OM45 VHS2 FLX1 RPL16A CSM2 FKH1 ASG1 TAO3 MET18 RRT14 STH1 KGD1 AYR1 SIM1 POG1 QDR2 QDR1 RPI1 RHO3 PRM5 HIS5 NUP159 POR2 SDP1 HOS4 COX5B HPM1 SEC24 PFK26 MOB1 SLM1 SHQ1 DPH1 XBP1
chrVII	Lactate	9626	477177	0.071582	0.00574648		463372	477177	546634	9.74249	83262	YGL016W YGL015C YGL014W YGL014C-A YGL013C YGL012W YGL011C YGL010W YGL009C YGL008C YGL007C-A YGL007W YGL006W-A YGL006W YGL005C YGL004C YGL003C YGL002W YGL001C YGR001C YGR002C YGR003W YGR004W YGR005C YGR006W YGR007W YGR008C YGR009C YGR010W YGR011W YGR012W YGR013W YGR014W YGR015C YGR016W YGR017W YGR018C YGR019W YGR020C YGR021W YGR023W YGR022C YGR024C YGR025W YGR026W YGR027C YGR028W YGR029W YGR030C Y…	KAP122 PUF4 PDR1 ERG4 SCL1 MPO1 LEU1 PMA1 BRP1 PMC1 COG7 RPN14 CDH1 ERP6 ERG26 EFM5 SWC4 CUL3 PEX31 TFG2 PRP18 ECT1 STF2 SEC9 NMA2 SNU71 MSB2 UGA1 VMA7 MTL1 THG1 RPS25A MSP1 ERV1 POP6 IMO32
chrXVI	Lactate	27884	613369	0.0611085	0.00308074		526392	613348	631944	5.9483	105552	YPL015C YPL014W YPL013C YPL012W YPL011C YPL010W YPL009C YPL008W YPL007C YPL006W YPL005W YPL004C YPL003W YPL002C YPL001W YPR001W YPR002W YPR002C-A YPR003C YPR004C YPR005C YPR006C YPR007C YPR008W YPR009W YPR010C YPR010C-A YPR011C YPR012W YPR013C YPR014C YPR015C YPR016C YPR016W-A YPR017C YPR018W YPR019W YPR020W YPR021C YPR022C YPR023C YPR024W YPR025C YPR026W YPR027C YPR028W YPR029C YPR030W YPR031W	HST2 MRPS16 RRP12 TAF3 RET3 RQC2 CHL1 TFC8 NCR1 AEP3 LSP1 ULA1 SNF8 HAT1 CIT3 PDH1 AIM45 HAL1 ICL2 REC8 HAA1 SUT2 RPA135 CMR3 TIF6 DSS4 RLF2 MCM4 ATP20 AGC1 EAF3 YME1 CCL1 ATH1 YOP1 APL4 CSR2 NTO1
chrXIV	Lactate	23268	372376	-0.0735418	0.000513584		238429	319557	376313	0.561087	137884	YNL218W YNL217W YNL216W YNL215W YNL214W YNL213C YNL212W YNL211C YNL210W YNL209W YNL208W YNL207W YNL206C YNL205C YNL204C YNL202W YNL203C YNL201C YNL200C YNL199C YNL198C YNL197C YNL196C YNL195C YNL194C YNL193W YNL192W YNL191W YNL190W YNL189W YNL188W YNL187W YNL186W YNL185C YNL184C YNL183C YNL182C YNL181W YNL180C YNL179C YNL178W YNL177C YNL176C YNL174W YNL175C YNL173C YNL172W YNL170W YNL171C YNL169C…	MGS1 RAP1 IES2 PEX17 RRG9 VID27 MER1 SSB2 RIO2 RTT106 SPS18 SPS19 PSY2 GCR2 WHI3 SLZ1 CHS1 DUG3 SRP1 KAR1 SWT21 UBP10 MRPL19 NPR1 IPI3 RHO5 RPS3 MRPL22 TDA7 NOP13 MDG1 APC1 PSD1 FMP41 SKO1 BNI5 IBD2 RIA1 RPL42A CBK1 YGP1 ASI2 PGA1 IGO1 NSG2 CUZ1 YCK2 GIM3 INN1 RPC31 PGA2 ALF1 LSM7 MFA2 MEP2 AAH1 THO2 YSF3 SRV2 NAM9 EAF7 FPR1 FYV6 KRE33
chrXII	Lactate	18531	392412	0.0531024	0.00403029		368150	392412	508274	5.30042	140124	YLR109W YLR110C YLR111W YLR112W YLR113W YLR114C YLR115W YLR116W YLR117C YLR118C YLR119W YLR120C YLR120W-A YLR121C YLR122C YLR123C YLR124W YLR125W YLR126C YLR127C YLR128W YLR129W YLR130C YLR131C YLR132C YLR133W YLR134W YLR135W YLR136C YLR137W YLR138W YLR139C YLR140W YLR141W YLR142W YLR143W YLR144C YLR145W YLR146C YLR146W-A YLR147C YLR148W YLR149C YLR149C-A YLR150W YLR151C YLR152C YLR153C YLR154C Y…	AHP1 CCW12 HOG1 AVL9 CFT2 MSL5 CLF1 SRN2 YPS1 YPS3 APC2 DCN1 DIP2 ZRT2 ACE2 USB1 CKI1 PDC5 SLX4 TIS11 RKM5 NHA1 SLS1 RRN5 PUT1 DPH6 ACF2 RMP1 SPE4 SMD3 PEP3 STM1 PCD1 ACS2 RNH203 TAR1 ASP3-1 ASP3-2 ASP3-3 ASP3-4 RRT15 MAS1 SHH4 PUS5 SEC10 RPS31 UPS2 APS1 DPH5 IDP2 CBF5 RFX1
chrVI	Lactate	8217	174110	-0.0353619	0.000840994		72636	73237	223266	2.20534	150630	YFL033C YFL032W YFL031W YFL031C-A YFL030W YFL029C YFL028C YFL027C YFL026W YFL025C YFL024C YFL023W YFL022C YFL021W YFL021C-A YFL020C YFL019C YFL018C YFL017W-A YFL017C YFL016C YFL015W-A YFL015C YFL014W YFL013W-A YFL012W-A YFL013C YFL012W YFL011W YFL010W-A YFL010C YFL009W YFL008W YFL007W YFL005W YFL004W YFL003C YFL002C YFL001W YFR001W YFR002W YFR003C YFR004W YFR005C YFR006W YFR007W YFR008W YFR009W Y…	RIM15 HAC1 AGX1 CAK1 CAF16 GYP8 STE2 BST1 EPL1 BUD27 FRS2 GAT1 PAU5 LPD1 SMX2 GNA1 MDJ1 HSP12 IES1 HXT10 AUA1 WWM1 CDC4 SMC1 BLM10 SEC4 VTC2 MSH4 SPB4 DEG1 LOC1 NIC96 YPI1 RPN11 SAD1 YFH7 FAR7 GCN20 UBP6 MIC19 DCV1 IOC3 CMK1 GSY1 IGD1 FAB1 ATG18 ROG3 PES4 LSB3 HIS2 ULI1 ECO1 CDC14 PTR3 MET10 SMC2 RPL2A RRT5 RPL29
chrX	Lactate	14787	543776	0.0406406	0.00209258		497985	543776	675971	3.1338	177986	YJR035W YJR037W YJR036C YJR039W YJR038C YJR040W YJR041C YJR042W YJR043C YJR044C YJR045C YJR046W YJR047C YJR048W YJR049C YJR050W YJR051W YJR052W YJR053W YJR054W YJR055W YJR056C YJR057W YJR058C YJR059W YJR060W YJR061W YJR062C YJR063W YJR064W YJR065C YJR066W YJR067C YJR068W YJR069C YJR071W YJR070C YJR072C YJR073C YJR074W YJR075W YJR076C YJR077C YJR078W YJR079W YJR080C YJR082C YJR083C YJR084W YJR085C…	RAD26 HUL4 GEF1 URB2 NUP85 POL32 VPS55 SSC1 TAH11 ANB1 CYC1 UTR1 ISY1 OSM1 RAD7 BFA1 KCH1 HIT1 CDC8 APS2 PTK2 CBF1 NTA1 RPA12 CCT5 ARP3 TOR1 YAE1 RFC2 HAM1 LIA1 NPA3 OPI3 MOG1 HOC1 CDC11 MIR1 BNA2 AIM24 EAF6 ACF4 STE18 EMC2 BIR1 GRR1 JSN1 BUD4 FIP1 IME1 RPL43B SFC1 JJJ3 YUH1 AIM25 RSM26 VPS25 URA8 SOD1 ADO1 ECM27 ABM1 CPA2 YMR1 NNF1 RSM7 TDA4 STE24 ILM1 JHD2 ATP2 IBA57 RPS5 ENT3 VPS70 RSF2 EFM3 S…
chrXII	Lactate	20227	947537	0.0487246	0.00289546		810176	948612	993389	4.45255	183213	YLR342W YLR342W-A YLR343W YLR344W YLR345W YLR346C YLR347W-A YLR347C YLR349W YLR348C YLR350W YLR351C YLR352W YLR353W YLR354C YLR355C YLR356W YLR357W YLR358C YLR359W YLR360W YLR361C YLR361C-A YLR362W YLR363C YLR363W-A YLR364W YLR365W YLR366W YLR364C-A YLR367W YLR368W YLR369W YLR370C YLR371W YLR372W YLR373C YLR375W YLR374C YLR376C YLR377C YLR379W YLR378C YLR380W YLR381W YLR382C YLR383W YLR384C YLR38…	FKS1 GAS2 RPL26A KAP95 DIC1 ORM2 NIT3 BUD8 TAL1 ILV5 ATG33 RSC2 ADE13 VPS38 DCR2 STE11 NMD4 GRX8 RPS22B MDM30 SSQ1 ARC18 ROM2 ELO3 VID22 STP3 PSY3 FBP1 SEC61 CSR1 CTF3 NAM2 SMC6 IKI3 SWC7 VAC14 REH1 RPS29A STE23 ECM19 CCW14 ART10 ATP10 CST9 COX8 VPS33 AFG2 SKI2 BDF1 DUS3 SFP1 SEI1 DUS4 RPL31B BLS1 UTP21 VIP1 CTR3 BER1 INA1 PUN1 VPS36 CDC73 URA4 RPN13 DCK1 ATG17 SPP382 TUS1 TDA5 MAG2 CRN1
chrVII	Lactate	8809	128648	0.0375963	0.000920197		119894	128648	375494	2.70727	255600	YGL201C YGL200C YGL198W YGL199C YGL197W YGL196W YGL195W YGL194C-A YGL194C YGL193C YGL192W YGL191W YGL190C YGL189C YGL188C-A YGL188C YGL187C YGL186C YGL185C YGL184C YGL183C YGL182C YGL181W YGL180W YGL179C YGL178W YGL177W YGL176C YGL175C YGL174W YGL173C YGL172W YGL171W YGL170C YGL169W YGL168W YGL167C YGL166W YGL165C YGL164C YGL163C YGL162W YGL161C YGL160W YGL159W YGL158W YGL157W YGL156W YGL155W YGL…	MCM6 EMP24 YIP4 MDS3 DSD1 GCN1 HOS2 IME4 COX13 CDC55 RPS26A COX4 TPN1 STR3 MND1 GTS1 ATG1 TOS3 MPT5 SAE2 BUD13 XRN1 NUP49 ROK1 SPO74 SUA5 HUR1 PMR1 CUP2 YRB30 RAD54 SUT1 YIP5 AIM14 RCK1 ARI1 AMS1 CDC43 LYS5 PEX14 NUT1 INO80 ARO2 RPL9A RRT6 TIP20 ROG1 MRF1 GPI10 HUL5 FLC3 SEC27 MRM2 RPL1B PCL10 ITC1 SNT2 CEG1 RSM23 CWC23 SOH1 SCS3 MET13 MON1 RPS2 NAB2 GPG1 PRP43 COQ8 CDC20 SNF4 SLD3 TAF6 NSA1 CUE3…
chrXIV	Lactose	23276	376313	0.373474	0.149053		374659	376313	377031	16.5605	2372	YNL133C YNL132W	FYV6 KRE33
chrXV	Lactose	24030	36648	0.125421	0.0141598		33217	36648	39380	19.9068	6163	YOL154W	ZPS1
chrXV	Lactose	24641	173340	-0.275603	0.0568827		167761	170944	174201	91.5937	6440	YOL082W YOL081W	ATG19 IRA2
chrXII	Lactose	18825	570032	-0.0924036	0.0106654		568114	572294	575257	10.3109	7143	YLR214W YLR215C YLR217W YLR216C YLR218C YLR219W	FRE1 CDC123 CPR6 COA4 MSC3
chrV	Lactose	6706	192719	0.0669495	0.00223135		187838	192719	200053	4.69738	12215	YER016W YER017C YER018C YER019W YER019C-A YER020W YER021W YER022W	BIM1 AFG3 SPC25 ISC1 SBH2 GPA2 RPN3 SRB4
chrXV	Lactose	25155	410064	-0.106734	0.00322621		403103	410064	417481	4.83385	14378	YOR038C YOR039W YOR040W YOR042W YOR041C YOR043W YOR044W YOR045W YOR046C YOR047C	HIR2 CKB2 GLO4 CUE5 WHI2 IRC23 TOM6 DBP5 STD1
chrXIV	Lactose	23475	469870	0.129339	0.0144737		457243	470440	473648	20.136	16405	YNL088W YNL087W YNL086W YNL085W YNL084C YNL083W YNL082W	TOP2 TCB2 SNN1 MKT1 END3 SAL1 PMS1
chrXIV	Lactose	23018	213772	0.0744951	0.00526943		199403	215120	218831	7.66769	19428	YNL240C YNL239W YNL238W YNL237W YNL236W YNL235C YNL234W YNL233W YNL232W YNL231C YNL230C	NAR1 LAP3 KEX2 YTP1 SIN4 BNI4 CSL4 PDR16 ELA1
chrIX	Lactose	11946	29094	0.0567655	0.0027045		28874	29094	52905	4.10718	24031	YIL166C YIL165C YIL164C YIL163C YIL162W YIL161W YIL160C YIL159W YIL158W YIL156W-A YIL157C YIL156W-B YIL156W YIL155C	NIT1 SUC2 POT1 BNR1 AIM20 COA1 UBP7 GUT2
chrIV	Lactose	5506	1053274	-0.0864771	0.00387385		1047131	1053274	1071771	6.11297	24640	YDR293C YDR294C YDR295C YDR296W YDR297W YDR298C YDR299W YDR300C YDR301W YDR302W YDR303C	SSD1 DPL1 HDA2 MHR1 SUR2 ATP5 BFR2 PRO1 CFT1 GPI11 RSC3
chrVII	Lactose	9355	372223	-0.0589151	0.00374546		354206	372223	384239	4.64393	30033	YGL083W YGL082W YGL081W YGL080W YGL079W YGL078C YGL077C YGL076C YGL075C YGL073W YGL074C YGL072C YGL071W YGL070C YGL068W YGL069C YGL067W YGL066W YGL065C YGL064C YGL063W	SCY1 MPC1 KXD1 DBP3 HNM1 RPL7A MPS2 HSF1 AFT1 RPB9 MNP1 NPY1 SGF73 ALG2 MRH4 PUS2
chrIV	Lactose	5641	1149030	0.0829395	0.00195916		1140684	1149030	1171430	8.00206	30746	YDR335W YDR336W YDR337W YDR338C YDR339C YDR340W YDR341C YDR342C YDR343C YDR344C YDR345C YDR346C YDR347W YDR348C	MSN5 MRPS28 FCF1 HXT7 HXT6 HXT3 SVF1 MRP1 PAL1
chrXIII	Lactose	20572	25025	0.0925402	0.00248128		9746	25025	41051	8.43869	31305	YML131W YML130C YML129C YML128C YML127W YML126C YML125C YML124C YML123C YML122C YML121W YML120C YML119W YML118W YML117W YML116W-A YML116W YML115C	ERO1 COX14 MSC1 RSC9 ERG13 PGA3 TUB3 PHO84 GTR1 NDI1 NGL3 NAB6 ATR1 VAN1
chrXVI	Lactose	27673	498689	-0.0612818	0.00314702		483739	498689	516047	4.51001	32308	YPL036W YPL034W YPL035C YPL033C YPL032C YPL031C YPL030W YPL029W YPL028W YPL027W YPL026C YPL025C YPL024W YPL023C YPL022W YPL021W YPL020C YPL019C	PMA2 SRL4 SVL3 PHO85 TRM44 SUV3 ERG10 SMA1 SKS1 RMI1 MET12 RAD1 ECM23 ULP1 VTC3
chrXII	Lactose	17914	111423	0.0567602	0.00399659		99667	110988	132610	4.55317	32943	YLL022C YLL021W YLL020C YLL019W-A YLL019C YLL018C-A YLL018C YLL015W YLL014W YLL013C YLL012W YLL011W YLL010C YLL009C YLL008W	HIF1 SPA2 KNS1 COX19 DPS1 BPT1 EMC6 PUF3 YEH1 SOF1 PSR1 COX17 DRS1
chrXII	Lactose	19429	750988	0.101271	0.0218829		746036	752259	779222	10.853	33186	YLR307W YLR307C-A YLR308W YLR309C YLR310C YLR311C YLR312C YLR312W-A YLR313C YLR314C YLR315W YLR317W YLR316C YLR318W YLR319C YLR320W YLR322W YLR321C YLR323C YLR324W	CDA1 CDA2 IMH1 CDC25 MRPL15 SPH1 CDC3 NKP2 TAD3 EST2 BUD6 MMS22 VPS65 SFH1 CWC24 PEX30
chrIV	Lactose	5424	962545	0.103383	0.00998162		959283	962545	996583	8.51673	37300	YDR249C YDR250C YDR251W YDR252W YDR253C YDR254W YDR255C YDR256C YDR257C YDR258C YDR259C YDR260C YDR261C YDR262W YDR263C YDR264C	PAM1 BTT1 MET32 CHL4 RMD5 CTA1 RKM4 HSP78 YAP6 SWM1 EXG2 DIN7 AKR1
chrV	Lactose	6991	269057	-0.101345	0.00578663		255489	268219	294112	10.6896	38623	YER051W YER052C YER053C YER053C-A YER054C YER055C YER056C YER056C-A YER057C YER058W YER059W YER060W YER060W-A YER061C YER062C YER063W YER064C YER065C YER066W YER067W YER066C-A YER067C-A YER068W	JHD1 HOM3 PIC2 GIP2 HIS1 FCY2 RPL34A HMF1 PET117 PCL6 FCY21 FCY22 CEM1 GPP2 THO1 VHR2 ICL1 RRT13 RGI1 MOT2
chrII	Lactose	2928	705106	-0.0442597	0.00121466		681127	705106	721088	2.74045	39961	YBR231C YBR233W YBR232C YBR233W-A YBR234C YBR235W YBR236C YBR237W YBR238C YBR239C YBR240C YBR241C YBR242W YBR243C YBR244W YBR245C YBR246W YBR247C YBR248C YBR249C YBR250W	SWC5 PBP2 DAD3 ARC40 VHC1 ABD1 PRP5 ERT1 THI2 ALG7 GPX2 ISW1 RRT2 ENP1 HIS7 ARO4 SPO23
chrXV	Lactose	26629	988183	-0.0581517	0.00355664		968186	987547	1008507	4.75183	40321	YOR343C YOR344C YOR346W YOR345C YOR347C YOR348C YOR349W YOR350C YOR351C YOR352W YOR353C YOR354C YOR355W YOR356W	TYE7 REV1 PYK2 PUT4 CIN1 MNE1 MEK1 TFB6 SOG2 MSC6 GDS1 CIR2
chrXII	Lactose	19025	649837	0.111595	0.00395792		632062	649837	673539	11.673	41477	YLR247C YLR248W YLR249W YLR250W YLR251W YLR252W YLR253W YLR254C YLR255C YLR256W YLR257W YLR258W YLR259C YLR260W YLR261C YLR262C YLR262C-A YLR263W YLR264W	IRC20 RCK2 YEF3 SSP120 SYM1 MCP2 NDL1 HAP1 GSY2 HSP60 LCB5 VPS63 YPT6 TMA7 RED1 RPS28B
chrII	Lactose	1917	454261	-0.0590091	0.00324173		438061	454261	480074	4.86312	42013	YBR097W YBR098W YBR099C YBR101C YBR102C YBR103W YBR103C-A YBR104W YBR105C YBR106W YBR107C YBR108W YBR109C YBR109W-A YBR110W YBR111C YBR111W-A YBR113W YBR112C YBR114W YBR115C YBR116C YBR117C YBR118W YBR119W	VPS15 MMS4 FES1 EXO84 SIF2 YMC2 VID24 PHO88 IML3 AIM3 CMD1 ALG1 YSA1 SUS1 CYC8 RAD16 LYS2 TKL2 TEF2 MUD1
chrIV	Lactose	5033	639037	-0.0546748	0.00174024		629725	639037	673119	4.20487	43394	YDR092W YDR093W YDR094W YDR095C YDR096W YDR097C YDR098C YDR099W YDR100W YDR101C YDR102C YDR103W YDR104C YDR105C YDR106W YDR107C YDR108W	UBC13 DNF2 GIS1 MSH6 GRX3 BMH2 TVP15 ARX1 STE5 SPO71 TMS1 ARP10 TMN2 TRS85
chrV	Lactose	7418	526092	0.0400363	0.00187152		515950	527192	565000	2.25994	49050	YER166W YER167W YER168C YER169W YER170W YER171W YER172C YER173W YER172C-A YER174C YER175C YER175W-A YER176W YER177W YER178W YER179W YER180C YER180C-A YER181C YER182W YER183C YER184C YER185W YER186C	DNF1 BCK2 CCA1 RPH1 ADK2 RAD3 BRR2 RAD24 GRX4 TMT1 ECM32 BMH1 PDA1 DMC1 ISC10 SLO1 FMP10 FAU1 TOG1 PUG1
chrX	Lactose	15070	639262	0.0661371	0.00591552		615292	653755	669427	5.86412	54135	YJR099W YJR100C YJR101W YJR102C YJR103W YJR104C YJR105W YJR106W YJR107W YJR108W YJR109C YJR110W YJR111C YJR112W YJR112W-A YJR114W YJR113C YJR115W YJR116W YJR117W YJR118C YJR119C YJR120W YJR121W YJR122W YJR123W YJR124C YJR125C YJR126C YJR128W YJR127C YJR129C YJR130C YJR131W	YUH1 AIM25 RSM26 VPS25 URA8 SOD1 ADO1 ECM27 ABM1 CPA2 YMR1 NNF1 RSM7 TDA4 STE24 ILM1 JHD2 ATP2 IBA57 RPS5 ENT3 VPS70 RSF2 EFM3 STR2 MNS1
chrXIII	Lactose	20861	101365	-0.0714222	0.00242132		52494	58688	112670	5.02382	60176	YML109W YML108W YML107C YML106W YML105C YML104C YML103C YML102W YML101C-A YML101C YML100W-A YML100W YML099W-A YML099C YML098W YML097C YML096W YML095C YML094W YML094C-A YML093W YML092C YML091C YML090W YML089C YML088W YML087C YML086C YML085C YML084W YML083C YML082W YML081C-A YML081W YML080W YML079W YML078W YML077W YML076C	ZDS2 PML39 URA5 SEC65 MDM1 NUP188 CAC2 CUE4 TSL1 ARG81 TAF13 VPS9 RAD10 GIM5 UTP14 PRE8 RPM2 UFO1 AIM33 ALO1 TUB1 ATP18 TDA9 DUS1 CPR3 BET5 WAR1
chrXV	Lactose	25058	379848	-0.131729	0.0425984		330823	358597	391682	7.48234	60859	YOR002W YOR003W YOR004W YOR005C YOR006C YOR007C YOR008C YOR008C-A YOR008W-B YOR009W YOR010C YOR011W YOR011W-A YOR012W YOR013W YOR014W YOR015W YOR016C YOR017W YOR018W YOR019W YOR020C YOR020W-A YOR021C YOR022C YOR023C YOR024W YOR025W YOR026W YOR027W YOR028C YOR029W YOR030W YOR032C	ALG6 YSP3 UTP23 DNL4 TSR3 SGT2 SLG1 TIR4 TIR2 AUS1 IRC11 RTS1 ERP4 PET127 ROD1 HSP10 SFM1 AHC1 HST3 BUB3 STI1 CIN5 DFG16 HMS1
chrIX	Lactose	12365	141321	-0.0716334	0.00409311		94563	141321	160170	6.52771	65607	YIL136W YIL135C YIL134C-A YIL134W YIL133C YIL132C YIL131C YIL130W YIL129C YIL128W YIL127C YIL126W YIL125W YIL124W YIL123W YIL122W YIL121W YIL120W YIL119C YIL118W YIL117C YIL116W YIL115W-A YIL115C YIL114C YIL113W YIL112W YIL111W YIL110W YIL109C	OM45 VHS2 FLX1 RPL16A CSM2 FKH1 ASG1 TAO3 MET18 RRT14 STH1 KGD1 AYR1 SIM1 POG1 QDR2 QDR1 RPI1 RHO3 PRM5 HIS5 NUP159 POR2 SDP1 HOS4 COX5B HPM1 SEC24
chrX	Lactose	14622	491666	0.0642449	0.00463481		464252	497615	531791	5.51137	67539	YJR015W YJR016C YJR018W YJR017C YJR020W YJR019C YJR021C YJR022W YJR023C YJR024C YJR025C YJR030C YJR031C YJR032W YJR033C YJR034W YJR035W YJR037W YJR036C YJR039W YJR038C YJR040W YJR041C YJR042W YJR043C YJR044C YJR045C YJR046W YJR047C YJR048W YJR049C YJR050W YJR051W	ILV3 ESS1 TES1 REC107 LSM8 MDE1 BNA1 GEA1 CPR7 RAV1 PET191 RAD26 HUL4 GEF1 URB2 NUP85 POL32 VPS55 SSC1 TAH11 ANB1 CYC1 UTR1 ISY1 OSM1
chrXV	Lactose	25753	560610	0.0651607	0.00300443		515138	549314	583591	5.72489	68453	YOR101W YOR102W YOR103C YOR104W YOR105W YOR106W YOR107W YOR108W YOR108C-A YOR109W YOR110W YOR111W YOR112W YOR113W YOR114W YOR115C YOR116C YOR117W YOR118W YOR119C YOR120W YOR121C YOR122C YOR123C YOR124C YOR125C YOR126C YOR127W YOR128C YOR129C YOR130C YOR131C YOR132W YOR133W YOR134W YOR136W YOR135C YOR137C	RAS1 OST2 PIN2 VAM3 RGS2 LEU9 INP53 TFC7 CEX1 AZF1 TRS33 RPO31 RPT5 RTC5 RIO1 GCY1 PFY1 LEO1 UBP2 CAT5 IAH1 RGA1 ADE2 AFI1 ORT1 VPS17 EFT1 BAG7 IDH2 IRC14 SIA1
chrIV	Lactose	5337	888476	0.0504366	0.00427416		851053	870200	922174	2.90939	71121	YDR197W YDR198C YDR199W YDR200C YDR201W YDR203W YDR202C YDR204W YDR205W YDR206W YDR207C YDR208W YDR210W YDR209C YDR211W YDR212W YDR213W YDR214W YDR215C YDR216W YDR217C YDR218C YDR219C YDR220C YDR221W YDR222W YDR223W YDR224C YDR225W YDR226W YDR227W YDR228C	CBS2 RKM2 VPS64 SPC19 RAV2 COQ4 MSC2 EBS1 UME6 MSS4 GCD6 TCP1 UPC2 AHA1 ADR1 RAD9 SPR28 MFB1 GTB1 CRF1 HTB1 HTA1 ADK1 SIR4 PCF11
chrX	Lactose	13652	105718	0.0466961	0.00185147		51509	105718	132405	3.09472	80896	YJL204C YJL203W YJL202C YJL201W YJL200C YJL199C YJL198W YJL197W YJL197C-A YJL196C YJL194W YJL195C YJL193W YJL192C YJL191W YJL190C YJL189W YJL188C YJL187C YJL186W YJL185C YJL184W YJL183W YJL181W YJL182C YJL180C YJL179W YJL178C YJL177W YJL175W YJL176C YJL174W YJL173C YJL172W YJL171C YJL170C YJL169W YJL168C YJL167W YJL166W YJL165C YJL164C YJL163C YJL162C YJL161W YJL160C YJL159W YJL158C YJL157C YJL15…	RCY1 PRP21 ECM25 ACO2 MBB1 PHO90 UBP12 ELO1 CDC6 SOP4 RPS14B RPS22A RPL39 BUD19 SWE1 MNN5 ATG36 GON7 MNN11 ATP12 PFD1 ATG27 RPL17B SWI3 KRE9 RFA3 CPS1 ASG7 SET2 ERG20 QCR8 HAL5 TPK1 JJJ2 FMP33 HSP150 CIS3 FAR1 SSY5 FBP26 VPS35
chrXVI	Lactose	27886	616089	0.0623676	0.00146707		527307	542298	616534	4.65776	89227	YPL014W YPL013C YPL012W YPL011C YPL010W YPL009C YPL008W YPL007C YPL006W YPL005W YPL004C YPL003W YPL002C YPL001W YPR001W YPR002W YPR002C-A YPR003C YPR004C YPR005C YPR006C YPR007C YPR008W YPR009W YPR010C YPR010C-A YPR011C YPR012W YPR013C YPR014C YPR015C YPR016C YPR016W-A YPR017C YPR018W YPR019W YPR020W YPR021C YPR022C YPR023C YPR024W YPR025C YPR026W	MRPS16 RRP12 TAF3 RET3 RQC2 CHL1 TFC8 NCR1 AEP3 LSP1 ULA1 SNF8 HAT1 CIT3 PDH1 AIM45 HAL1 ICL2 REC8 HAA1 SUT2 RPA135 CMR3 TIF6 DSS4 RLF2 MCM4 ATP20 AGC1 EAF3 YME1 CCL1 ATH1
chrXIII	Lactose	22425	844047	-0.0411292	0.004686		789474	844047	895661	2.33935	106187	YMR260C YMR261C YMR262W YMR263W YMR264W YMR265C YMR266W YMR267W YMR268C YMR269W YMR270C YMR271C YMR272W-A YMR272C YMR272W-B YMR273C YMR274C YMR275C YMR276W YMR277W YMR278W YMR279C YMR280C YMR281W YMR282C YMR283C YMR284W YMR285C YMR286W YMR287C YMR288W YMR289W YMR290W-A YMR290C YMR291W YMR292W YMR293C YMR294W YMR294W-A YMR295C YMR296C YMR297W YMR298W YMR299C YMR300C YMR301C YMR302C YMR303C YMR304W…	TIF11 TPS3 SAP30 CUE1 RSN1 PPA2 PRP24 TMA23 RRN9 URA10 SCS7 ZDS1 RCE1 BUL1 DSK2 FCP1 PRM15 CAT8 GPI12 AEP2 RIT1 YKU70 NGL2 MRPL33 DSS1 HSH155 ABZ2 HAS1 TDA1 GOT1 HER2 JNM1 LCB1 PRC1 LIP1 DYN3 ADE4 ATM1 YME2 ADH2 UBP15 SCW10 FKS3 GAS1 PSE1 NIP1
chrVII	Lactose	9626	477177	0.0567806	0.00143199		462196	477384	590527	4.29769	128331	YGL016W YGL015C YGL014W YGL014C-A YGL013C YGL012W YGL011C YGL010W YGL009C YGL008C YGL007C-A YGL007W YGL006W-A YGL006W YGL005C YGL004C YGL003C YGL002W YGL001C YGR001C YGR002C YGR003W YGR004W YGR005C YGR006W YGR007W YGR008C YGR009C YGR010W YGR011W YGR012W YGR013W YGR014W YGR015C YGR016W YGR017W YGR018C YGR019W YGR020C YGR021W YGR023W YGR022C YGR024C YGR025W YGR026W YGR027C YGR028W YGR029W YGR030C Y…	KAP122 PUF4 PDR1 ERG4 SCL1 MPO1 LEU1 PMA1 BRP1 PMC1 COG7 RPN14 CDH1 ERP6 ERG26 EFM5 SWC4 CUL3 PEX31 TFG2 PRP18 ECT1 STF2 SEC9 NMA2 SNU71 MSB2 UGA1 VMA7 MTL1 THG1 RPS25A MSP1 ERV1 POP6 IMO32 NAG1 GSC2 TIM21 RPL26B CAX4 ACB1 ORM1 KSS1 BUD9 NQM1 RME1 TAM41 TFC4 UFD1
chrXIV	Lactose	23262	370870	-0.0608081	0.000654975		215120	314163	376313	0.446132	161193	YNL232W YNL231C YNL230C YNL229C YNL228W YNL226W YNL227C YNL225C YNL224C YNL223W YNL222W YNL221C YNL220W YNL219C YNL218W YNL217W YNL216W YNL215W YNL214W YNL213C YNL212W YNL211C YNL210W YNL209W YNL208W YNL207W YNL206C YNL205C YNL204C YNL202W YNL203C YNL201C YNL200C YNL199C YNL198C YNL197C YNL196C YNL195C YNL194C YNL193W YNL192W YNL191W YNL190W YNL189W YNL188W YNL187W YNL186W YNL185C YNL184C YNL183C…	CSL4 PDR16 ELA1 URE2 JJJ1 CNM67 SQS1 ATG4 SSU72 POP1 ADE12 ALG9 MGS1 RAP1 IES2 PEX17 RRG9 VID27 MER1 SSB2 RIO2 RTT106 SPS18 SPS19 PSY2 GCR2 WHI3 SLZ1 CHS1 DUG3 SRP1 KAR1 SWT21 UBP10 MRPL19 NPR1 IPI3 RHO5 RPS3 MRPL22 TDA7 NOP13 MDG1 APC1 PSD1 FMP41 SKO1 BNI5 IBD2 RIA1 RPL42A CBK1 YGP1 ASI2 PGA1 IGO1 NSG2 CUZ1 YCK2 GIM3 INN1 RPC31 PGA2 ALF1 LSM7 MFA2 MEP2 AAH1 THO2 YSF3 SRV2 NAM9 EAF7 FPR1 FYV6 KRE…
chrVI	Lactose	7765	54494	-0.0517028	0.00369722		32818	54494	205988	3.75899	173170	YFL050C YFL049W YFL048C YFL047W YFL046W YFL045C YFL044C YFL042C YFL041W-A YFL041W YFL040W YFL039C YFL038C YFL037W YFL036W YFL034C-B YFL034C-A YFL034W YFL033C YFL032W YFL031W YFL031C-A YFL030W YFL029C YFL028C YFL027C YFL026W YFL025C YFL024C YFL023W YFL022C YFL021W YFL021C-A YFL020C YFL019C YFL018C YFL017W-A YFL017C YFL016C YFL015W-A YFL015C YFL014W YFL013W-A YFL012W-A YFL013C YFL012W YFL011W YFL01…	ALR2 SWP82 EMP47 RGD2 FMP32 SEC53 OTU1 FET5 ACT1 YPT1 TUB2 RPO41 MOB2 RPL22B RIM15 HAC1 AGX1 CAK1 CAF16 GYP8 STE2 BST1 EPL1 BUD27 FRS2 GAT1 PAU5 LPD1 SMX2 GNA1 MDJ1 HSP12 IES1 HXT10 AUA1 WWM1 CDC4 SMC1 BLM10 SEC4 VTC2 MSH4 SPB4 DEG1 LOC1 NIC96 YPI1 RPN11 SAD1 YFH7 FAR7 GCN20 UBP6 MIC19 DCV1 IOC3 CMK1 GSY1 IGD1 FAB1 ATG18 ROG3 PES4 LSB3 HIS2 ULI1
chrXI	Lactose	16821	419192	-0.0470134	0.00371628		280991	419192	454594	3.12146	173603	YKL083W YKL082C YKL081W YKL080W YKL079W YKL078W YKL077W YKL076C YKL075C YKL074C YKL073W YKL072W YKL071W YKL070W YKL069W YKL068W-A YKL068W YKL067W YKL066W YKL065W-A YKL065C YKL064W YKL063C YKL062W YKL061W YKL060C YKL059C YKL058W YKL057C YKL056C YKL055C YKL054C YKL053C-A YKL053W YKL052C YKL051W YKL050C YKL049C YKL048C YKL047W YKL046C YKL045W YKL044W YKL043W YKL042W YKL041W YKL040C YKL039W YKL038W Y…	RRP14 TEF4 VMA5 SMY1 DHR2 PSY1 MUD2 LHS1 STB6 NUP100 YNK1 YET1 MNR2 MSN4 BLI1 FBA1 MPE1 TOA2 NUP120 TMA19 OAR1 DEF1 MDM35 ASK1 SFK1 CSE4 ELM1 ANR2 DCW1 PRI2 PHD1 SPC42 VPS24 NFU1 PTM1 RGT1 AIM26 UGP1 TUL1 TTI1 IXR1 MAE1 TFA1 TCD2 GPX1 PAN3 URA6 CDC16 MAK11 SPT23 RAM2 SWD2 HCS1 ATP7 PUT3 URB1 ARC19 PRP40 CCE1 UFD4 MRT4 LAC1 CAP1 SFT1 RPL14A BYE1 AUR1 MRP17 DID4 MET14 VPS1 PAP1 OSH6 ECM9 MRPL13 MEH…
chrXI	Lactose	15269	8893	0.0431218	0.00176184		4534	4534	189718	2.63286	185184	YKL222C YKL221W YKL220C YKL219W YKL218C YKL217W YKL216W YKL215C YKL214C YKL213C YKL212W YKL211C YKL210W YKL209C YKL208W YKL207W YKL206C YKL205W YKL204W YKL203C YKL202W YKL201C YKL198C YKL197C YKL196C YKL195W YKL194C YKL193C YKL192C YKL191W YKL190W YKL189W YKL188C YKL187C YKL186C YKL185W YKL184W YKL183C-A YKL183W YKL182W YKL181W YKL180W YKL179C YKL177W YKL178C YKL176C YKL175W YKL174C YKL173W YKL17…	MCH2 FRE2 COS9 SRY1 JEN1 URA1 OXP1 YRA2 DOA1 SAC1 TRP3 UBA1 STE6 CBT1 EMC3 ADD66 LOS1 EAP1 TOR2 MNN4 PTK1 PEX1 YKT6 MIA40 MST1 SDS22 ACP1 DPH2 CNB1 HYM1 PXA2 FAT3 MTR2 ASH1 SPE1 LOT5 FAS1 PRS1 RPL17A COY1 STE3 LST4 ZRT3 TPO5 SNU114 EBP2 NNK1 MRPL38 KKQ8 MRP49 TPK3 MCD4 PIR1 PIR3 KDX1 ELF1 RCN1 APE2 RPS27A RSM22 SRP102 GPM1 MCR1 DBR1 SDH1 AVT3 RPT1 RPC25 LTV1 MRP8 SDH3 TGL1 CTK1 HSK3 MRPL31 CMC1 A…
chrXII	Lactose	18498	370558	0.0408601	0.002512		341688	400451	543240	2.34864	201552	YLR100W YLR101C YLR102C YLR103C YLR104W YLR105C YLR106C YLR107W YLR108C YLR109W YLR110C YLR111W YLR112W YLR113W YLR114C YLR115W YLR116W YLR117C YLR118C YLR119W YLR120C YLR120W-A YLR121C YLR122C YLR123C YLR124W YLR125W YLR126C YLR127C YLR128W YLR129W YLR130C YLR131C YLR132C YLR133W YLR134W YLR135W YLR136C YLR137W YLR138W YLR139C YLR140W YLR141W YLR142W YLR143W YLR144C YLR145W YLR146C YLR146W-A YLR…	ERG27 APC9 CDC45 LCL2 SEN2 MDN1 REX3 AHP1 CCW12 HOG1 AVL9 CFT2 MSL5 CLF1 SRN2 YPS1 YPS3 APC2 DCN1 DIP2 ZRT2 ACE2 USB1 CKI1 PDC5 SLX4 TIS11 RKM5 NHA1 SLS1 RRN5 PUT1 DPH6 ACF2 RMP1 SPE4 SMD3 PEP3 STM1 PCD1 ACS2 RNH203 TAR1 ASP3-1 ASP3-2 ASP3-3 ASP3-4 RRT15 MAS1 SHH4 PUS5 SEC10 RPS31 UPS2 APS1 DPH5 IDP2 CBF5 RFX1 TFS1 SAM1 VTA1 SWI6 TOS4 RPL37A EMG1 SKG3 MDL1 ATG26 MMR1 PEX13 HCR1 UPS1 NMT1
chrVII	Lactose	10020	798399	-0.0474113	0.00177257		477384	798196	959802	3.17754	482418	YGL009C YGL008C YGL007C-A YGL007W YGL006W-A YGL006W YGL005C YGL004C YGL003C YGL002W YGL001C YGR001C YGR002C YGR003W YGR004W YGR005C YGR006W YGR007W YGR008C YGR009C YGR010W YGR011W YGR012W YGR013W YGR014W YGR015C YGR016W YGR017W YGR018C YGR019W YGR020C YGR021W YGR023W YGR022C YGR024C YGR025W YGR026W YGR027C YGR028W YGR029W YGR030C YGR031W YGR031C-A YGR032W YGR033C YGR034W YGR035C YGR035W-A YGR036C…	LEU1 PMA1 BRP1 PMC1 COG7 RPN14 CDH1 ERP6 ERG26 EFM5 SWC4 CUL3 PEX31 TFG2 PRP18 ECT1 STF2 SEC9 NMA2 SNU71 MSB2 UGA1 VMA7 MTL1 THG1 RPS25A MSP1 ERV1 POP6 IMO32 NAG1 GSC2 TIM21 RPL26B CAX4 ACB1 ORM1 KSS1 BUD9 NQM1 RME1 TAM41 TFC4 UFD1 SCM4 FMP48 MUP1 RSC1 LST7 PEF1 SPR3 ERG25 ADE6 COX18 SPT4 VHT1 ART5 ROM1 ENV11 UPF3 SMD1 PRP38 MRPL25 PEX8 PAC10 TWF1 SLX9 TOM20 GCD2 MRP13 RPL11B PIL1 PDC6 CTT1 NNF2 …
chrXIII	Lactose	22191	676107	0.0445457	0.00137798		207757	676107	719243	2.74554	511486	YML035C YML034W YML034C-A YML032C YML031W YML031C-A YML030W YML029W YML028W YML027W YML026C YML025C YML024W YML023C YML022W YML021C YML020W YML019W YML018C YML017W YML016C YML015C YML014W YML013W YML012C-A YML012W YML011C YML010W YML009W-B YML009C-A YML009C YML008C YML007C-A YML007W YML006C YML005W YML004C YML003W YML002W YML001W YMR001C YMR001C-A YMR002W YMR003W YMR004W YMR005W YMR006C YMR007W Y…	AMD1 SRC1 RAD52 NDC1 RCF1 USA1 TSA1 YOX1 RPS18B YML6 RPS17A NSE5 APT1 UNG1 OST6 PSP2 PPZ1 TAF11 TRM9 UBX2 ERV25 RAD33 SPT5 MRPL39 ERG6 YAP1 GIS4 TRM12 GLO1 YPT7 CDC5 MIX17 AIM34 MVP1 TAF4 PLB2 PLB1 ADI1 HXT2 CLU1 SEC59 BUD22 ERG5 SOK2 SPO20 STB4 FMS1 MAC1 UBC7 MSS1 MRPL3 CSI1 PEX12 TAP42 FAR8 RSF1 EIS1 HOF1 ARP9 IMP2 MIH1 MSN2 CCS1 SUB1 YET2 ARA2 ARG80 MCM1 IOC4 NUP116 CSM3 ERB1 FAR3 STB2 STV1 BU…
chrXV	MagnesiumChloride	24553	158074	-0.258068	0.0665006		152141	158074	163253	84.2692	11112	YOL089C YOL088C YOL087C YOL086W-A YOL086C YOL085W-A YOL085C YOL084W	HAL9 MPD2 DUF1 MHF1 ADH1 PHM7
chrXIV	MagnesiumChloride	23278	376490	0.344302	0.10338		374659	376490	390590	9.06828	15931	YNL133C YNL132W YNL131W YNL130C YNL130C-A YNL129W YNL128W YNL127W YNL126W YNL125C	FYV6 KRE33 TOM22 CPT1 DGR1 NRK1 TEP1 FAR11 SPC98 ESBP6
chrII	MagnesiumChloride	2291	544134	0.0913447	0.00665594		532216	544134	550268	11.0179	18052	YBR144C YBR145W YBR146W YBR147W YBR148W YBR149W YBR150C YBR151W YBR152W YBR153W YBR154C YBR155W	ADH5 MRPS9 RTC2 YSW1 ARA1 TBS1 APD1 SPP381 RIB7 RPB5 CNS1
chrXIV	MagnesiumChloride	23488	487250	0.13081	0.0169265		467028	486859	488598	20.7939	21570	YNL085W YNL084C YNL083W YNL082W YNL081C YNL080C YNL079C YNL078W YNL077W YNL076W YNL075W YNL074C YNL073W	MKT1 END3 SAL1 PMS1 SWS2 EOS1 TPM1 NIS1 APJ1 MKS1 IMP4 MLF3 MSK1
chrIX	MagnesiumChloride	11950	29414	0.0783037	0.00557722		28874	29565	53091	8.11663	24217	YIL166C YIL165C YIL164C YIL163C YIL162W YIL161W YIL160C YIL159W YIL158W YIL156W-A YIL157C YIL156W-B YIL156W YIL155C	NIT1 SUC2 POT1 BNR1 AIM20 COA1 UBP7 GUT2
chrIII	MagnesiumChloride	3338	197306	0.0956196	0.00766579		185117	197306	209941	11.757	24824	YCR032W YCR033W YCR034W YCR035C YCR036W YCR037C YCR038W-A YCR038C YCR039C YCR040W YCR041W YCR042C YCR043C YCR044C YCR045W-A YCR045C YCR046C	BPH1 SNT1 ELO2 RRP43 RBK1 PHO87 BUD5 MATALPHA2 MATALPHA1 TAF2 PER1 RRT12 IMG1
chrIV	MagnesiumChloride	4812	525412	0.0914613	0.012018		523964	547792	551387	11.0298	27423	YDR036C YDR037W YDR038C YDR039C YDR040C YDR041W YDR042C YDR043C YDR044W YDR045C YDR046C	EHD3 KRS1 ENA5 ENA2 ENA1 RSM10 NRG1 HEM13 RPC11 BAP3
chrI	MagnesiumChloride	2	33147	0.0539823	0.0037688		33070	33147	62361	3.86328	29291	YAL061W YAL060W YAL059W YAL059C-A YAL058W YAL056C-A YAL056W YAL055W YAL054C YAL053W YAL051W YAL049C YAL047W-A YAL048C YAL047C YAL046C YAL044W-A YAL045C YAL044C YAL043C YAL042W YAL042C-A	BDH2 BDH1 ECM1 CNE1 GPB2 PEX22 ACS1 FLC2 OAF1 AIM2 GEM1 SPC72 AIM1 GCV3 PTA1 ERV46
chrVI	MagnesiumChloride	7822	72261	-0.0542614	0.00513525		53989	65802	84102	3.90902	30113	YFL039C YFL038C YFL037W YFL036W YFL034C-B YFL034C-A YFL034W YFL033C YFL032W YFL031W YFL031C-A YFL030W YFL029C YFL028C YFL027C YFL026W	ACT1 YPT1 TUB2 RPO41 MOB2 RPL22B RIM15 HAC1 AGX1 CAK1 CAF16 GYP8 STE2
chrXV	MagnesiumChloride	25644	519516	-0.141139	0.0192626		505980	517533	544733	26.0867	38753	YOR096W YOR097C YOR098C YOR099W YOR100C YOR101W YOR102W YOR103C YOR104W YOR105W YOR106W YOR107W YOR108W YOR108C-A YOR109W YOR110W YOR111W YOR112W YOR113W YOR114W YOR115C YOR116C	RPS7A NUP1 KTR1 CRC1 RAS1 OST2 PIN2 VAM3 RGS2 LEU9 INP53 TFC7 CEX1 AZF1 TRS33 RPO31
chrX	MagnesiumChloride	13689	112938	0.0863136	0.00740033		94118	112731	136506	9.8565	42388	YJL175W YJL176C YJL174W YJL173C YJL172W YJL171C YJL170C YJL169W YJL168C YJL167W YJL166W YJL165C YJL164C YJL163C YJL162C YJL161W YJL160C YJL159W YJL158C YJL157C YJL156W-A YJL156C YJL155C YJL154C YJL153C YJL152W YJL151C	SWI3 KRE9 RFA3 CPS1 ASG7 SET2 ERG20 QCR8 HAL5 TPK1 JJJ2 FMP33 HSP150 CIS3 FAR1 SSY5 FBP26 VPS35 INO1 SNA3
chrV	MagnesiumChloride	6742	197352	0.0514794	0.00224014		183957	200851	227110	3.52304	43153	YER014W YER015W YER014C-A YER016W YER017C YER018C YER019W YER019C-A YER020W YER021W YER022W YER023W YER023C-A YER024W YER025W YER026C YER027C YER028C YER029C YER030W YER031C YER032W YER033C YER034W YER035W YER036C YER037W YER038C	HEM14 FAA2 BUD25 BIM1 AFG3 SPC25 ISC1 SBH2 GPA2 RPN3 SRB4 PRO3 YAT2 GCD11 CHO1 GAL83 MIG3 SMB1 CHZ1 YPT31 FIR1 ZRG8 EDC2 ARB1 PHM8 KRE29
chrXVI	MagnesiumChloride	27707	505150	-0.085844	0.00729733		480795	514290	526392	9.71339	45597	YPL038W YPL037C YPL036W YPL034W YPL035C YPL033C YPL032C YPL031C YPL030W YPL029W YPL028W YPL027W YPL026C YPL025C YPL024W YPL023C YPL022W YPL021W YPL020C YPL019C YPL018W YPL017C YPL016W YPL015C	MET31 EGD1 PMA2 SRL4 SVL3 PHO85 TRM44 SUV3 ERG10 SMA1 SKS1 RMI1 MET12 RAD1 ECM23 ULP1 VTC3 CTF19 IRC15 SWI1 HST2
chrIII	MagnesiumChloride	3576	301452	-0.046101	0.00243844		256989	298117	302979	2.74653	45990	YCR081W YCR081C-A YCR082W YCR083W YCR084C YCR085W YCR086W YCR087W YCR087C-A YCR088W YCR089W YCR090C YCR091W YCR092C YCR093W YCR094W YCR095C YCR095W-A YCR096C YCR097W YCR097W-A YCR098C YCR099C YCR100C YCR101C	SRB8 AHC2 TRX3 TUP1 CSM1 ABP1 FIG2 KIN82 MSH3 CDC39 CDC50 OCA4 HMRA2 HMRA1 GIT1
chrXII	MagnesiumChloride	20146	906431	0.0820247	0.0102096		903720	906431	950296	8.67975	46576	YLR390W-A YLR392C YLR393W YLR394W YLR395C YLR396C YLR397C YLR398C YLR399W-A YLR399C YLR400W YLR401C YLR402W YLR403W YLR404W YLR405W YLR406C YLR406C-A YLR407W YLR408C YLR409C YLR410W YLR411W YLR412W YLR412C-A	CCW14 ART10 ATP10 CST9 COX8 VPS33 AFG2 SKI2 BDF1 DUS3 SFP1 SEI1 DUS4 RPL31B BLS1 UTP21 VIP1 CTR3 BER1
chrXIII	MagnesiumChloride	21894	524777	-0.0608715	0.00384033		510091	539260	559878	4.76475	49787	YMR121C YMR122C YMR122W-A YMR123W YMR124W YMR125W YMR126C YMR127C YMR128W YMR129W YMR130W YMR131C YMR132C YMR133W YMR134W YMR135W-A YMR135C YMR136W YMR137C YMR138W YMR139W YMR140W YMR141C YMR141W-A YMR142C YMR143W YMR144W YMR145C YMR146C YMR147W	RPL15B PKR1 EPO1 STO1 DLT1 SAS2 ECM16 POM152 RRB1 JLP2 REC114 ERG29 GID8 GAT2 PSO2 CIN4 RIM11 SIP5 RPL13B RPS16A NDE1 TIF34
chrXII	MagnesiumChloride	19407	745671	0.0671808	0.00318051		727901	745671	780981	5.62165	53080	YLR299W YLR299C-A YLR300W YLR301W YLR303W YLR302C YLR304C YLR305C YLR306W YLR307W YLR307C-A YLR308W YLR309C YLR310C YLR311C YLR312C YLR312W-A YLR313C YLR314C YLR315W YLR317W YLR316C YLR318W YLR319C YLR320W YLR322W YLR321C YLR323C YLR324W	ECM38 EXG1 HRI1 MET17 ACO1 STT4 UBC12 CDA1 CDA2 IMH1 CDC25 MRPL15 SPH1 CDC3 NKP2 TAD3 EST2 BUD6 MMS22 VPS65 SFH1 CWC24 PEX30
chrXIV	MagnesiumChloride	23144	288822	0.05635	0.00298334		255754	288822	312060	3.71603	56306	YNL207W YNL206C YNL205C YNL204C YNL202W YNL203C YNL201C YNL200C YNL199C YNL198C YNL197C YNL196C YNL195C YNL194C YNL193W YNL192W YNL191W YNL190W YNL189W YNL188W YNL187W YNL186W YNL185C YNL184C YNL183C YNL182C YNL181W YNL180C YNL179C YNL178W YNL177C YNL176C YNL174W YNL175C YNL173C YNL172W	RIO2 RTT106 SPS18 SPS19 PSY2 GCR2 WHI3 SLZ1 CHS1 DUG3 SRP1 KAR1 SWT21 UBP10 MRPL19 NPR1 IPI3 RHO5 RPS3 MRPL22 TDA7 NOP13 MDG1 APC1
chrXII	MagnesiumChloride	18005	134351	-0.0558832	0.00345368		83008	134351	151308	4.15215	68300	YLL029W YLL028W YLL027W YLL026W YLL025W YLL024C YLL023C YLL022C YLL021W YLL020C YLL019W-A YLL019C YLL018C-A YLL018C YLL015W YLL014W YLL013C YLL012W YLL011W YLL010C YLL009C YLL008W YLL007C YLL006W-A YLL006W YLL005C YLL004W YLL003W YLL002W YLL001W	FRA1 TPO1 ISA1 HSP104 PAU17 SSA2 POM33 HIF1 SPA2 KNS1 COX19 DPS1 BPT1 EMC6 PUF3 YEH1 SOF1 PSR1 COX17 DRS1 LMO1 MMM1 SPO75 ORC3 SFI1 RTT109 DNM1
chrVII	MagnesiumChloride	8803	126965	0.0498273	0.00160543		93397	117360	165923	3.28876	72526	YGL211W YGL210W YGL209W YGL208W YGL207W YGL206C YGL205W YGL204C YGL203C YGL202W YGL201C YGL200C YGL198W YGL199C YGL197W YGL196W YGL195W YGL194C-A YGL194C YGL193C YGL192W YGL191W YGL190C YGL189C YGL188C-A YGL188C YGL187C YGL186C YGL185C YGL184C YGL183C YGL182C YGL181W YGL180W YGL179C	NCS6 YPT32 MIG2 SIP2 SPT16 CHC1 POX1 KEX1 ARO8 MCM6 EMP24 YIP4 MDS3 DSD1 GCN1 HOS2 IME4 COX13 CDC55 RPS26A COX4 TPN1 STR3 MND1 GTS1 ATG1 TOS3
chrV	MagnesiumChloride	7341	504211	0.047928	0.00178327		458086	504211	540352	3.14943	82266	YER144C YER145C YER146W YER145C-A YER147C YER148W YER147C-A YER148W-A YER149C YER150W YER151C YER152W-A YER152C YER153C YER154W YER155C YER156C YER157W YER158C YER158W-A YER159C YER161C YER162C YER163C YER164W YER165W YER166W YER165C-A YER167W YER168C YER169W YER170W YER171W YER172C YER173W YER172C-A YER174C YER175C	UBP5 FTR1 LSM5 SCC4 SPT15 PEA2 SPI1 UBP3 PET122 OXA1 BEM2 COG3 BUR6 SPT2 RAD4 GCG1 CHD1 PAB1 DNF1 BCK2 CCA1 RPH1 ADK2 RAD3 BRR2 RAD24 GRX4 TMT1
chrXIV	MagnesiumChloride	23267	372259	-0.0796529	0.000587273		288822	372259	376490	0.484502	87668	YNL187W YNL186W YNL185C YNL184C YNL183C YNL182C YNL181W YNL180C YNL179C YNL178W YNL177C YNL176C YNL174W YNL175C YNL173C YNL172W YNL170W YNL171C YNL169C YNL168C YNL167C YNL166C YNL165W YNL164C YNL163C YNL162W-A YNL162W YNL161W YNL160W YNL159C YNL158W YNL157W YNL156C YNL155W YNL154C YNL153C YNL152W YNL151C YNL150W YNL149C YNL148C YNL147W YNL146C-A YNL146W YNL145W YNL144W-A YNL144C YNL143C YNL142W Y…	SWT21 UBP10 MRPL19 NPR1 IPI3 RHO5 RPS3 MRPL22 TDA7 NOP13 MDG1 APC1 PSD1 FMP41 SKO1 BNI5 IBD2 RIA1 RPL42A CBK1 YGP1 ASI2 PGA1 IGO1 NSG2 CUZ1 YCK2 GIM3 INN1 RPC31 PGA2 ALF1 LSM7 MFA2 MEP2 AAH1 THO2 YSF3 SRV2 NAM9 EAF7 FPR1 FYV6 KRE33
chrXIII	MagnesiumChloride	22323	757815	0.0593916	0.00325161		719517	757815	914895	4.63305	195378	YMR224C YMR225C YMR226C YMR227C YMR228W YMR229C YMR230W YMR230W-A YMR231W YMR232W YMR233W YMR234W YMR235C YMR236W YMR237W YMR238W YMR239C YMR240C YMR241W YMR242C YMR242W-A YMR243C YMR244W YMR245W YMR244C-A YMR246W YMR247C YMR247W-A YMR250W YMR251W YMR251W-A YMR252C YMR253C YMR254C YMR255W YMR256C YMR257C YMR258C YMR259C YMR260C YMR261C YMR262W YMR263W YMR264W YMR265C YMR266W YMR267W YMR268C YMR26…	MRE11 MRPL44 TAF7 MTF1 RRP5 RPS10B PEP5 FUS2 TRI1 RNH1 RNA1 TAF9 BCH1 DFG5 RNT1 CUS1 YHM2 RPL20A ZRC1 COA6 FAA4 RKR1 GAD1 GTO3 HOR7 GFD1 COX7 PET111 ROY1 TRM732 TIF11 TPS3 SAP30 CUE1 RSN1 PPA2 PRP24 TMA23 RRN9 URA10 SCS7 ZDS1 RCE1 BUL1 DSK2 FCP1 PRM15 CAT8 GPI12 AEP2 RIT1 YKU70 NGL2 MRPL33 DSS1 HSH155 ABZ2 HAS1 TDA1 GOT1 HER2 JNM1 LCB1 PRC1 LIP1 DYN3 ADE4 ATM1 YME2 ADH2 UBP15 SCW10 FKS3 GAS1 PSE1…
chrXII	MagnesiumChloride	18824	569539	-0.0514935	0.00352416		536833	570032	745464	3.39185	208631	YLR191W YLR192C YLR193C YLR194C YLR195C YLR196W YLR197W YLR198C YLR199C YLR200W YLR201C YLR202C YLR203C YLR204W YLR205C YLR206W YLR207W YLR208W YLR209C YLR210W YLR211C YLR212C YLR213C YLR214W YLR215C YLR217W YLR216C YLR218C YLR219W YLR220W YLR221C YLR222C YLR222C-A YLR223C YLR224W YLR225C YLR226W YLR227C YLR228C YLR230W YLR229C YLR232W YLR231C YLR233C YLR234W YLR235C YLR236C YLR237W YLR238W YLR23…	PEX13 HCR1 UPS1 NMT1 PWP1 NOP56 PBA1 YKE2 COQ9 MSS51 QRI5 HMX1 ENT2 HRD3 SEC13 PNP1 CLB4 ATG38 TUB4 CRR1 FRE1 CDC123 CPR6 COA4 MSC3 CCC1 RSA3 UTP13 IFH1 BUR2 ADY4 ECM22 CDC42 BNA5 EST1 TOP3 THI7 FAR10 LIP2 VPS34 CSC1 ARV1 GPN3 MAP1 CDD1 ERF2 IRC20 RCK2 YEF3 SSP120 SYM1 MCP2 NDL1 HAP1 GSY2 HSP60 LCB5 VPS63 YPT6 TMA7 RED1 RPS28B NEJ1 PDR8 BOP2 SEC22 DCS1 YCS4 PIG1 MCM5 SMD2 DBP9 YSH1 ECI1 NNT1 CTS1…
chrXIII	MagnesiumChloride	20916	118473	-0.0520154	0.00230163		48814	138823	272495	3.59101	223681	YML111W YML110C YML109W YML108W YML107C YML106W YML105C YML104C YML103C YML102W YML101C-A YML101C YML100W-A YML100W YML099W-A YML099C YML098W YML097C YML096W YML095C YML094W YML094C-A YML093W YML092C YML091C YML090W YML089C YML088W YML087C YML086C YML085C YML084W YML083C YML082W YML081C-A YML081W YML080W YML079W YML078W YML077W YML076C YML075C YML074C YML073C YML072C YML071C YML070W YML069W YML06…	BUL2 COQ5 ZDS2 PML39 URA5 SEC65 MDM1 NUP188 CAC2 CUE4 TSL1 ARG81 TAF13 VPS9 RAD10 GIM5 UTP14 PRE8 RPM2 UFO1 AIM33 ALO1 TUB1 ATP18 TDA9 DUS1 CPR3 BET5 WAR1 HMG1 FPR3 RPL6A TCB3 COG8 DAK1 POB3 ITT1 ERV41 SMA2 ORC1 TEM1 RPS1B MFT1 PIF1 OGG1 NTE1 HUG1 SML1 CMP2 IMD4 SPC2 CYB2 SUR7 GAL80 AIM32 RSE1 GSF2 PRM6 PRP39 RRN11 CAT2 VPS71 YMD8 CGI121 AMD1 SRC1 RAD52 NDC1 RCF1 USA1 TSA1 YOX1 RPS18B YML6 RPS17A…
chrIV	MagnesiumChloride	5414	959283	-0.0391741	0.00254316		927628	1190854	1398006	2.03365	470378	YDR232W YDR233C YDR234W YDR235W YDR236C YDR237W YDR238C YDR239C YDR241W YDR240C YDR242W YDR243C YDR244W YDR245W YDR246W YDR246W-A YDR247W YDR248C YDR249C YDR250C YDR251W YDR252W YDR253C YDR254W YDR255C YDR256C YDR257C YDR258C YDR259C YDR260C YDR261C YDR262W YDR263C YDR264C YDR265W YDR266C YDR267C YDR268W YDR270W YDR269C YDR271C YDR272W YDR273W YDR274C YDR275W YDR276C YDR277C YDR278C YDR279W YDR28…	HEM1 RTN1 LYS4 PRP42 FMN1 MRPL7 SEC26 BUD26 SNU56 AMD2 PRP28 PEX5 MNN10 TRS23 VHS1 PAM1 BTT1 MET32 CHL4 RMD5 CTA1 RKM4 HSP78 YAP6 SWM1 EXG2 DIN7 AKR1 PEX10 HEL2 CIA1 MSW1 CCC2 GLO2 DON1 BSC2 PMP3 MTH1 RNH202 RRP45 PHM6 GCN2 DPP1 ZIP1 INM2 NSE3 RTT103 HRQ1 SRP101 SSD1 DPL1 HDA2 MHR1 SUR2 ATP5 BFR2 PRO1 CFT1 GPI11 RSC3 CPR5 HNT2 PMT7 SRB7 GIC2 SUM1 TFB1 SSF2 PIB1 RAD34 IPK1 OMS1 HIM1 MCM21 YFT2 SWA…
chrVIII	MagnesiumChloride	11144	114144	0.0389393	0.00136912		13277	117534	522772	2.00794	509495	YHL044W YHL043W YHL042W YHL041W YHL040C YHL039W YHL038C YHL037C YHL036W YHL035C YHL034W-A YHL034C YHL033C YHL032C YHL030W-A YHL031C YHL030W YHL029C YHL028W YHL027W YHL026C YHL025W YHL024W YHL023C YHL022C YHL021C YHL020C YHL019W-A YHL019C YHL018W YHL017W YHL016C YHL015W-A YHL015W YHL014C YHL013C YHL012W YHL011C YHL010C YHL009C YHL008C YHL006W-A YHL007C YHL006C YHL004W YHL005C YHL003C YHL002W YHL00…	ECM34 ARN1 EFM1 CBP2 MUP3 VMR1 SBP1 RPL8A GUT1 GOS1 ECM29 OCA5 WSC4 RIM101 SNF6 RIM4 NPR3 SPO11 AIM17 OPI1 APM2 DUR3 RPS20 YLF2 OTU2 PRS3 ETP1 YAP3 STE20 SHU1 MRP4 LAG1 HSE1 RPL14B OSH7 QCR10 LEU5 TCD1 NEM1 GPA1 TIM10 STP2 ERG11 SOD2 TDA3 RPL27A DIA4 VPS29 ARD1 SPO13 MIP6 YSC84 YSC83 ARG4 DED81 RPS27B ECM12 MYO1 MAS2 THR1 VMA16 RPN1 DAP2 YHI9 SLT2 RRM3 ERC1 PIH1 NEL1 BRL1 PUT2 RRF1 MSC7 VMA10 BCD…
chrXV	MagnesiumChloride	26318	825198	0.0440891	0.00189238		551813	1039474	1069905	2.5864	518092	YOR120W YOR121C YOR122C YOR123C YOR124C YOR125C YOR126C YOR127W YOR128C YOR129C YOR130C YOR131C YOR132W YOR133W YOR134W YOR136W YOR135C YOR137C YOR138C YOR140W YOR139C YOR141C YOR142W YOR143C YOR144C YOR146W YOR145C YOR147W YOR148C YOR149C YOR150W YOR151C YOR152C YOR153W YOR154W YOR155C YOR156C YOR157C YOR158W YOR159C YOR160W YOR161W-A YOR161W-B YOR161C YOR161C-C YOR162C YOR163W YOR164C YOR165W Y…	GCY1 PFY1 LEO1 UBP2 CAT5 IAH1 RGA1 ADE2 AFI1 ORT1 VPS17 EFT1 BAG7 IDH2 IRC14 SIA1 RUP1 SFL1 ARP8 LSC1 THI80 ELG1 PNO1 MDM32 SPP2 SMP3 MRPL23 RPB2 PDR5 SLP1 ISN1 NFI1 PUP1 PET123 SME1 MTR10 PNS1 YRR1 DDP1 GET4 SEY1 SWT1 RPS28A GLN4 LCB4 YRM1 DCS2 MED4 ALE1 HEM15 MPC54 GAC1 SYC1 DCI1 LAS17 RPS30B FYV12 SER1 GSP2 TUF1 MSB1 IES4 SPR1 ULS1 THI72 PEX27 TOA1 SLK19 LIP5 MCA1 BFR1 MRM1 HIS3 DED1 GEP3 NOC2…
chrVII	ManganeseSulfate	9008	188827	0.519331	0.259288		188282	188827	189910	493.032	1628	YGL167C	PMR1
chrXV	ManganeseSulfate	24515	148719	0.350608	0.0804556		147981	148719	153116	16.2649	5135	YOL090W YOL089C	MSH2 HAL9
chrXV	ManganeseSulfate	24488	144354	-0.133899	0.000906282		141126	144354	147007	2.35154	5881	YOL095C YOL094C YOL093W YOL092W YOL091W	HMI1 RFC4 TRM10 YPQ1 SPO21
chrXIV	ManganeseSulfate	23277	376435	-0.129935	0.0202791		374659	376435	380619	38.0005	5960	YNL133C YNL132W YNL131W YNL130C	FYV6 KRE33 TOM22 CPT1
chrXII	ManganeseSulfate	19031	657332	-0.260019	0.0677789		647722	650767	658599	154.421	10877	YLR256W	HAP1
chrXV	ManganeseSulfate	26350	832576	0.0863249	0.00492384		829528	832222	841930	16.5237	12402	YOR270C YOR271C YOR272W YOR273C YOR274W YOR275C YOR276W YOR277C	VPH1 FSF1 YTM1 TPO4 MOD5 RIM20 CAF20
chrII	ManganeseSulfate	1951	460748	-0.0906242	0.0125778		457215	460748	472319	16.101	15104	YBR108W YBR109C YBR109W-A YBR110W YBR111C YBR111W-A YBR113W YBR112C YBR114W YBR115C	AIM3 CMD1 ALG1 YSA1 SUS1 CYC8 RAD16 LYS2
chrI	ManganeseSulfate	54	37976	-0.0830107	0.00636469		33612	35751	48890	17.0656	15278	YAL061W YAL060W YAL059W YAL059C-A YAL058W YAL056C-A YAL056W YAL055W YAL054C YAL053W YAL051W	BDH2 BDH1 ECM1 CNE1 GPB2 PEX22 ACS1 FLC2 OAF1
chrV	ManganeseSulfate	6738	196794	-0.0705663	0.00223203		193011	196190	210347	12.4057	17336	YER019W YER019C-A YER020W YER021W YER022W YER023W YER023C-A YER024W YER025W YER026C YER027C	ISC1 SBH2 GPA2 RPN3 SRB4 PRO3 YAT2 GCD11 CHO1 GAL83
chrXIII	ManganeseSulfate	20579	27643	-0.153285	0.0250427		9746	27643	28338	56.7814	18592	YML131W YML130C YML129C YML128C YML127W YML126C YML125C YML124C YML123C YML122C YML121W YML120C	ERO1 COX14 MSC1 RSC9 ERG13 PGA3 TUB3 PHO84 GTR1 NDI1
chrX	ManganeseSulfate	13823	146902	-0.0676878	0.00415244		139142	146902	157821	11.4402	18679	YJL149W YJL148W YJL147C YJL146W YJL145W YJL144W YJL143W YJL142C YJL141C YJL140W YJL139C YJL138C YJL137C YJL136W-A YJL136C	DAS1 RPA34 IDS2 SFH5 TIM17 IRC9 YAK1 RPB4 YUR1 TIF2 GLG2 RPS21B
chrXVI	ManganeseSulfate	26804	94218	-0.10151	0.0105637		89283	94218	108350	25.2893	19067	YPL243W YPL242C YPL241C YPL240C YPL239W YPL237W YPL238C YPL236C YPL235W YPL234C YPL233W YPL232W	SRP68 IQG1 CIN2 HSP82 YAR1 SUI3 ENV7 RVB2 VMA11 NSL1 SSO1
chrXVI	ManganeseSulfate	27381	386966	-0.0710071	0.00460827		384709	386966	404753	11.6129	20044	YPL086C YPL085W YPL084W YPL083C YPL082C	ELP3 SEC16 BRO1 SEN54 MOT1
chrXVI	ManganeseSulfate	27763	520764	0.0882307	0.00458785		500351	515495	523689	17.6683	23338	YPL027W YPL026C YPL025C YPL024W YPL023C YPL022W YPL021W YPL020C YPL019C YPL018W YPL017C YPL016W	SMA1 SKS1 RMI1 MET12 RAD1 ECM23 ULP1 VTC3 CTF19 IRC15 SWI1
chrIX	ManganeseSulfate	12460	188919	0.0587311	0.00580474		180009	188919	204156	7.33466	24147	YIL098C YIL097W YIL096C YIL095W YIL094C YIL093C YIL092W YIL091C YIL090W YIL089W YIL088C YIL087C YIL086C YIL085C YIL084C YIL083C	FMC1 FYV10 BMT5 PRK1 LYS12 RSM25 UTP25 ICE2 AVT7 AIM19 KTR7 SDS3 CAB2
chrXIV	ManganeseSulfate	23491	488598	-0.0492153	0.00153989		485549	488598	513243	5.23587	27694	YNL075W YNL074C YNL073W YNL072W YNL071W YNL070W YNL069C YNL068C YNL067W-A YNL067W-B YNL067W YNL066W YNL065W YNL064C YNL063W YNL062C YNL061W YNL059C	IMP4 MLF3 MSK1 RNH201 LAT1 TOM7 RPL16B FKH2 RPL9B SUN4 AQR1 YDJ1 MTQ1 GCD10 NOP2 ARP5
chrVI	ManganeseSulfate	7749	51257	0.0375835	0.00282864		42240	61808	70309	3.52166	28069	YFL047W YFL046W YFL045C YFL044C YFL042C YFL041W-A YFL041W YFL040W YFL039C YFL038C YFL037W YFL036W YFL034C-B YFL034C-A YFL034W YFL033C	RGD2 FMP32 SEC53 OTU1 FET5 ACT1 YPT1 TUB2 RPO41 MOB2 RPL22B RIM15
chrVII	ManganeseSulfate	10146	855417	-0.110592	0.0219531		837909	855417	867732	3.90914	29823	YGR170W YGR171C YGR172C YGR173W YGR174C YGR174W-A YGR175C YGR176W YGR177C YGR178C YGR179C YGR180C YGR181W YGR182C YGR183C YGR184C YGR185C	PSD2 MSM1 YIP1 RBG2 CBP4 ERG1 ATF2 PBP1 OKP1 RNR4 TIM13 QCR9 UBR1 TYS1
chrXV	ManganeseSulfate	24730	212813	-0.0461163	0.00182381		197493	217521	228290	3.91888	30797	YOL070C YOL069W YOL068C YOL067C YOL066C YOL065C YOL064C YOL063C YOL062C YOL061W YOL060C YOL059W YOL058W YOL057W YOL056W YOL055C	NBA1 NUF2 HST1 RTG1 RIB2 INP54 MET22 CRT10 APM4 PRS5 MAM3 GPD2 ARG1 GPM3 THI20
chrXIII	ManganeseSulfate	21327	264400	0.137067	0.0158593		252877	264400	284491	45.5416	31614	YML008C YML007C-A YML007W YML006C YML005W YML004C YML003W YML002W YML001W YMR001C YMR001C-A YMR002W YMR003W YMR004W YMR005W YMR006C YMR007W YMR008C YMR009W	ERG6 YAP1 GIS4 TRM12 GLO1 YPT7 CDC5 MIX17 AIM34 MVP1 TAF4 PLB2 PLB1 ADI1
chrXII	ManganeseSulfate	20218	933520	-0.0546554	0.00340186		917649	932266	953884	7.37143	36235	YLR398C YLR399W-A YLR399C YLR400W YLR401C YLR402W YLR403W YLR404W YLR405W YLR406C YLR406C-A YLR407W YLR408C YLR409C YLR410W YLR411W YLR412W YLR412C-A YLR413W YLR414C	SKI2 BDF1 DUS3 SFP1 SEI1 DUS4 RPL31B BLS1 UTP21 VIP1 CTR3 BER1 INA1 PUN1
chrXII	ManganeseSulfate	18347	289538	0.0421994	0.00141773		267477	289538	304381	4.45152	36904	YLR066W YLR067C YLR068W YLR069C YLR070C YLR071C YLR072W YLR073C YLR074C YLR075W YLR076C YLR077W YLR078C YLR079W YLR080W YLR081W YLR082C YLR083C YLR084C YLR085C YLR086W	SPC3 PET309 FYV7 MEF1 XYL2 RGR1 RFU1 BUD20 RPL10 FMP25 BOS1 SIC1 EMP46 GAL2 SRL2 EMP70 RAX2 ARP6 SMC4
chrXI	ManganeseSulfate	15548	65922	0.0403999	0.00103034		33790	65661	73999	4.08386	40209	YKL213C YKL212W YKL211C YKL210W YKL209C YKL208W YKL207W YKL206C YKL205W YKL204W YKL203C YKL202W YKL201C YKL198C YKL197C	DOA1 SAC1 TRP3 UBA1 STE6 CBT1 EMC3 ADD66 LOS1 EAP1 TOR2 MNN4 PTK1 PEX1
chrXI	ManganeseSulfate	17500	615433	0.0372267	0.00181218		602166	615433	643820	3.42836	41654	YKR086W YKR087C YKR088C YKR089C YKR090W YKR091W YKR092C YKR093W YKR094C YKR095W YKR095W-A YKR096W YKR097W YKR098C YKR099W YKR100C YKR101W	PRP16 OMA1 TVP38 TGL4 PXL1 SRL3 SRP40 PTR2 RPL40B MLP1 PCC1 ESL2 PCK1 UBP11 BAS1 SKG1 SIR1
chrXV	ManganeseSulfate	24238	75860	0.123021	0.0189575		33217	75860	77347	0.734692	44130	YOL154W YOL152W YOL151W YOL150C YOL149W YOL148C YOL147C YOL146W YOL145C YOL144W YOL143C YOL142W YOL141W YOL140W YOL139C YOL138C YOL137W YOL136C YOL135C YOL133W YOL134C YOL132W YOL131W YOL130W	ZPS1 FRE7 GRE2 DCP1 SPT20 PEX11 PSF3 CTR9 NOP8 RIB4 RRP40 PPM2 ARG8 CDC33 RTC1 BSC6 PFK27 MED7 HRT1 GAS4 ALR1
chrVII	ManganeseSulfate	9989	793785	-0.057843	0.00323756		785199	802512	829946	6.30132	44747	YGR146C-A YGR147C YGR148C YGR149W YGR150C YGR151C YGR152C YGR153W YGR154C YGR155W YGR156W YGR157W YGR158C YGR160W YGR159C YGR161C YGR161W-C YGR162W YGR163W YGR164W YGR165W	NAT2 RPL24B CCM1 RSR1 GTO1 CYS4 PTI1 CHO2 MTR3 NSR1 RTS3 TIF4631 GTR2 MRPS35
chrII	ManganeseSulfate	2308	547636	-0.056222	0.00353232		535991	546732	585769	6.2184	49778	YBR146W YBR147W YBR148W YBR149W YBR150C YBR151W YBR152W YBR153W YBR154C YBR155W YBR156C YBR157C YBR158W YBR159W YBR160W YBR161W YBR162C YBR162W-A YBR163W YBR164C YBR165W YBR166C YBR167C YBR168W YBR169C YBR170C YBR171W YBR172C YBR173C YBR175W YBR174C YBR176W YBR177C	MRPS9 RTC2 YSW1 ARA1 TBS1 APD1 SPP381 RIB7 RPB5 CNS1 SLI15 ICS2 AMN1 IFA38 CDC28 CSH1 TOS1 YSY6 EXO5 ARL1 UBS1 TYR1 POP7 PEX32 SSE2 NPL4 SEC66 SMY2 UMP1 SWD3 ECM31 EHT1
chrX	ManganeseSulfate	14539	456997	-0.0535164	0.0037694		409479	456997	465639	7.03233	56160	YJL013C YJL012C YJL011C YJL010C YJL009W YJL008C YJL007C YJL006C YJL005W YJL004C YJL003W YJL002C YJL001W YJR001W YJR002W YJR003C YJR004C YJR005W YJR005C-A YJR006W YJR007W YJR008W YJR009C YJR010W YJR010C-A YJR011C YJR013W YJR012C YJR014W YJR015W YJR016C	MAD3 VTC4 RPC17 NOP9 CCT8 CTK2 CYR1 SYS1 COX16 OST1 PRE3 AVT1 MPP10 SAG1 APL1 LSO1 POL31 SUI2 MHO1 TDH2 MET3 SPC1 GPI14 TMA22 ILV3
chrXV	ManganeseSulfate	26588	956308	-0.0388485	0.00116492		930562	956308	987547	3.3524	56985	YOR327C YOR328W YOR329W-A YOR329C YOR330C YOR332W YOR331C YOR334W YOR333C YOR335W-A YOR335C YOR336W YOR337W YOR338W YOR339C YOR340C YOR341W YOR342C YOR343C YOR344C YOR346W YOR345C YOR347C YOR348C	SNC2 PDR10 SCD5 MIP1 VMA4 MRS2 ALA1 KRE5 TEA1 UBC11 RPA43 RPA190 TYE7 REV1 PYK2 PUT4
chrXI	ManganeseSulfate	16876	433630	-0.0534668	0.00272398		400712	405361	459646	7.06265	58934	YKL020C YKL019W YKL018C-A YKL018W YKL017C YKL016C YKL015W YKL014C YKL013C YKL012W YKL011C YKL010C YKL009W YKL008C YKL007W YKL006C-A YKL006W YKL005C YKL004W YKL003C YKL002W YKL001C YKR001C YKR002W YKR003W YKR004C YKR005C YKR006C YKR007W YKR008W YKR009C YKR010C	SPT23 RAM2 SWD2 HCS1 ATP7 PUT3 URB1 ARC19 PRP40 CCE1 UFD4 MRT4 LAC1 CAP1 SFT1 RPL14A BYE1 AUR1 MRP17 DID4 MET14 VPS1 PAP1 OSH6 ECM9 MRPL13 MEH1 RSC4 FOX2 TOF2
chrVIII	ManganeseSulfate	11808	441833	0.0511954	0.00169714		422853	462825	487308	6.53302	64455	YHR162W YHR163W YHR164C YHR165W-A YHR165C YHR166C YHR167W YHR168W YHR169W YHR170W YHR171W YHR172W YHR173C YHR174W YHR175W YHR175W-A YHR176W YHR177W YHR178W YHR179W YHR180W YHR180W-A YHR180C-B YHR181W YHR182W YHR183W YHR182C-A YHR184W YHR185C YHR186C YHR187W YHR188C YHR189W YHR190W YHR191C YHR192W	MPC2 SOL3 DNA2 PRP8 CDC23 THP2 MTG2 DBP8 NMD3 ATG7 SPC97 ENO2 CTR2 FMO1 STB5 OYE2 SVP26 GND1 SSP1 PFS1 KOG1 IKI1 GPI16 PTH1 ERG9 CTF8 LNP1
chrXV	ManganeseSulfate	24248	77347	0.047454	2.05246e-05		75860	109895	144354	0.10813	68494	YOL130W YOL129W YOL128C YOL127W YOL126C YOL125W YOL124C YOL123W YOL122C YOL121C YOL120C YOL119C YOL118C YOL117W YOL116W YOL115W YOL114C YOL113W YOL112W YOL111C YOL110W YOL109W YOL108C YOL107W YOL106W YOL105C YOL104C YOL103W YOL102C YOL101C YOL100W YOL099C YOL098C YOL097W-A YOL097C YOL096C YOL095C YOL094C YOL093W YOL092W	ALR1 VPS68 YGK3 RPL25 MDH2 TRM13 TRM11 HRP1 SMF1 RPS19A RPL18A MCH4 RRI2 MSN1 PAP2 SKM1 MSB4 MDY2 SHR5 ZEO1 INO4 WSC3 NDJ1 ITR2 TPT1 IZH4 PKH2 WRS1 COQ3 HMI1 RFC4 TRM10 YPQ1
chrXIII	ManganeseSulfate	22232	698457	-0.0414985	0.00114306		639623	698457	708242	4.16917	68619	YMR189W YMR190C YMR191W YMR192W YMR193W YMR194W YMR193C-A YMR194C-B YMR194C-A YMR195W YMR196W YMR197C YMR198W YMR199W YMR200W YMR201C YMR202W YMR203W YMR204C YMR205C YMR206W YMR207C YMR208W YMR209C YMR210W YMR211W YMR212C YMR213W YMR214W YMR215W YMR216C YMR217W YMR218C YMR219W	GCV2 SGS1 SPG5 GYL1 MRPL24 RPL36A CMC4 ICY1 VTI1 CIK1 CLN1 ROT1 RAD14 ERG2 TOM40 INP1 PFK2 HFA1 ERG12 DML1 EFR3 CEF1 SCJ1 GAS3 SKY1 GUA1 TRS130 ESC1
chrIX	ManganeseSulfate	12290	125455	0.0341962	0.0012766		90617	125455	161738	2.49603	71121	YIL137C YIL136W YIL135C YIL134C-A YIL134W YIL133C YIL132C YIL131C YIL130W YIL129C YIL128W YIL127C YIL126W YIL125W YIL124W YIL123W YIL122W YIL121W YIL120W YIL119C YIL118W YIL117C YIL116W YIL115W-A YIL115C YIL114C YIL113W YIL112W YIL111W YIL110W YIL109C YIL108W	TMA108 OM45 VHS2 FLX1 RPL16A CSM2 FKH1 ASG1 TAO3 MET18 RRT14 STH1 KGD1 AYR1 SIM1 POG1 QDR2 QDR1 RPI1 RHO3 PRM5 HIS5 NUP159 POR2 SDP1 HOS4 COX5B HPM1 SEC24
chrX	ManganeseSulfate	15068	638730	-0.0460306	0.00127399		583223	638730	660770	5.20353	77547	YJR083C YJR084W YJR085C YJR086W YJR087W YJR088C YJR089W YJR090C YJR091C YJR092W YJR093C YJR094C YJR094W-A YJR095W YJR096W YJR097W YJR098C YJR099W YJR100C YJR101W YJR102C YJR103W YJR104C YJR105W YJR106W YJR107W YJR108W YJR109C YJR110W YJR111C YJR112W YJR112W-A YJR114W YJR113C YJR115W YJR116W YJR117W YJR118C YJR119C YJR120W YJR121W YJR122W YJR123W YJR124C YJR125C YJR126C YJR127C	ACF4 STE18 EMC2 BIR1 GRR1 JSN1 BUD4 FIP1 IME1 RPL43B SFC1 JJJ3 YUH1 AIM25 RSM26 VPS25 URA8 SOD1 ADO1 ECM27 ABM1 CPA2 YMR1 NNF1 RSM7 TDA4 STE24 ILM1 JHD2 ATP2 IBA57 RPS5 ENT3 VPS70 RSF2
chrXV	ManganeseSulfate	25825	583715	-0.0645808	0.00344014		552421	580579	632634	10.1242	80213	YOR122C YOR123C YOR124C YOR125C YOR126C YOR127W YOR128C YOR129C YOR130C YOR131C YOR132W YOR133W YOR134W YOR136W YOR135C YOR137C YOR138C YOR140W YOR139C YOR141C YOR142W YOR143C YOR144C YOR146W YOR145C YOR147W YOR148C YOR149C YOR150W YOR151C YOR152C YOR153W YOR154W YOR155C YOR156C YOR157C YOR158W	PFY1 LEO1 UBP2 CAT5 IAH1 RGA1 ADE2 AFI1 ORT1 VPS17 EFT1 BAG7 IDH2 IRC14 SIA1 RUP1 SFL1 ARP8 LSC1 THI80 ELG1 PNO1 MDM32 SPP2 SMP3 MRPL23 RPB2 PDR5 SLP1 ISN1 NFI1 PUP1 PET123
chrVII	ManganeseSulfate	9582	463981	-0.0370194	0.00126783		427479	485796	511938	3.34438	84459	YGL037C YGL036W YGL035C YGL034C YGL033W YGL032C YGL031C YGL030W YGL029W YGL028C YGL027C YGL026C YGL024W YGL025C YGL023C YGL022W YGL021W YGL020C YGL019W YGL018C YGL017W YGL016W YGL015C YGL014W YGL014C-A YGL013C YGL012W YGL011C YGL010W YGL009C YGL008C YGL007C-A YGL007W YGL006W-A YGL006W YGL005C YGL004C YGL003C YGL002W YGL001C YGR001C YGR002C YGR003W YGR004W YGR005C YGR006W YGR007W YGR008C YGR009C Y…	PNC1 MIG1 HOP2 AGA2 RPL24A RPL30 CGR1 SCW11 CWH41 TRP5 PGD1 PIB2 STT3 ALK1 GET1 CKB1 JAC1 ATE1 KAP122 PUF4 PDR1 ERG4 SCL1 MPO1 LEU1 PMA1 BRP1 PMC1 COG7 RPN14 CDH1 ERP6 ERG26 EFM5 SWC4 CUL3 PEX31 TFG2 PRP18 ECT1 STF2 SEC9 NMA2
chrIV	ManganeseSulfate	4662	422070	0.0550634	0.00381524		408981	422070	499794	7.47303	90813	YDL024C YDL022C-A YDL022W YDL023C YDL021W YDL020C YDL019C YDL018C YDL017W YDL016C YDL015C YDL014W YDL013W YDL012C YDL010W YDL011C YDL009C YDL008W YDL007C-A YDL007W YDL006W YDL005C YDL004W YDL003W YDL002C YDL001W YDR001C YDR002W YDR003W YDR003W-A YDR004W YDR005C YDR006C YDR007W YDR008C YDR009W YDR010C YDR011W YDR012W YDR013W YDR014W YDR014W-A YDR015C YDR016C YDR017C YDR018C YDR019C YDR020C YDR021W…	DIA3 GPD1 GPM2 RPN4 OSH2 ERP3 CDC7 TSC13 NOP1 SLX5 GRX6 APC11 RPT2 PTC1 MED2 ATP16 MCD1 NHP10 RMD1 NTH1 YRB1 RCR2 RAD57 MAF1 SOK1 TRP1 GAL3 SNQ2 RPL4B PSF1 RAD61 HED1 DAD1 KCS1 GCV1 DAS2 FAL1 ATG31 SES1 FYV1 RPS11A NSI1 VPS54 REG1
chrXIV	ManganeseSulfate	23800	653557	0.0470326	0.00256057		558289	636754	655315	5.05683	97026	YNL037C YNL036W YNL035C YNL034W YNL033W YNL032W YNL031C YNL030W YNL028W YNL029C YNL027W YNL026W YNL025C YNL024C-A YNL024C YNL023C YNL022C YNL021W YNL020C YNL019C YNL018C YNL017C YNL016W YNL015W YNL014W YNL013C YNL012W YNL011C YNL010W YNL009W YNL008C YNL007C YNL006W YNL005C YNL004W YNL003C YNL002C YNL001W YNR001C YNR001W-A YNR002C YNR003W-A YNR003C YNR004W YNR006W YNR005C YNR007C YNR008W YNR009W Y…	IDH1 NCE103 SIW14 HHT2 HHF2 KTR5 CRZ1 SAM50 SSN8 KSH1 FAP1 RCM1 HDA1 ARK1 PUB1 PBI2 HEF3 SPO1 IDP3 ASI3 SIS1 LST8 MRP7 HRB1 PET8 RLP7 DOM34 CIT1 ATO2 RPC34 SWM2 VPS27 ATG3 LRO1 NRM1 CSE2 PRP2 URK1 PHO91 SMM1 ACC1
chrXIII	ManganeseSulfate	22476	861462	0.0448071	0.00335883		801587	861462	899812	4.95871	98225	YMR267W YMR268C YMR269W YMR270C YMR271C YMR272W-A YMR272C YMR272W-B YMR273C YMR274C YMR275C YMR276W YMR277W YMR278W YMR279C YMR280C YMR281W YMR282C YMR283C YMR284W YMR285C YMR286W YMR287C YMR288W YMR289W YMR290W-A YMR290C YMR291W YMR292W YMR293C YMR294W YMR294W-A YMR295C YMR296C YMR297W YMR298W YMR299C YMR300C YMR301C YMR302C YMR303C YMR304W YMR304C-A YMR305C YMR306W YMR306C-A YMR307W YMR307C-A Y…	PPA2 PRP24 TMA23 RRN9 URA10 SCS7 ZDS1 RCE1 BUL1 DSK2 FCP1 PRM15 CAT8 GPI12 AEP2 RIT1 YKU70 NGL2 MRPL33 DSS1 HSH155 ABZ2 HAS1 TDA1 GOT1 HER2 JNM1 LCB1 PRC1 LIP1 DYN3 ADE4 ATM1 YME2 ADH2 UBP15 SCW10 FKS3 GAS1 PSE1 NIP1 GLC8 ELP6 TGL3
chrXV	ManganeseSulfate	25115	394090	0.0606051	0.00295942		289957	303067	394456	8.80997	104499	YOL019W YOL018C YOL017W YOL016C YOL015W YOL014W YOL013W-B YOL013W-A YOL013C YOL012C YOL011W YOL010W YOL009C YOL008W YOL007C YOL006C YOL005C YOL004W YOL003C YOL002C YOL001W YOR001W YOR002W YOR003W YOR004W YOR005C YOR006C YOR007C YOR008C YOR008C-A YOR008W-B YOR009W YOR010C YOR011W YOR011W-A YOR012W YOR013W YOR014W YOR015W YOR016C YOR017W YOR018W YOR019W YOR020C YOR020W-A YOR021C YOR022C YOR023C YOR…	TLG2 ESC8 CMK2 IRC10 HRD1 HTZ1 PLB3 RCL1 MDM12 COQ10 CSI2 TOP1 RPB11 SIN3 PFA4 IZH2 PHO80 RRP6 ALG6 YSP3 UTP23 DNL4 TSR3 SGT2 SLG1 TIR4 TIR2 AUS1 IRC11 RTS1 ERP4 PET127 ROD1 HSP10 SFM1 AHC1 HST3 BUB3 STI1 CIN5 DFG16 HMS1 EXO1
chrVII	ManganeseSulfate	9226	307064	0.035669	0.0017885		275009	305928	380428	3.01315	105419	YGL124C YGL123W YGL123C-A YGL122C YGL121C YGL120C YGL119W YGL118C YGL117W YGL116W YGL115W YGL114W YGL113W YGL112C YGL111W YGL110C YGL109W YGL108C YGL107C YGL106W YGL105W YGL104C YGL103W YGL102C YGL101W YGL100W YGL099W YGL098W YGL097W YGL096W YGL095C YGL094C YGL093W YGL092W YGL091C YGL090W YGL089C YGL088W YGL087C YGL086W YGL085W YGL084C YGL083W YGL082W YGL081W YGL080W YGL079W YGL078C YGL077C YGL07…	MON1 RPS2 NAB2 GPG1 PRP43 COQ8 CDC20 SNF4 SLD3 TAF6 NSA1 CUE3 RMD9 MLC1 ARC1 VPS73 RPL28 SEH1 LSG1 USE1 SRM1 TOS8 VPS45 PAN2 SPC105 NUP145 NBP35 LIF1 MF(ALPHA)2 MMS2 MAD1 LCL3 GUP1 SCY1 MPC1 KXD1 DBP3 HNM1 RPL7A MPS2 HSF1 AFT1 RPB9 MNP1 NPY1 SGF73 ALG2
chrVII	ManganeseSulfate	10198	873790	0.0291241	4.51946e-05		873392	960080	987084	0.281641	113692	YGR188C YGR189C YGR191W YGR190C YGR192C YGR193C YGR194C YGR195W YGR196C YGR197C YGR198W YGR199W YGR200C YGR201C YGR202C YGR203W YGR204W YGR204C-A YGR205W YGR206W YGR207C YGR208W YGR209C YGR210C YGR211W YGR212W YGR213C YGR214W YGR215W YGR216C YGR217W YGR218W YGR219W YGR220C YGR221C YGR222W YGR223C YGR224W YGR225W YGR226C YGR227W YGR228W YGR229C YGR230W YGR231C YGR232W YGR233C YGR234W YGR235C YGR23…	BUB1 CRH1 HIP1 TDH3 PDX1 XKS1 SKI6 FYV8 SNG1 YPP1 PMT6 ELP2 PCT1 YCH1 ADE3 TDA10 MVB12 CIR1 SER2 TRX2 ZPR1 SLI1 RTA1 RPS0A RSM27 GPI1 CCH1 CRM1 MRPL9 TOS2 PET54 HSV2 AZR1 AMA1 DIE2 SMI1 BNS1 PHB2 NAS6 PHO81 YHB1 MIC26 SPG1 KEL2 PEX21 PFK1 YAP1802 MPC3 LSC2 SDA1 BRF1 CPD1 SOL4
chrXIII	ManganeseSulfate	21880	513425	-0.0615819	0.00365923		425898	513020	541095	9.20506	115197	YMR079W YMR080C YMR081C YMR082C YMR083W YMR084W YMR085W YMR086W YMR086C-A YMR087W YMR088C YMR089C YMR090W YMR091C YMR092C YMR093W YMR094W YMR095C YMR096W YMR097C YMR098C YMR099C YMR100W YMR101C YMR102C YMR103C YMR104C YMR105C YMR105W-A YMR106C YMR107W YMR108W YMR109W YMR110C YMR111C YMR112C YMR113W YMR114C YMR115W YMR116C YMR117C YMR118C YMR119W YMR119W-A YMR120C YMR121C YMR122C YMR122W-A YMR123W…	SEC14 NAM7 ISF1 ADH3 SEG1 VBA1 YTA12 NPL6 AIP1 UTP15 CTF13 SNO1 SNZ1 MTG1 ATP25 MUB1 SRT1 YPK2 PGM2 YKU80 SPG4 ILV2 MYO5 HFD1 MED11 FOL3 MGR3 ASC1 SPC24 SHH3 ASI1 ADE17 RPL15B PKR1 EPO1 STO1 DLT1 SAS2 ECM16 POM152 RRB1 JLP2 REC114 ERG29 GID8
chrVII	ManganeseSulfate	10577	987134	-0.0705007	0.00281942		960080	997840	1075820	10.5317	115740	YGR234W YGR235C YGR236C YGR237C YGR238C YGR239C YGR240C YGR240C-A YGR242W YGR241C YGR243W YGR244C YGR245C YGR246C YGR247W YGR248W YGR249W YGR250C YGR251W YGR252W YGR253C YGR254W YGR255C YGR256W YGR257C YGR258C YGR260W YGR259C YGR261C YGR262C YGR263C YGR265W YGR264C YGR266W YGR267C YGR269W YGR268C YGR270W YGR270C-A YGR271W YGR271C-A YGR273C YGR274C YGR275W YGR276C YGR277C YGR278W YGR279C YGR280C Y…	YHB1 MIC26 SPG1 KEL2 PEX21 PFK1 YAP1802 MPC3 LSC2 SDA1 BRF1 CPD1 SOL4 MGA1 NOP19 GCN5 PUP2 ENO1 COQ6 GND2 MTM1 RAD2 TNA1 APL6 BUD32 SAY1 MES1 FOL2 HUA1 YTA7 SLH1 EFG1 TAF1 RTT102 RNH70 CAB4 CWC22 SCW4 PXR1 YOR1 BGL2 ERV29 ZUO1 BIO2 IMA1 MAL13 MAL11
chrIII	ManganeseSulfate	3453	251879	0.0357159	0.00125442		158141	214156	274530	3.19184	116389	YCR023C YCR024C YCR024C-B YCR024C-A YCR025C YCR026C YCR027C YCR028C YCR028C-A YCR030C YCR031C YCR032W YCR033W YCR034W YCR035C YCR036W YCR037C YCR038W-A YCR038C YCR039C YCR040W YCR041W YCR042C YCR043C YCR044C YCR045W-A YCR045C YCR046C YCR047W-A YCR047C YCR048W YCR049C YCR050C YCR051W YCR052W YCR053W YCR054C YCR057C YCR059C YCR060W YCR061W YCR063W YCR064C YCR065W YCR066W YCR067C YCR068W YCR069W YCR…	SLM5 PMP1 NPP1 RHB1 FEN2 RIM1 SYP1 RPS14A BPH1 SNT1 ELO2 RRP43 RBK1 PHO87 BUD5 MATALPHA2 MATALPHA1 TAF2 PER1 RRT12 IMG1 BUD23 ARE1 RSC6 THR4 CTR86 PWP2 YIH1 TAH1 BUD31 HCM1 RAD18 SED4 ATG15 CPR4 IMG2 RSA4 SSK22 SOL2 ERS1 FUB1 PAT1 PTC6 SRB8 AHC2 TRX3 TUP1 CSM1 ABP1 FIG2 KIN82
chrXIV	ManganeseSulfate	23022	214833	0.0336709	0.00106929		122856	214833	250138	2.77598	127282	YNL273W YNL272C YNL271C YNL270C YNL269W YNL268W YNL267W YNL266W YNL265C YNL264C YNL263C YNL262W YNL261W YNL260C YNL259C YNL258C YNL257C YNL256W YNL255C YNL254C YNL253W YNL252C YNL251C YNL250W YNL249C YNL248C YNL247W YNL246W YNL245C YNL244C YNL243W YNL242W YNL241C YNL240C YNL239W YNL238W YNL237W YNL236W YNL235C YNL234W YNL233W YNL232W YNL231C YNL230C YNL229C YNL228W YNL226W YNL227C YNL225C YNL224C…	TOF1 SEC2 BNI1 ALP1 BSC4 LYP1 PIK1 IST1 PDR17 YIF1 POL2 ORC5 LTO1 ATX1 DSL1 SIP3 FOL1 GIS2 RTC4 TEX1 MRPL17 NRD1 RAD50 MPA43 RPA49 VPS75 CWC25 SUI1 SLA2 ATG2 ZWF1 NAR1 LAP3 KEX2 YTP1 SIN4 BNI4 CSL4 PDR16 ELA1 URE2 JJJ1 CNM67 SQS1 ATG4 SSU72 POP1 ADE12 ALG9 MGS1 RAP1 IES2 PEX17 RRG9 VID27
chrI	ManganeseSulfate	557	188190	0.0376104	0.00169708		70280	184921	207179	3.53058	136899	YAL038W YAL037C-B YAL037C-A YAL037W YAL036C YAL035W YAL034W-A YAL034C-B YAL034C YAL033W YAL032C YAL031W-A YAL031C YAL030W YAL029C YAL028W YAL027W YAL026C-A YAL026C YAL025C YAL024C YAL023C YAL022C YAL021C YAL019W-A YAL020C YAL019W YAL018C YAL017W YAL016C-B YAL016W YAL016C-A YAL015C YAL014C YAL013W YAL012W YAL011W YAL010C YAL009W YAL008W YAL007C YAL004W YAL005C YAL003W YAL002W YAL001C YAR002W YAR00…	CDC19 RBG1 FUN12 MTW1 FUN19 POP5 PRP45 GIP4 SNC1 MYO4 FRT2 SAW1 DRS2 MAK16 LTE1 PMT2 FUN26 CCR4 ATS1 FUN30 LDS1 PSK1 TPD3 NTG1 SYN8 DEP1 CYS3 SWC3 MDM10 SPO7 FUN14 ERP2 SSA1 EFB1 VPS8 TFC3 NUP60 ERP1 SWD1 RFA1 SEN34 BUD14 ADE1 KIN3 CDC15 PAU7 UIP3 PRM9 MST28 YAT1 SWH1 FLO1
chrXV	Menadione	24636	172515	0.222659	0.0596416		171745	172515	173340	68.9249	1595	YOL081W	IRA2
chrXIV	Menadione	23277	376435	-0.335419	0.131773		374659	376435	379436	157.59	4777	YNL133C YNL132W YNL131W	FYV6 KRE33 TOM22
chrVIII	Menadione	11405	187527	0.0536043	0.00062849		183913	187527	193114	4.26423	9201	YHR038W YHR039C YHR039C-A YHR040W YHR041C YHR042W YHR043C	RRF1 MSC7 VMA10 BCD1 SRB2 NCP1 DOG2
chrXII	Menadione	19026	650767	0.195297	0.0510984		647936	657041	658599	59.5145	10663	YLR256W	HAP1
chrIV	Menadione	5091	714933	-0.0730262	0.00455815		710109	714933	720993	9.4393	10884	YDR128W YDR129C YDR130C YDR131C YDR132C YDR133C	MTC5 SAC6 FIN1
chrXIII	Menadione	20571	24565	0.137793	0.0192427		16498	26333	28338	33.6116	11840	YML128C YML127W YML126C YML125C YML124C YML123C YML122C YML121W YML120C	MSC1 RSC9 ERG13 PGA3 TUB3 PHO84 GTR1 NDI1
chrIX	Menadione	12409	166175	0.0548783	0.00317397		160170	166175	172231	5.42373	12061	YIL108W YIL107C YIL106W YIL105W-A YIL105C YIL104C YIL103W	PFK26 MOB1 SLM1 SHQ1 DPH1
chrII	Menadione	1582	367200	0.110623	0.0110935		360477	367200	373782	20.8762	13305	YBR060C YBR061C YBR062C YBR064W YBR063C YBR065C YBR066C YBR067C	ORC2 TRM7 ECM2 NRG2 TIP1
chrXIV	Menadione	23479	473303	-0.0731764	0.00176554		470844	480472	484904	6.08183	14060	YNL084C YNL083W YNL082W YNL081C YNL080C YNL079C YNL078W YNL077W YNL076W	END3 SAL1 PMS1 SWS2 EOS1 TPM1 NIS1 APJ1 MKS1
chrXIII	Menadione	22341	773437	-0.0738031	0.00525463		759805	773437	774681	9.79246	14876	YMR246W YMR247C YMR247W-A YMR250W YMR251W	FAA4 RKR1 GAD1 GTO3
chrIV	Menadione	5554	1059094	0.0565845	0.00187674		1044635	1054225	1062037	3.67958	17402	YDR292C YDR293C YDR294C YDR295C YDR296W YDR297W YDR298C YDR299W YDR300C	SRP101 SSD1 DPL1 HDA2 MHR1 SUR2 ATP5 BFR2 PRO1
chrXIII	Menadione	21443	341722	-0.0984701	0.0106706		331755	334583	349796	17.2129	18041	YMR030W YMR031W-A YMR031C YMR032W YMR030W-A YMR033W YMR034C YMR035W YMR036C YMR037C YMR038C YMR039C	RSF1 EIS1 HOF1 ARP9 IMP2 MIH1 MSN2 CCS1 SUB1
chrVIII	Menadione	11125	101020	0.171624	0.0379907		99112	101020	117556	46.8357	18444	YHL004W YHL005C YHL003C YHL002W YHL002C-A YHL001W YHR001W YHR001W-A YHR002W YHR003C YHR004C YHR005C YHR005C-A	MRP4 LAG1 HSE1 RPL14B OSH7 QCR10 LEU5 TCD1 NEM1 GPA1 TIM10
chrX	Menadione	15020	620064	-0.10048	0.00819908		605865	619975	624405	17.4726	18540	YJR094W-A YJR095W YJR096W YJR097W YJR098C YJR099W YJR100C YJR101W YJR102C YJR103W YJR104C YJR105W	RPL43B SFC1 JJJ3 YUH1 AIM25 RSM26 VPS25 URA8 SOD1 ADO1
chrXV	Menadione	25747	558953	-0.087225	0.00537035		552069	558953	571079	9.86387	19010	YOR121C YOR122C YOR123C YOR124C YOR125C YOR126C YOR127W YOR128C YOR129C YOR130C	PFY1 LEO1 UBP2 CAT5 IAH1 RGA1 ADE2 AFI1 ORT1
chrIV	Menadione	3616	54223	-0.0732909	0.00535512		46115	54223	65137	9.55278	19022	YDL227C YDL226C YDL225W YDL224C YDL223C YDL222C YDL221W YDL220C	HO GCS1 SHS1 WHI4 HBT1 FMP45 CDC13	7 SEC15 TAN1 EMC4 SAP4 SHE10 VID30 OST5 MTC3 VRG4 SDT1 COG1 EDC1 NIF3 FRA2 MDM34 KIP3 CLG1 SKI8 VAM7 NCS6 YPT32 MIG2 SIP2 SPT16 CHC1 POX1 KEX1 ARO8 MCM6 EMP24 YIP4 MDS3 DSD1 GCN1 HOS2 IME4 COX13 CDC55
chrV	Menadione	6729	195830	0.0569201	0.00543765		181705	192719	200851	5.77753	19146	YER013W YER014W YER015W YER014C-A YER016W YER017C YER018C YER019W YER019C-A YER020W YER021W YER022W	PRP22 HEM14 FAA2 BUD25 BIM1 AFG3 SPC25 ISC1 SBH2 GPA2 RPN3 SRB4
chrIV	Menadione	4814	527319	-0.10119	0.0144457		525682	539207	545374	17.9665	19692	YDR037W YDR038C YDR039C YDR040C YDR041W YDR042C YDR043C	KRS1 ENA5 ENA2 ENA1 RSM10 NRG1
chrI	Menadione	124	50840	0.0424874	0.00199898		33070	38689	55145	3.21105	22075	YAL061W YAL060W YAL059W YAL059C-A YAL058W YAL056C-A YAL056W YAL055W YAL054C YAL053W YAL051W YAL049C YAL047W-A YAL048C YAL047C	BDH2 BDH1 ECM1 CNE1 GPB2 PEX22 ACS1 FLC2 OAF1 AIM2 GEM1 SPC72
chrXII	Menadione	18813	562305	0.0680287	0.00604605		549297	568225	576167	7.51655	26870	YLR200W YLR201C YLR202C YLR203C YLR204W YLR205C YLR206W YLR207W YLR208W YLR209C YLR210W YLR211C YLR212C YLR213C YLR214W YLR215C YLR217W YLR216C YLR218C YLR219W	YKE2 COQ9 MSS51 QRI5 HMX1 ENT2 HRD3 SEC13 PNP1 CLB4 ATG38 TUB4 CRR1 FRE1 CDC123 CPR6 COA4 MSC3
chrXV	Menadione	26052	656567	0.0871753	0.00189006		627315	633453	657044	10.0669	29729	YOR155C YOR156C YOR157C YOR158W YOR159C YOR160W YOR161W-A YOR161W-B YOR161C YOR161C-C YOR162C YOR163W YOR164C YOR165W YOR166C YOR167C YOR168W YOR169C YOR170W YOR171C YOR172W	ISN1 NFI1 PUP1 PET123 SME1 MTR10 PNS1 YRR1 DDP1 GET4 SEY1 SWT1 RPS28A GLN4 LCB4 YRM1
chrVIII	Menadione	11535	263382	-0.0607404	0.00220534		242447	261710	272825	5.95302	30378	YHR073W YHR073W-A YHR073C-B YHR074W YHR075C YHR076W YHR077C YHR078W YHR079C YHR079C-A YHR080C YHR081W YHR082C YHR083W	OSH3 QNS1 PPE1 PTC7 NMD2 IRE1 SAE3 LRP1 KSP1 SAM35
chrIV	Menadione	5656	1157089	0.0845729	0.0118079		1150593	1157089	1183454	10.5878	32861	YDR340W YDR341C YDR342C YDR343C YDR344C YDR345C YDR346C YDR347W YDR348C YDR349C YDR350C YDR351W YDR352W YDR353W	HXT7 HXT6 HXT3 SVF1 MRP1 PAL1 YPS7 ATP22 SBE2 YPQ2 TRR1
chrXIV	Menadione	22809	52659	0.0384401	0.00126619		35550	47277	69768	2.60998	34218	YNL321W YNL320W YNL319W YNL318C YNL317W YNL316C YNL315C YNL314W YNL313C YNL312W YNL311C YNL310C YNL309W YNL308C YNL307C YNL306W YNL305C YNL304W YNL303W YNL302C YNL301C YNL300W YNL299W YNL298W	VNX1 HXT14 PFS2 PHA2 ATP11 DAL82 EMW1 RFA2 SKP2 ZIM17 STB1 KRI1 MCK1 MRPS18 BXI1 YPT11 RPS19B RPL18B TOS6 TRF5 CLA4
chrV	Menadione	7171	409170	-0.101947	0.0095512		399487	409170	434623	18.4571	35136	YER119C YER120W YER119C-A YER121W YER122C YER123W YER124C YER125W YER126C YER127W YER128W YER129W YER130C YER131W YER132C YER133W	AVT6 SCS2 GLO3 YCK3 DSE1 RSP5 NSA2 LCP5 VFA1 SAK1 COM2 RPS26B PMD1 GLC7
chrX	Menadione	13766	128646	-0.0578386	0.00453497		108784	129912	148061	5.94331	39277	YJL165C YJL164C YJL163C YJL162C YJL161W YJL160C YJL159W YJL158C YJL157C YJL156W-A YJL156C YJL155C YJL154C YJL153C YJL152W YJL151C YJL150W YJL149W YJL148W YJL147C YJL146W YJL145W YJL144W YJL143W YJL142C YJL141C	HAL5 TPK1 JJJ2 FMP33 HSP150 CIS3 FAR1 SSY5 FBP26 VPS35 INO1 SNA3 DAS1 RPA34 IDS2 SFH5 TIM17 IRC9 YAK1
chrXIV	Menadione	23554	525575	0.0658798	0.00270035		493333	529082	532790	5.47146	39457	YNL070W YNL069C YNL068C YNL067W-A YNL067W-B YNL067W YNL066W YNL065W YNL064C YNL063W YNL062C YNL061W YNL059C YNL057W YNL058C YNL056W YNL055C YNL054W YNL053W YNL052W YNL051W	TOM7 RPL16B FKH2 RPL9B SUN4 AQR1 YDJ1 MTQ1 GCD10 NOP2 ARP5 OCA2 POR1 VAC7 MSG5 COX5A COG5
chrXII	Menadione	17891	104468	-0.0529	0.00294333		88069	104468	129090	5.04824	41021	YLL027W YLL026W YLL025W YLL024C YLL023C YLL022C YLL021W YLL020C YLL019W-A YLL019C YLL018C-A YLL018C YLL015W YLL014W YLL013C YLL012W YLL011W	ISA1 HSP104 PAU17 SSA2 POM33 HIF1 SPA2 KNS1 COX19 DPS1 BPT1 EMC6 PUF3 YEH1 SOF1
chrX	Menadione	14515	448328	0.0725076	0.00228108		410992	429926	457744	8.73397	46752	YJL013C YJL012C YJL011C YJL010C YJL009W YJL008C YJL007C YJL006C YJL005W YJL004C YJL003W YJL002C YJL001W YJR001W YJR002W YJR003C YJR004C YJR005W YJR005C-A YJR006W YJR007W YJR008W YJR009C YJR010W	MAD3 VTC4 RPC17 NOP9 CCT8 CTK2 CYR1 SYS1 COX16 OST1 PRE3 AVT1 MPP10 SAG1 APL1 LSO1 POL31 SUI2 MHO1 TDH2 MET3
chrXI	Menadione	16591	367086	0.092764	0.0106198		340231	384068	389148	15.3195	48917	YKL052C YKL051W YKL050C YKL049C YKL048C YKL047W YKL046C YKL045W YKL044W YKL043W YKL042W YKL041W YKL040C YKL039W YKL038W YKL037W YKL035W YKL036C YKL034W YKL033W-A YKL033W YKL032C YKL031W YKL030W YKL029C YKL028W YKL027W	ASK1 SFK1 CSE4 ELM1 ANR2 DCW1 PRI2 PHD1 SPC42 VPS24 NFU1 PTM1 RGT1 AIM26 UGP1 TUL1 TTI1 IXR1 MAE1 TFA1 TCD2
chrX	Menadione	14096	303583	-0.0425706	0.00217054		265910	303583	315237	3.07479	49327	YJL089W YJL088W YJL087C YJL085W YJL086C YJL084C YJL083W YJL082W YJL081C YJL080C YJL079C YJL078C YJL077W-B YJL077W-A YJL077C YJL076W YJL075C YJL074C YJL073W YJL072C YJL071W YJL070C YJL069C YJL068C YJL067W YJL066C YJL064W YJL065C	SIP4 ARG3 TRL1 EXO70 ALY2 TAX4 IML2 ARP4 SCP160 PRY1 PRY3 ICS3 NET1 APQ13 SMC3 JEM1 PSF2 ARG2 UTP18 MPM1 DLS1
chrII	Menadione	2336	551704	-0.0647045	0.00424236		502313	535096	554862	7.21969	52549	YBR134W YBR133C YBR135W YBR136W YBR137W YBR138C YBR139W YBR140C YBR141W-A YBR141C YBR142W YBR143C YBR144C YBR145W YBR146W YBR147W YBR148W YBR149W YBR150C YBR151W YBR152W YBR153W YBR154C YBR155W YBR156C YBR157C	HSL7 CKS1 MEC1 IRA1 BMT2 MAK5 SUP45 ADH5 MRPS9 RTC2 YSW1 ARA1 TBS1 APD1 SPP381 RIB7 RPB5 CNS1 SLI15 ICS2
chrVI	Menadione	8056	119328	0.0611612	0.00324129		111687	130995	164557	6.6946	52870	YFL011W YFL010W-A YFL010C YFL009W YFL008W YFL007W YFL005W YFL004W YFL003C YFL002C YFL001W YFR001W YFR002W YFR003C YFR004W YFR005C YFR006W YFR007W YFR008W YFR009W YFR009W-A	HXT10 AUA1 WWM1 CDC4 SMC1 BLM10 SEC4 VTC2 MSH4 SPB4 DEG1 LOC1 NIC96 YPI1 RPN11 SAD1 YFH7 FAR7 GCN20
chrVII	Menadione	9882	658138	0.0579518	0.00293575		642057	657794	701396	6.01351	59339	YGR080W YGR081C YGR082W YGR083C YGR084C YGR085C YGR086C YGR087C YGR088W YGR089W YGR090W YGR091W YGR092W YGR093W YGR094W YGR095C YGR096W YGR097W YGR098C YGR099W YGR100W YGR101W YGR102C YGR103W YGR104C YGR105W YGR106C	TWF1 SLX9 TOM20 GCD2 MRP13 RPL11B PIL1 PDC6 CTT1 NNF2 UTP22 PRP31 DBF2 DRN1 VAS1 RRP46 TPC1 ASK10 ESP1 TEL2 MDR1 PCP1 GTF1 NOP7 SRB5 VMA21 VOA1
chrIII	Menadione	3341	201173	0.0547676	0.00318037		165034	201185	226510	5.37461	61476	YCR026C YCR027C YCR028C YCR028C-A YCR030C YCR031C YCR032W YCR033W YCR034W YCR035C YCR036W YCR037C YCR038W-A YCR038C YCR039C YCR040W YCR041W YCR042C YCR043C YCR044C YCR045W-A YCR045C YCR046C YCR047W-A YCR047C YCR048W YCR049C YCR050C YCR051W YCR052W YCR053W YCR054C YCR057C YCR059C YCR060W YCR061W	NPP1 RHB1 FEN2 RIM1 SYP1 RPS14A BPH1 SNT1 ELO2 RRP43 RBK1 PHO87 BUD5 MATALPHA2 MATALPHA1 TAF2 PER1 RRT12 IMG1 BUD23 ARE1 RSC6 THR4 CTR86 PWP2 YIH1 TAH1
chrXIV	Menadione	23931	713668	0.0398024	0.00205856		682649	735889	744856	2.821	62207	YNR031C YNR032W YNR032C-A YNR033W YNR034W YNR034W-A YNR035C YNR036C YNR037C YNR038W YNR039C YNR040W YNR042W YNR041C YNR043W YNR044W YNR045W YNR046W YNR047W YNR048W YNR049C YNR050C YNR051C YNR052C YNR053C YNR054C YNR055C YNR056C YNR057C YNR058W YNR059W YNR060W YNR061C YNR062C	SSK2 PPG1 HUB1 ABZ1 SOL1 ARC35 MRPS12 RSM19 DBP6 ZRG17 COQ2 MVD1 AGA1 PET494 TRM112 FPK1 MSO1 LYS9 BRE5 POP2 NOG2 ESF2 HOL1 BIO5 BIO4 BIO3 MNT4 FRE4
chrIV	Menadione	5421	961744	-0.0661682	0.00139635		956734	1013882	1022417	5.83784	65683	YDR247W YDR248C YDR249C YDR250C YDR251W YDR252W YDR253C YDR254W YDR255C YDR256C YDR257C YDR258C YDR259C YDR260C YDR261C YDR262W YDR263C YDR264C YDR265W YDR266C YDR267C YDR268W YDR270W YDR269C YDR271C YDR272W YDR273W YDR274C YDR275W YDR276C YDR277C YDR278C YDR279W YDR280W YDR281C	VHS1 PAM1 BTT1 MET32 CHL4 RMD5 CTA1 RKM4 HSP78 YAP6 SWM1 EXG2 DIN7 AKR1 PEX10 HEL2 CIA1 MSW1 CCC2 GLO2 DON1 BSC2 PMP3 MTH1 RNH202 RRP45 PHM6
chrXII	Menadione	20040	880035	0.0516523	0.00127327		865086	880035	934434	4.76129	69348	YLR371W YLR372W YLR373C YLR375W YLR374C YLR376C YLR377C YLR379W YLR378C YLR380W YLR381W YLR382C YLR383W YLR384C YLR385C YLR386W YLR387C YLR388W YLR389C YLR390W YLR390W-A YLR392C YLR393W YLR394W YLR395C YLR396C YLR397C YLR398C YLR399W-A YLR399C YLR400W YLR401C YLR402W YLR403W YLR404W YLR405W YLR406C YLR406C-A YLR407W YLR408C YLR409C	ROM2 ELO3 VID22 STP3 PSY3 FBP1 SEC61 CSR1 CTF3 NAM2 SMC6 IKI3 SWC7 VAC14 REH1 RPS29A STE23 ECM19 CCW14 ART10 ATP10 CST9 COX8 VPS33 AFG2 SKI2 BDF1 DUS3 SFP1 SEI1 DUS4 RPL31B BLS1 UTP21
chrXIV	Menadione	23015	213126	-0.05002	0.00222436		170778	191365	241114	4.37094	70336	YNL253W YNL252C YNL251C YNL250W YNL249C YNL248C YNL247W YNL246W YNL245C YNL244C YNL243W YNL242W YNL241C YNL240C YNL239W YNL238W YNL237W YNL236W YNL235C YNL234W YNL233W YNL232W YNL231C YNL230C YNL229C YNL228W YNL226W YNL227C YNL225C YNL224C YNL223W YNL222W YNL221C YNL220W YNL219C YNL218W YNL217W	TEX1 MRPL17 NRD1 RAD50 MPA43 RPA49 VPS75 CWC25 SUI1 SLA2 ATG2 ZWF1 NAR1 LAP3 KEX2 YTP1 SIN4 BNI4 CSL4 PDR16 ELA1 URE2 JJJ1 CNM67 SQS1 ATG4 SSU72 POP1 ADE12 ALG9 MGS1
chrXV	Menadione	25016	367410	0.0979721	0.00913471		318509	398467	401275	16.0918	82766	YOL004W YOL003C YOL002C YOL001W YOR001W YOR002W YOR003W YOR004W YOR005C YOR006C YOR007C YOR008C YOR008C-A YOR008W-B YOR009W YOR010C YOR011W YOR011W-A YOR012W YOR013W YOR014W YOR015W YOR016C YOR017W YOR018W YOR019W YOR020C YOR020W-A YOR021C YOR022C YOR023C YOR024W YOR025W YOR026W YOR027W YOR028C YOR029W YOR030W YOR032C YOR032W-A YOR033C YOR034C YOR034C-A YOR035C YOR036W	SIN3 PFA4 IZH2 PHO80 RRP6 ALG6 YSP3 UTP23 DNL4 TSR3 SGT2 SLG1 TIR4 TIR2 AUS1 IRC11 RTS1 ERP4 PET127 ROD1 HSP10 SFM1 AHC1 HST3 BUB3 STI1 CIN5 DFG16 HMS1 EXO1 AKR2 SHE4 PEP12
chrXI	Menadione	15693	93852	0.0887016	0.00898671		51558	119339	137708	14.083	86150	YKL205W YKL204W YKL203C YKL202W YKL201C YKL198C YKL197C YKL196C YKL195W YKL194C YKL193C YKL192C YKL191W YKL190W YKL189W YKL188C YKL187C YKL186C YKL185W YKL184W YKL183C-A YKL183W YKL182W YKL181W YKL180W YKL179C YKL177W YKL178C YKL176C YKL175W YKL174C YKL173W YKL172W YKL171W YKL170W YKL169C YKL168C YKL167C YKL166C YKL165C-A	LOS1 EAP1 TOR2 MNN4 PTK1 PEX1 YKT6 MIA40 MST1 SDS22 ACP1 DPH2 CNB1 HYM1 PXA2 FAT3 MTR2 ASH1 SPE1 LOT5 FAS1 PRS1 RPL17A COY1 STE3 LST4 ZRT3 TPO5 SNU114 EBP2 NNK1 MRPL38 KKQ8 MRP49 TPK3
chrIV	Menadione	4246	238826	-0.0708075	0.00496229		166634	243657	254813	8.93481	88179	YDL163W YDL164C YDL161W YDL162C YDL160C-A YDL160C YDL159W-A YDL159W YDL159C-B YDL158C YDL157C YDL156W YDL155W YDL154W YDL152W YDL153C YDL150W YDL151C YDL149W YDL148C YDL147W YDL146W YDL145C YDL144C YDL143W YDL142C YDL141W YDL140C YDL139C YDL138W YDL137W YDL136W YDL135C YDL134C YDL133C-A YDL133W YDL132W YDL131W YDL130W-A YDL130W YDL129W YDL128W YDL127W YDL126C YDL125C YDL124W YDL123W YDL122W YDL12…	CDC9 ENT1 MHF2 DHH1 STE7 CMR1 CLB3 MSH5 SAS10 RPC53 BUD30 ATG9 NOP14 RPN5 LDB17 COP1 CCT4 CRD1 BPL1 RPO21 SCM3 RGT2 ARF2 RPL35B RDI1 PPH21 RPL41B SRF1 CDC53 LYS21 STF1 RPP1B VCX1 PCL2 CDC48 HNT1 SNA4 UBP1 YFH1 CYK3 NUP84 IWR1
chrVII	Menadione	8631	80976	-0.0603441	0.00445477		53419	125333	146946	6.54656	93527	YGL237C YGL235W YGL236C YGL234W YGL233W YGL232W YGL231C YGL230C YGL229C YGL228W YGL227W YGL226C-A YGL226W YGL225W YGL224C YGL223C YGL222C YGL221C YGL220W YGL218W YGL219C YGL216W YGL217C YGL215W YGL214W YGL213C YGL212W YGL211W YGL210W YGL209W YGL208W YGL207W YGL206C YGL205W YGL204C YGL203C YGL202W YGL201C YGL200C YGL198W YGL199C YGL197W YGL196W YGL195W YGL194C-A YGL194C YGL193C YGL192W YGL191W YGL…	HAP2 MTO1 ADE5
chrI	Menadione	341	138823	-0.0358608	0.00165847		56351	65910	169638	2.28624	113287	YAL047C YAL046C YAL044W-A YAL045C YAL044C YAL043C YAL042W YAL042C-A YAL041W YAL040C YAL039C YAL038W YAL037C-B YAL037C-A YAL037W YAL036C YAL035W YAL034W-A YAL034C-B YAL034C YAL033W YAL032C YAL031W-A YAL031C YAL030W YAL029C YAL028W YAL027W YAL026C-A YAL026C YAL025C YAL024C YAL023C YAL022C YAL021C YAL019W-A YAL020C YAL019W YAL018C YAL017W YAL016C-B YAL016W YAL016C-A YAL015C YAL014C YAL013W YAL012W Y…	SPC72 AIM1 GCV3 PTA1 ERV46 CDC24 CLN3 CYC3 CDC19 RBG1 FUN12 MTW1 FUN19 POP5 PRP45 GIP4 SNC1 MYO4 FRT2 SAW1 DRS2 MAK16 LTE1 PMT2 FUN26 CCR4 ATS1 FUN30 LDS1 PSK1 TPD3 NTG1 SYN8 DEP1 CYS3 SWC3 MDM10 SPO7 FUN14 ERP2 SSA1 EFB1 VPS8 TFC3 NUP60 ERP1 SWD1 RFA1 SEN34 BUD14 ADE1
chrXV	Menadione	24770	233436	0.0432554	0.00144104		220341	233334	369905	2.63224	149564	YOL058W YOL057W YOL056W YOL055C YOL054W YOL053W YOL052C-A YOL052C YOL051W YOL050C YOL049W YOL048C YOL047C YOL045W YOL046C YOL044W YOL043C YOL042W YOL041C YOL040C YOL039W YOL038C-A YOL038W YOL036W YOL037C YOL035C YOL034W YOL033W YOL032W YOL031C YOL030W YOL029C YOL028C YOL027C YOL026C YOL025W YOL024W YOL023W YOL022C YOL021C YOL020W YOL019W-A YOL019W YOL018C YOL017W YOL016C YOL015W YOL014W YOL013W-B…	ARG1 GPM3 THI20 PSH1 AIM39 DDR2 SPE2 GAL11 GSH2 RRT8 LDS2 PSK2 PEX15 NTG2 NGL1 NOP12 RPS15 RPP2A PRE6 SMC5 MSE1 OPI10 SIL1 GAS5 YAP7 MDM38 MIM1 LAG2 IFM1 TSR4 DIS3 TAT2 TLG2 ESC8 CMK2 IRC10 HRD1 HTZ1 PLB3 RCL1 MDM12 COQ10 CSI2 TOP1 RPB11 SIN3 PFA4 IZH2 PHO80 RRP6 ALG6 YSP3 UTP23 DNL4 TSR3 SGT2 SLG1 TIR4 TIR2 AUS1 IRC11 RTS1 ERP4 PET127 ROD1
chrI	Neomycin	576	194101	-0.191614	0.0382699		193260	193500	194290	85.6661	1030	YAR042W	SWH1
chrXIV	Neomycin	23277	376435	-0.344963	0.0987397		374659	376435	379436	194.367	4777	YNL133C YNL132W YNL131W	FYV6 KRE33 TOM22
chrXIII	Neomycin	20682	54576	-0.113757	0.0082621		51951	54576	56748	28.8104	4797	YML109W YML108W YML107C	ZDS2 PML39
chrXV	Neomycin	25748	559465	-0.145788	0.0202474		555451	558953	560610	50.8219	5159	YOR124C YOR125C YOR126C	UBP2 CAT5 IAH1
chrXI	Neomycin	15553	67872	-0.143698	0.0226407		66128	68129	71811	48.862	5683	YKL201C YKL198C YKL197C	MNN4 PTK1 PEX1
chrIX	Neomycin	12693	260769	0.139295	0.0223683		258345	260769	265508	2.57341	7163	YIL050W YIL049W YIL048W YIL047C-A YIL047C	PCL7 DFG10 NEO1 SYG1
chrXIV	Neomycin	23472	467219	0.11536	0.00750029		462478	467219	470330	0.299848	7852	YNL087W YNL086W YNL085W YNL084C	TCB2 SNN1 MKT1 END3
chrXV	Neomycin	24528	152141	0.120917	0.00322745		145551	151910	154898	8.62332	9347	YOL091W YOL090W YOL089C YOL088C	SPO21 MSH2 HAL9 MPD2
chrVII	Neomycin	9626	477177	-0.106742	0.0153379		473502	477177	482923	24.5096	9421	YGL012W YGL011C YGL010W YGL009C YGL008C	ERG4 SCL1 MPO1 LEU1 PMA1
chrXII	Neomycin	18204	259051	-0.0501095	0.00273318		253770	258928	264597	5.29284	10827	YLR056W YLR057W YLR058C YLR059C YLR060W YLR061W YLR062C YLR063W	ERG3 MNL2 SHM2 REX2 FRS1 RPL22A BUD28 BMT6
chrXIII	Neomycin	21327	264400	0.442274	0.193834		261864	264400	272852	293.36	10988	YML004C YML003W YML002W YML001W YMR001C YMR001C-A YMR002W	GLO1 YPT7 CDC5 MIX17
chrX	Neomycin	15109	658561	0.065835	0.00566269		648461	657928	663968	10.1705	15507	YJR121W YJR122W YJR123W YJR124C YJR125C YJR126C YJR128W YJR127C	ATP2 IBA57 RPS5 ENT3 VPS70 RSF2
chrII	Neomycin	2317	549466	-0.0893042	0.00614465		539637	555375	558576	18.0574	18939	YBR148W YBR149W YBR150C YBR151W YBR152W YBR153W YBR154C YBR155W YBR156C YBR157C YBR158W	YSW1 ARA1 TBS1 APD1 SPP381 RIB7 RPB5 CNS1 SLI15 ICS2 AMN1
chrVI	Neomycin	8084	130188	-0.101804	0.0105753		111687	130188	133255	25.0019	21568	YFL011W YFL010W-A YFL010C YFL009W YFL008W YFL007W YFL005W YFL004W	HXT10 AUA1 WWM1 CDC4 SMC1 BLM10 SEC4 VTC2
chrX	Neomycin	13668	108784	-0.104017	0.0118994		107980	108784	130174	26.1216	22194	YJL165C YJL164C YJL163C YJL162C YJL161W YJL160C YJL159W YJL158C YJL157C YJL156W-A YJL156C YJL155C	HAL5 TPK1 JJJ2 FMP33 HSP150 CIS3 FAR1 SSY5 FBP26
chrXVI	Neomycin	27391	393858	0.121786	0.0171923		384709	393858	406979	35.1969	22270	YPL086C YPL085W YPL084W YPL083C YPL082C YPL081W YPL080C YPL079W	ELP3 SEC16 BRO1 SEN54 MOT1 RPS9A RPL21B
chrVII	Neomycin	8718	108238	-0.101357	0.0120701		99361	108238	122120	19.8573	22759	YGL207W YGL206C YGL205W YGL204C YGL203C YGL202W YGL201C	SPT16 CHC1 POX1 KEX1 ARO8 MCM6
chrXIII	Neomycin	22345	777456	0.0474978	0.00170192		759805	777456	784149	5.53123	24344	YMR246W YMR247C YMR247W-A YMR250W YMR251W YMR251W-A YMR252C YMR253C YMR254C YMR255W YMR256C YMR257C YMR258C	FAA4 RKR1 GAD1 GTO3 HOR7 GFD1 COX7 PET111 ROY1
chrX	Neomycin	14685	508525	0.077037	0.00886989		494265	507335	518647	13.8748	24382	YJR033C YJR034W YJR035W YJR037W YJR036C YJR039W YJR038C YJR040W YJR041C YJR042W YJR043C	RAV1 PET191 RAD26 HUL4 GEF1 URB2 NUP85 POL32
chrIV	Neomycin	5303	861257	0.0595599	0.00748665		859173	868576	884761	8.56776	25588	YDR205W YDR206W YDR207C YDR208W YDR210W YDR209C YDR211W	MSC2 EBS1 UME6 MSS4 GCD6
chrXVI	Neomycin	27044	212704	0.0763684	0.00565411		199543	211190	225206	13.9377	25663	YPL183C YPL181W YPL182C YPL180W YPL179W YPL178W YPL177C YPL176C YPL175W YPL174C YPL173W YPL172C	RTT10 CTI6 TCO89 PPQ1 CBC2 CUP9 TRE1 SPT14 NIP100 MRPL40 COX10
chrIV	Neomycin	4265	248088	-0.07606	0.007488		237219	248088	263532	12.7429	26313	YDL126C YDL125C YDL124W YDL123W YDL122W YDL121C YDL120W YDL118W YDL119C YDL117W YDL116W YDL114W-A YDL115C YDL114W YDL113C YDL112W YDL111C	CDC48 HNT1 SNA4 UBP1 YFH1 CYK3 NUP84 IWR1 ATG20 TRM3 RRP42
chrIII	Neomycin	3379	234551	0.0592916	0.00297216		227669	250253	254361	8.39743	26692	YCR063W YCR064C YCR065W YCR066W YCR067C YCR068W YCR069W YCR071C YCR072C YCR073C YCR073W-A YCR075C YCR075W-A YCR076C YCR077C YCR079W	BUD31 HCM1 RAD18 SED4 ATG15 CPR4 IMG2 RSA4 SSK22 SOL2 ERS1 FUB1 PAT1 PTC6
chrIX	Neomycin	12499	195274	-0.0772871	0.00282792		184053	195521	212523	8.2734	28470	YIL095W YIL094C YIL093C YIL092W YIL091C YIL090W YIL089W YIL088C YIL087C YIL086C YIL085C YIL084C YIL083C YIL082W YIL079C YIL078W	PRK1 LYS12 RSM25 UTP25 ICE2 AVT7 AIM19 KTR7 SDS3 CAB2 AIR1 THS1
chrXII	Neomycin	19066	668207	0.095527	0.0110305		638411	668207	675961	20.9325	37550	YLR249W YLR250W YLR251W YLR252W YLR253W YLR254C YLR255C YLR256W YLR257W YLR258W YLR259C YLR260W YLR261C YLR262C YLR262C-A YLR263W YLR264W YLR264C-A YLR265C YLR266C	YEF3 SSP120 SYM1 MCP2 NDL1 HAP1 GSY2 HSP60 LCB5 VPS63 YPT6 TMA7 RED1 RPS28B NEJ1 PDR8
chrV	Neomycin	7101	360409	-0.103122	0.0152561		349710	359292	389576	25.7496	39866	YER095W YER096W YER097W YER098W YER099C YER100W YER101C YER102W YER103W YER104W YER105C YER106W YER107W-A YER107C YER110C YER111C YER112W YER113C	RAD51 SHC1 UBP9 PRS2 UBC6 AST2 RPS8B SSA4 RTT105 NUP157 MAM1 GLE2 KAP123 SWI4 LSM4 TMN3
chrVIII	Neomycin	11073	83933	0.0850286	0.00386405		79512	116330	121315	17.4087	41803	YHL012W YHL011C YHL010C YHL009C YHL008C YHL006W-A YHL007C YHL006C YHL004W YHL005C YHL003C YHL002W YHL002C-A YHL001W YHR001W YHR001W-A YHR002W YHR003C YHR004C YHR005C YHR005C-A YHR006W YHR007C	PRS3 ETP1 YAP3 STE20 SHU1 MRP4 LAG1 HSE1 RPL14B OSH7 QCR10 LEU5 TCD1 NEM1 GPA1 TIM10 STP2 ERG11
chrXV	Neomycin	24242	76718	-0.0661433	0.0127772		33217	76718	76776	0.237995	43559	YOL154W YOL152W YOL151W YOL150C YOL149W YOL148C YOL147C YOL146W YOL145C YOL144W YOL143C YOL142W YOL141W YOL140W YOL139C YOL138C YOL137W YOL136C YOL135C YOL133W YOL134C YOL132W YOL131W YOL130W	ZPS1 FRE7 GRE2 DCP1 SPT20 PEX11 PSF3 CTR9 NOP8 RIB4 RRP40 PPM2 ARG8 CDC33 RTC1 BSC6 PFK27 MED7 HRT1 GAS4 ALR1
chrXII	Neomycin	18504	378260	0.0608171	0.00224804		342319	378260	388891	7.78662	46572	YLR100W YLR101C YLR102C YLR103C YLR104W YLR105C YLR106C YLR107W YLR108C YLR109W YLR110C YLR111W YLR112W YLR113W YLR114C YLR115W YLR116W YLR117C YLR118C YLR119W YLR120C YLR120W-A YLR121C	ERG27 APC9 CDC45 LCL2 SEN2 MDN1 REX3 AHP1 CCW12 HOG1 AVL9 CFT2 MSL5 CLF1 SRN2 YPS1 YPS3
chrI	Neomycin	192	60384	0.024954	0.000169796		59265	83613	112136	1.52918	52871	YAL043C YAL042W YAL042C-A YAL041W YAL040C YAL039C YAL038W YAL037C-B YAL037C-A YAL037W YAL036C YAL035W YAL034W-A YAL034C-B YAL034C YAL033W YAL032C YAL031W-A YAL031C YAL030W YAL029C YAL028W YAL027W YAL026C-A YAL026C YAL025C YAL024C YAL023C YAL022C YAL021C	PTA1 ERV46 CDC24 CLN3 CYC3 CDC19 RBG1 FUN12 MTW1 FUN19 POP5 PRP45 GIP4 SNC1 MYO4 FRT2 SAW1 DRS2 MAK16 LTE1 PMT2 FUN26 CCR4
chrXV	Neomycin	26618	982135	0.0359682	0.00104509		952737	982135	1007685	3.15979	54948	YOR336W YOR337W YOR338W YOR339C YOR340C YOR341W YOR342C YOR343C YOR344C YOR346W YOR345C YOR347C YOR348C YOR349W YOR350C YOR351C YOR352W YOR353C YOR354C YOR355W YOR356W	KRE5 TEA1 UBC11 RPA43 RPA190 TYE7 REV1 PYK2 PUT4 CIN1 MNE1 MEK1 TFB6 SOG2 MSC6 GDS1 CIR2
chrXII	Neomycin	18724	522946	0.0420545	0.000507202		511884	522914	567957	4.15344	56073	YLR177W YLR178C YLR179C YLR180W YLR181C YLR182W YLR183C YLR184W YLR185W YLR186W YLR187W YLR188W YLR189C YLR190W YLR191W YLR192C YLR193C YLR194C YLR195C YLR196W YLR197W YLR198C YLR199C YLR200W YLR201C YLR202C YLR203C YLR204W YLR205C YLR206W YLR207W YLR208W YLR209C YLR210W YLR211C YLR212C YLR213C	TFS1 SAM1 VTA1 SWI6 TOS4 RPL37A EMG1 SKG3 MDL1 ATG26 MMR1 PEX13 HCR1 UPS1 NMT1 PWP1 NOP56 PBA1 YKE2 COQ9 MSS51 QRI5 HMX1 ENT2 HRD3 SEC13 PNP1 CLB4 ATG38 TUB4 CRR1
chrIX	Neomycin	12668	256581	0.0687115	0.000770795		195521	224976	260769	0.597362	65248	YIL089W YIL088C YIL087C YIL086C YIL085C YIL084C YIL083C YIL082W YIL079C YIL078W YIL077C YIL076W YIL075C YIL074C YIL073C YIL072W YIL071W-A YIL071C YIL070C YIL069C YIL068W-A YIL068C YIL066W-A YIL067C YIL066C YIL065C YIL064W YIL063C YIL062C YIL061C YIL060W YIL058W YIL059C YIL057C YIL056W YIL055C YIL054W YIL053W YIL052C YIL051C YIL050W YIL049W	AVT7 AIM19 KTR7 SDS3 CAB2 AIR1 THS1 SEC28 RPN2 SER33 SPO22 HOP1 PCI8 MAM33 RPS24B SEC6 RNR3 FIS1 EFM4 YRB2 ARC15 SNP1 RGI2 VHR1 GPP1 RPL34B MMF1 PCL7 DFG10
chrVII	Neomycin	10121	845614	0.0597706	0.00496923		801370	845614	868413	8.58935	67043	YGR156W YGR157W YGR158C YGR160W YGR159C YGR161C YGR161W-C YGR162W YGR163W YGR164W YGR165W YGR166W YGR167W YGR168C YGR169C YGR169C-A YGR170W YGR171C YGR172C YGR173W YGR174C YGR174W-A YGR175C YGR176W YGR177C YGR178C YGR179C YGR180C YGR181W YGR182C YGR183C YGR184C YGR185C YGR186W	PTI1 CHO2 MTR3 NSR1 RTS3 TIF4631 GTR2 MRPS35 TRS65 CLC1 PUS6 LSO2 PSD2 MSM1 YIP1 RBG2 CBP4 ERG1 ATF2 PBP1 OKP1 RNR4 TIM13 QCR9 UBR1 TYS1 TFG1
chrXII	Neomycin	17805	85632	-0.039629	0.00241117		33112	85385	103806	3.80006	70694	YLL054C YLL053C YLL052C YLL051C YLL050C YLL049W YLL048C YLL047W YLL046C YLL044W YLL045C YLL043W YLL042C YLL041C YLL040C YLL039C YLL038C YLL037W YLL036C YLL035W YLL034C YLL033W YLL032C YLL031C YLL030C YLL029W YLL028W YLL027W YLL026W YLL025W YLL024C YLL023C YLL022C YLL021W	AQY2 FRE6 COF1 LDB18 YBT1 RNP1 RPL8B FPS1 ATG10 SDH2 VPS13 UBI4 ENT4 PRP19 GRC3 RIX7 IRC19 GPI13 RRT7 FRA1 TPO1 ISA1 HSP104 PAU17 SSA2 POM33 HIF1 SPA2
chrIV	Neomycin	3854	107197	0.029449	0.0012717		64209	107197	138846	2.10147	74637	YDL220C YDL219W YDL218W YDL217C YDL216C YDL215C YDL214C YDL213C YDL212W YDL211C YDL210W YDL209C YDL208W YDL207W YDL206W YDL205C YDL204W YDL203C YDL202W YDL201W YDL200C YDL199C YDL198C YDL197C YDL196W YDL195W YDL194W YDL193W YDL192W YDL191W YDL190C YDL189W YDL188C YDL186W YDL187C YDL185W YDL185C-A YDL184C YDL183C YDL182W YDL181W YDL180W YDL179W	CDC13 DTD1 TIM22 RRI1 GDH2 PRR2 NOP6 SHR3 UGA4 CWC2 NHP2 GLE1 HEM3 RTN2 ACK1 MRPL11 TRM8 MGT1 GGC1 ASF2 SEC31 SNF3 NUS1 ARF1 RPL35A UFD2 RBS1 PPH22 VMA1 RPL41A LYS20 INH1 PCL9
chrXV	Neomycin	24250	79026	-0.0824444	0.00010882		76718	76776	152141	0.365287	75423	YOL130W YOL129W YOL128C YOL127W YOL126C YOL125W YOL124C YOL123W YOL122C YOL121C YOL120C YOL119C YOL118C YOL117W YOL116W YOL115W YOL114C YOL113W YOL112W YOL111C YOL110W YOL109W YOL108C YOL107W YOL106W YOL105C YOL104C YOL103W YOL102C YOL101C YOL100W YOL099C YOL098C YOL097W-A YOL097C YOL096C YOL095C YOL094C YOL093W YOL092W YOL091W YOL090W YOL089C	ALR1 VPS68 YGK3 RPL25 MDH2 TRM13 TRM11 HRP1 SMF1 RPS19A RPL18A MCH4 RRI2 MSN1 PAP2 SKM1 MSB4 MDY2 SHR5 ZEO1 INO4 WSC3 NDJ1 ITR2 TPT1 IZH4 PKH2 WRS1 COQ3 HMI1 RFC4 TRM10 YPQ1 SPO21 MSH2 HAL9
chrIV	Neomycin	5880	1368022	-0.0449386	0.000978261		1341095	1366750	1425361	4.93306	84266	YDR440W YDR441C YDR442W YDR443C YDR444W YDR445C YDR446W YDR447C YDR448W YDR449C YDR450W YDR451C YDR452W YDR453C YDR454C YDR456W YDR455C YDR457W YDR458C YDR459C YDR460W YDR461W YDR461C-A YDR462W YDR463W YDR464W YDR464C-A YDR465C YDR466W YDR467C YDR468C YDR469W YDR470C YDR471W YDR472W YDR473C YDR475C YDR476C YDR477W YDR478W YDR479C YDR480W YDR481C YDR482C YDR483W YDR484W YDR485C	DOT1 APT2 SSN2 ECM11 RPS17B ADA2 UTP6 RPS18A YHP1 PPN1 TSA2 GUK1 NHX1 TOM1 HEH2 PFA5 TFB3 MFA1 MRPL28 STP1 SPP41 RMT2 PKH3 TLG1 SDC1 UGO1 RPL27B TRS31 PRP3 JIP4 SNF1 SNM1 PEX29 DIG2 PHO8 CWC21 KRE2 VPS52 VPS72
chrXI	Neomycin	16587	360860	0.0413777	0.00246311		332693	360860	417757	4.16881	85064	YKL057C YKL056C YKL055C YKL054C YKL053C-A YKL053W YKL052C YKL051W YKL050C YKL049C YKL048C YKL047W YKL046C YKL045W YKL044W YKL043W YKL042W YKL041W YKL040C YKL039W YKL038W YKL037W YKL035W YKL036C YKL034W YKL033W-A YKL033W YKL032C YKL031W YKL030W YKL029C YKL028W YKL027W YKL026C YKL025C YKL024C YKL023C-A YKL023W YKL022C YKL021C YKL020C YKL019W YKL018C-A YKL018W YKL017C YKL016C YKL015W YKL014C YKL013C	NUP120 TMA19 OAR1 DEF1 MDM35 ASK1 SFK1 CSE4 ELM1 ANR2 DCW1 PRI2 PHD1 SPC42 VPS24 NFU1 PTM1 RGT1 AIM26 UGP1 TUL1 TTI1 IXR1 MAE1 TFA1 TCD2 GPX1 PAN3 URA6 CDC16 MAK11 SPT23 RAM2 SWD2 HCS1 ATP7 PUT3 URB1 ARC19
chrXIV	Neomycin	23618	547408	-0.07814	0.00482545		533282	537637	623405	12.5276	90123	YNL051W YNL050C YNL049C YNL048W YNL047C YNL046W YNL045W YNL044W YNL043C YNL042W-B YNL042W YNL041C YNL040W YNL039W YNL038W YNL037C YNL036W YNL035C YNL034W YNL033W YNL032W YNL031C YNL030W YNL028W YNL029C YNL027W YNL026W YNL025C YNL024C-A YNL024C YNL023C YNL022C YNL021W YNL020C YNL019C YNL018C YNL017C YNL016W YNL015W YNL014W YNL013C YNL012W YNL011C YNL010W YNL009W YNL008C YNL007C YNL006W YNL005C YNL…	COG5 SFB2 ALG11 SLM2 LAP2 YIP3 BOP3 COG6 BDP1 GPI15 IDH1 NCE103 SIW14 HHT2 HHF2 KTR5 CRZ1 SAM50 SSN8 KSH1 FAP1 RCM1 HDA1 ARK1 PUB1 PBI2 HEF3 SPO1 IDP3 ASI3 SIS1 LST8 MRP7 HRB1
chrXIV	Neomycin	23470	466588	0.0146156	1.24256e-05		376435	402971	467219	0.00506511	90784	YNL132W YNL131W YNL130C YNL130C-A YNL129W YNL128W YNL127W YNL126W YNL125C YNL124W YNL123W YNL122C YNL121C YNL119W YNL120C YNL118C YNL117W YNL116W YNL115C YNL113W YNL114C YNL112W YNL111C YNL110C YNL109W YNL108C YNL107W YNL105W YNL106C YNL103W-A YNL104C YNL103W YNL102W YNL101W YNL100W YNL099C YNL098C YNL097C-B YNL097W-A YNL097C YNL096C YNL095C YNL094W YNL093W YNL092W YNL091W YNL090W YNL089C YNL088W…	KRE33 TOM22 CPT1 DGR1 NRK1 TEP1 FAR11 SPC98 ESBP6 NAF1 NMA111 TOM70 NCS2 DCP2 MLS1 DMA2 RPC19 DBP2 CYB5 NOP15 YAF9 RRT16 INP52 LEU4 MET4 POL1 AVT4 MIC27 OCA1 RAS2 PHO23 RPS7B APP1 YPT53 NST1 RHO2 TOP2 TCB2 SNN1 MKT1
chrIV	Neomycin	5032	638815	0.0402746	0.00216		625250	638815	717377	3.93125	92127	YDR090C YDR091C YDR092W YDR093W YDR094W YDR095C YDR096W YDR097C YDR098C YDR099W YDR100W YDR101C YDR102C YDR103W YDR104C YDR105C YDR106W YDR107C YDR108W YDR109C YDR110W YDR112W YDR111C YDR113C YDR115W YDR114C YDR116C YDR117C YDR118W YDR118W-A YDR119W YDR119W-A YDR120C YDR121W YDR122W YDR123C YDR124W YDR125C YDR126W YDR127W YDR128W YDR129C YDR130C YDR131C	RLI1 UBC13 DNF2 GIS1 MSH6 GRX3 BMH2 TVP15 ARX1 STE5 SPO71 TMS1 ARP10 TMN2 TRS85 FOB1 IRC2 ALT2 PDS1 MRPL1 TMA64 APC4 VBA4 COX26 TRM1 DPB4 KIN1 INO2 ECM18 SWF1 ARO1 MTC5 SAC6 FIN1
chrVII	Neomycin	9835	619361	-0.0334064	0.000603633		561434	610923	669370	2.39555	107936	YGR039W YGR040W YGR041W YGR042W YGR043C YGR044C YGR045C YGR046W YGR047C YGR048W YGR049W YGR050C YGR051C YGR052W YGR053C YGR054W YGR055W YGR056W YGR057C YGR058W YGR059W YGR060W YGR061C YGR062C YGR064W YGR063C YGR065C YGR066C YGR067C YGR068W-A YGR069W YGR068C YGR070W YGR071C YGR072W YGR074W YGR073C YGR075C YGR076C YGR077C YGR078C YGR079W YGR080W YGR081C YGR082W YGR083C YGR084C YGR085C YGR086C YGR08…	KSS1 BUD9 NQM1 RME1 TAM41 TFC4 UFD1 SCM4 FMP48 MUP1 RSC1 LST7 PEF1 SPR3 ERG25 ADE6 COX18 SPT4 VHT1 ART5 ROM1 ENV11 UPF3 SMD1 PRP38 MRPL25 PEX8 PAC10 TWF1 SLX9 TOM20 GCD2 MRP13 RPL11B PIL1 PDC6 CTT1 NNF2 UTP22 PRP31 DBF2
chrIV	Neomycin	4593	368735	-0.0404674	0.0031522		304677	369403	424905	3.67281	120228	YDL085W YDL084W YDL083C YDL082W YDL081C YDL080C YDL079C YDL078C YDL077C YDL076C YDL075W YDL074C YDL073W YDL072C YDL070W YDL071C YDL068W YDL069C YDL067C YDL066W YDL065C YDL064W YDL062W YDL063C YDL061C YDL060W YDL059C YDL058W YDL057W YDL056W YDL055C YDL054C YDL053C YDL052C YDL051W YDL050C YDL049C YDL048C YDL047W YDL046W YDL045W-A YDL045C YDL044C YDL043C YDL041W YDL042C YDL040C YDL039C YDL037C YDL03…	NDE2 SUB2 RPS16B RPL13A RPP1A THI3 MRK1 MDH3 VAM6 RXT3 RPL31A BRE1 YET3 BDF2 CBS1 COX9 IDP1 PEX19 UBC9 SYO1 RPS29B TSR1 RAD59 USO1 MBP1 PSA1 MCH1 PBP4 SLC1 LHP1 KNH1 STP4 SIT4 NPC2 MRP10 FAD1 MTF2 PRP11 SIR2 NAT1 PRM7 BSC1 PUS9 GPR1 SLM3 DBP10 PRP9 ARP2 MPS1 RTK1 DIA3 GPD1 GPM2 RPN4 OSH2 ERP3 CDC7
chrIII	Neomycin	3260	131280	0.036184	0.00319803		77505	131280	211772	3.12403	134267	YCL025C YCL024W YCL023C YCL022C YCL021W-A YCL018W YCL017C YCL016C YCL014W YCL012C YCL011C YCL010C YCL009C YCL008C YCL005W-A YCL007C YCL005W YCL004W YCL002C YCL001W YCL001W-A YCL001W-B YCR001W YCR002C YCR003W YCR004C YCR005C YCR006C YCR007C YCR008W YCR009C YCR010C YCR011C YCR012W YCR013C YCR014C YCR015C YCR016W YCR017C YCR018C YCR018C-A YCR019W YCR020C YCR020C-A YCR020W-B YCR021C YCR022C YCR023C Y…	AGP1 KCC4 LEU2 NFS1 DCC1 BUD3 GBP2 SGF29 ILV6 STP22 VMA9 LDB16 PGS1 RER1 CDC10 MRPL32 YCP4 CIT2 SAT4 RVS161 ADY2 ADP1 PGK1 POL4 CTO1 CWH43 SRD1 MAK32 PET18 MAK31 HTL1 HSP30 SLM5 PMP1 NPP1 RHB1 FEN2 RIM1 SYP1 RPS14A BPH1 SNT1 ELO2 RRP43 RBK1 PHO87 BUD5 MATALPHA2 MATALPHA1 TAF2 PER1 RRT12 IMG1 BUD23
chrXIII	Neomycin	21143	195968	0.0366633	0.0010547		55558	195968	209723	2.24475	154165	YML107C YML106W YML105C YML104C YML103C YML102W YML101C-A YML101C YML100W-A YML100W YML099W-A YML099C YML098W YML097C YML096W YML095C YML094W YML094C-A YML093W YML092C YML091C YML090W YML089C YML088W YML087C YML086C YML085C YML084W YML083C YML082W YML081C-A YML081W YML080W YML079W YML078W YML077W YML076C YML075C YML074C YML073C YML072C YML071C YML070W YML069W YML068W YML067C YML066C YML065W YML06…	PML39 URA5 SEC65 MDM1 NUP188 CAC2 CUE4 TSL1 ARG81 TAF13 VPS9 RAD10 GIM5 UTP14 PRE8 RPM2 UFO1 AIM33 ALO1 TUB1 ATP18 TDA9 DUS1 CPR3 BET5 WAR1 HMG1 FPR3 RPL6A TCB3 COG8 DAK1 POB3 ITT1 ERV41 SMA2 ORC1 TEM1 RPS1B MFT1 PIF1 OGG1 NTE1 HUG1 SML1 CMP2 IMD4 SPC2 CYB2 SUR7 GAL80 AIM32 RSE1 GSF2 PRM6 PRP39 RRN11 CAT2 VPS71 YMD8 CGI121 AMD1 SRC1
chrII	Neomycin	1684	391835	0.0441385	0.00172683		328908	342642	489805	4.42004	160897	YBR045C YBR046C YBR047W YBR048W YBR049C YBR051W YBR050C YBR052C YBR053C YBR054W YBR055C YBR056W YBR056W-A YBR056C-B YBR057C YBR058C YBR058C-A YBR059C YBR060C YBR061C YBR062C YBR064W YBR063C YBR065C YBR066C YBR067C YBR068C YBR069C YBR070C YBR071W YBR072W YBR072C-A YBR073W YBR074W YBR076W YBR076C-A YBR077C YBR078W YBR079C YBR080C YBR081C YBR082C YBR083W YBR084W YBR084C-A YBR085W YBR085C-A YBR086C Y…	GIP1 ZTA1 FMP23 RPS11B REB1 REG2 RFS1 YRO2 PRP6 MUM2 UBP14 TSC3 AKL1 ORC2 TRM7 ECM2 NRG2 TIP1 BAP2 TAT1 ALG14 HSP26 RDH54 PFF1 ECM8 SLM4 ECM33 RPG1 SEC18 SPT7 UBC4 TEC1 MIS1 RPL19A AAC3 IST2 RFC5 POL30 NHP6B TIM12 PHO3 PHO5 PBY1 RXT2 VPS15 MMS4 FES1 EXO84 SIF2 YMC2 VID24 PHO88 IML3 AIM3 CMD1 ALG1 YSA1 SUS1 CYC8 RAD16 LYS2 TKL2 TEF2 MUD1 CBP6 GRS1 MRPL36 TFC1 PTC4 TPS1
chrXII	Neomycin	19870	839881	0.0419638	0.00126914		701540	718896	869190	4.11304	167650	YLR278C YLR279W YLR280C YLR281C YLR283W YLR282C YLR284C YLR285W YLR285C-A YLR286W-A YLR286C YLR287C YLR287C-A YLR288C YLR289W YLR290C YLR291C YLR292C YLR293C YLR294C YLR295C YLR296W YLR297W YLR298C YLR299W YLR299C-A YLR300W YLR301W YLR303W YLR302C YLR304C YLR305C YLR306W YLR307W YLR307C-A YLR308W YLR309C YLR310C YLR311C YLR312C YLR312W-A YLR313C YLR314C YLR315W YLR317W YLR316C YLR318W YLR319C YLR…	ECI1 NNT1 CTS1 RPS30A MEC3 GUF1 COQ11 GCD7 SEC72 GSP1 ATP14 YHC1 ECM38 EXG1 HRI1 MET17 ACO1 STT4 UBC12 CDA1 CDA2 IMH1 CDC25 MRPL15 SPH1 CDC3 NKP2 TAD3 EST2 BUD6 MMS22 VPS65 SFH1 CWC24 PEX30 RPL38 TMA10 NMA1 REC102 CHS5 MID2 JIP3 RPS25B NUP2 SGD1 OPI9 VRP1 RPP0 SPO77 FKS1 GAS2 RPL26A KAP95 DIC1 ORM2 NIT3 BUD8 TAL1 ILV5 ATG33 RSC2 ADE13 VPS38 DCR2 STE11 NMD4 GRX8 RPS22B MDM30 SSQ1 ARC18 ROM2 ELO3 V…
chrXIV	Neomycin	23158	298460	-0.0294829	0.000727208		187884	268643	369029	1.88748	181145	YNL243W YNL242W YNL241C YNL240C YNL239W YNL238W YNL237W YNL236W YNL235C YNL234W YNL233W YNL232W YNL231C YNL230C YNL229C YNL228W YNL226W YNL227C YNL225C YNL224C YNL223W YNL222W YNL221C YNL220W YNL219C YNL218W YNL217W YNL216W YNL215W YNL214W YNL213C YNL212W YNL211C YNL210W YNL209W YNL208W YNL207W YNL206C YNL205C YNL204C YNL202W YNL203C YNL201C YNL200C YNL199C YNL198C YNL197C YNL196C YNL195C YNL194C…	SLA2 ATG2 ZWF1 NAR1 LAP3 KEX2 YTP1 SIN4 BNI4 CSL4 PDR16 ELA1 URE2 JJJ1 CNM67 SQS1 ATG4 SSU72 POP1 ADE12 ALG9 MGS1 RAP1 IES2 PEX17 RRG9 VID27 MER1 SSB2 RIO2 RTT106 SPS18 SPS19 PSY2 GCR2 WHI3 SLZ1 CHS1 DUG3 SRP1 KAR1 SWT21 UBP10 MRPL19 NPR1 IPI3 RHO5 RPS3 MRPL22 TDA7 NOP13 MDG1 APC1 PSD1 FMP41 SKO1 BNI5 IBD2 RIA1 RPL42A CBK1 YGP1 ASI2 PGA1 IGO1 NSG2 CUZ1 YCK2 GIM3 INN1 RPC31 PGA2 ALF1 LSM7 MFA2 MEP…
chrVIII	Neomycin	11654	385006	0.0362517	0.00162344		277926	386144	466485	3.21537	188559	YHR086W YHR086W-A YHR087W YHR088W YHR089C YHR090C YHR091C YHR092C YHR093W YHR094C YHR095W YHR096C YHR097C YHR098C YHR099W YHR100C YHR101C YHR102W YHR103W YHR104W YHR105W YHR106W YHR107C YHR108W YHR109W YHR110W YHR111W YHR112C YHR113W YHR114W YHR115C YHR116W YHR117W YHR118C YHR119W YHR120W YHR121W YHR122W YHR123W YHR124W YHR125W YHR126C YHR127W YHR128W YHR129C YHR130C YHR131W-A YHR131C YHR132C YHR…	NAM8 RTC3 RPF1 GAR1 YNG2 MSR1 HXT4 AHT1 HXT1 HXT5 SFB3 TRA1 GEP4 BIG1 KIC1 SBE22 GRE3 YPT35 TRR2 CDC12 GGA2 CTM1 ERP5 UBA4 APE4 BZZ1 DMA1 COX23 TOM71 ORC6 SET1 MSH1 LSM12 CIA2 EPT1 NDT80 ANS1 FUR1 ARP1 ECM14 IGO2 NSG1 WSS1 YCK1 SPL2 ARO9 SPS100 RPL42B CHS7 DSE2 RPC10 DCD1 CRP1 MRPL6 IMP3 SKG6 PEX28 MTC6 SPO12 SPO16 RTT107 YSP1 LIN1 REC104 KEL1 TDA11 PEX18 YAP1801 MPC2 SOL3 DNA2 PRP8 CDC23 THP2 MT…
chrVII	Neomycin	9115	226152	-0.038242	0.00142892		147698	165866	434513	2.95178	286815	YGL189C YGL188C-A YGL188C YGL187C YGL186C YGL185C YGL184C YGL183C YGL182C YGL181W YGL180W YGL179C YGL178W YGL177W YGL176C YGL175C YGL174W YGL173C YGL172W YGL171W YGL170C YGL169W YGL168W YGL167C YGL166W YGL165C YGL164C YGL163C YGL162W YGL161C YGL160W YGL159W YGL158W YGL157W YGL156W YGL155W YGL154C YGL153W YGL152C YGL151W YGL149W YGL150C YGL148W YGL147C YGL146C YGL145W YGL144C YGL143C YGL142C YGL14…	RPS26A COX4 TPN1 STR3 MND1 GTS1 ATG1 TOS3 MPT5 SAE2 BUD13 XRN1 NUP49 ROK1 SPO74 SUA5 HUR1 PMR1 CUP2 YRB30 RAD54 SUT1 YIP5 AIM14 RCK1 ARI1 AMS1 CDC43 LYS5 PEX14 NUT1 INO80 ARO2 RPL9A RRT6 TIP20 ROG1 MRF1 GPI10 HUL5 FLC3 SEC27 MRM2 RPL1B PCL10 ITC1 SNT2 CEG1 RSM23 CWC23 SOH1 SCS3 MET13 MON1 RPS2 NAB2 GPG1 PRP43 COQ8 CDC20 SNF4 SLD3 TAF6 NSA1 CUE3 RMD9 MLC1 ARC1 VPS73 RPL28 SEH1 LSG1 USE1 SRM1 TOS8 …
chrXII	Neomycin	20527	1048929	-0.0307269	0.000554981		719436	866286	1058899	2.27735	339463	YLR291C YLR292C YLR293C YLR294C YLR295C YLR296W YLR297W YLR298C YLR299W YLR299C-A YLR300W YLR301W YLR303W YLR302C YLR304C YLR305C YLR306W YLR307W YLR307C-A YLR308W YLR309C YLR310C YLR311C YLR312C YLR312W-A YLR313C YLR314C YLR315W YLR317W YLR316C YLR318W YLR319C YLR320W YLR322W YLR321C YLR323C YLR324W YLR325C YLR326W YLR327C YLR328W YLR329W YLR330W YLR332W YLR331C YLR333C YLR334C YLR335W YLR336C Y…	GCD7 SEC72 GSP1 ATP14 YHC1 ECM38 EXG1 HRI1 MET17 ACO1 STT4 UBC12 CDA1 CDA2 IMH1 CDC25 MRPL15 SPH1 CDC3 NKP2 TAD3 EST2 BUD6 MMS22 VPS65 SFH1 CWC24 PEX30 RPL38 TMA10 NMA1 REC102 CHS5 MID2 JIP3 RPS25B NUP2 SGD1 OPI9 VRP1 RPP0 SPO77 FKS1 GAS2 RPL26A KAP95 DIC1 ORM2 NIT3 BUD8 TAL1 ILV5 ATG33 RSC2 ADE13 VPS38 DCR2 STE11 NMD4 GRX8 RPS22B MDM30 SSQ1 ARC18 ROM2 ELO3 VID22 STP3 PSY3 FBP1 SEC61 CSR1 CTF3 NA…
chrXV	Neomycin	24673	185473	0.0472913	0.00769414		152407	185473	559465	1.49661	407058	YOL089C YOL088C YOL087C YOL086W-A YOL086C YOL085W-A YOL085C YOL084W YOL083W YOL083C-A YOL082W YOL081W YOL079W YOL080C YOL078W YOL077W-A YOL077C YOL076W YOL075C YOL073C YOL072W YOL071W YOL070C YOL069W YOL068C YOL067C YOL066C YOL065C YOL064C YOL063C YOL062C YOL061W YOL060C YOL059W YOL058W YOL057W YOL056W YOL055C YOL054W YOL053W YOL052C-A YOL052C YOL051W YOL050C YOL049W YOL048C YOL047C YOL045W YOL04…	HAL9 MPD2 DUF1 MHF1 ADH1 PHM7 ATG34 ATG19 IRA2 REX4 AVO1 ATP19 BRX1 MDM20 DSC2 THP1 SDH5 NBA1 NUF2 HST1 RTG1 RIB2 INP54 MET22 CRT10 APM4 PRS5 MAM3 GPD2 ARG1 GPM3 THI20 PSH1 AIM39 DDR2 SPE2 GAL11 GSH2 RRT8 LDS2 PSK2 PEX15 NTG2 NGL1 NOP12 RPS15 RPP2A PRE6 SMC5 MSE1 OPI10 SIL1 GAS5 YAP7 MDM38 MIM1 LAG2 IFM1 TSR4 DIS3 TAT2 TLG2 ESC8 CMK2 IRC10 HRD1 HTZ1 PLB3 RCL1 MDM12 COQ10 CSI2 TOP1 RPB11 SIN3 PFA4…
chrXII	Raffinose	19425	749673	0.0618272	0.00221209		749546	749673	750337	4.96684	791	YLR309C	IMH1
chrXV	Raffinose	24533	153317	-0.328795	0.109991		151709	152141	154073	128.199	2364	YOL089C YOL088C	HAL9 MPD2
chrXIV	Raffinose	23276	376313	0.237365	0.0775919		374659	376313	377751	80.1503	3092	YNL133C YNL132W	FYV6 KRE33
chrX	Raffinose	14564	464565	0.0865745	0.00864392		464142	466331	468087	12.75	3945	YJR015W YJR016C YJR018W YJR017C YJR020W YJR019C	ILV3 ESS1 TES1
chrXV	Raffinose	24038	37742	0.0827561	0.00615961		33217	37742	39199	10.3272	5982	YOL154W	ZPS1
chrIX	Raffinose	11971	33799	0.13856	0.0279558		28874	33799	35312	20.8054	6438	YIL166C YIL165C YIL164C	NIT1
chrV	Raffinose	6735	196391	0.0899532	0.00308096		191306	195368	197751	6.34696	6445	YER017C YER018C YER019W YER019C-A YER020W YER021W	AFG3 SPC25 ISC1 SBH2 GPA2 RPN3
chrXII	Raffinose	19024	649258	0.18847	0.0424661		647854	649258	657602	41.7554	9748	YLR256W	HAP1
chrXIII	Raffinose	20572	25025	0.215595	0.0458282		16498	25025	26333	76.5285	9835	YML128C YML127W YML126C YML125C YML124C YML123C YML122C	MSC1 RSC9 ERG13 PGA3 TUB3 PHO84
chrII	Raffinose	1082	191214	-0.092777	0.0139884		181647	191294	194057	14.6135	12410	YBL021C YBL020W YBL019W YBL018C YBL017C YBL016W	HAP3 RFT1 APN2 POP8 PEP1 FUS3
chrVIII	Raffinose	10947	48214	-0.0979955	0.00864891		38733	48214	51892	16.3345	13159	YHL030W-A YHL031C YHL030W YHL029C YHL028W YHL027W	GOS1 ECM29 OCA5 WSC4 RIM101
chrXV	Raffinose	25753	560610	0.0830133	0.00633103		546237	550636	563572	11.5165	17335	YOR117W YOR118W YOR119C YOR120W YOR121C YOR122C YOR123C YOR124C YOR125C YOR126C YOR127W	RPT5 RTC5 RIO1 GCY1 PFY1 LEO1 UBP2 CAT5 IAH1 RGA1
chrXV	Raffinose	25047	377037	-0.145291	0.0196118		372217	377037	389923	33.7462	17706	YOR021C YOR022C YOR023C YOR024W YOR025W YOR026W YOR027W YOR028C YOR029W YOR030W YOR032C	SFM1 AHC1 HST3 BUB3 STI1 CIN5 DFG16 HMS1
chrIV	Raffinose	4641	397927	0.0810444	0.00542659		388221	397927	407064	11.1425	18843	YDL036C YDL034W YDL035C YDL032W YDL033C YDL031W YDL030W YDL029W YDL028C YDL026W YDL027C YDL025W-A YDL025C	PUS9 GPR1 SLM3 DBP10 PRP9 ARP2 MPS1 RTK1
chrIV	Raffinose	5507	1053283	-0.0673658	0.00484583		1036857	1053283	1057776	5.1203	20919	YDR287W YDR288W YDR290W YDR289C YDR291W YDR292C YDR293C YDR294C YDR295C YDR296W YDR297W	INM2 NSE3 RTT103 HRQ1 SRP101 SSD1 DPL1 HDA2 MHR1 SUR2
chrXII	Raffinose	18815	563207	-0.0655758	0.00502788		553147	563207	574950	6.6164	21803	YLR205C YLR206W YLR207W YLR208W YLR209C YLR210W YLR211C YLR212C YLR213C YLR214W YLR215C YLR217W YLR216C YLR218C YLR219W	HMX1 ENT2 HRD3 SEC13 PNP1 CLB4 ATG38 TUB4 CRR1 FRE1 CDC123 CPR6 COA4 MSC3
chrV	Raffinose	7024	290926	-0.0784149	0.0047243		268009	283424	294112	6.66259	26103	YER056C YER056C-A YER057C YER058W YER059W YER060W YER060W-A YER061C YER062C YER063W YER064C YER065C YER066W YER067W YER066C-A YER067C-A YER068W	FCY2 RPL34A HMF1 PET117 PCL6 FCY21 FCY22 CEM1 GPP2 THO1 VHR2 ICL1 RRT13 RGI1 MOT2
chrIX	Raffinose	12144	72762	0.0735237	0.00293669		55837	62935	83571	5.88582	27734	YIL153W YIL152W YIL151C YIL150C YIL149C YIL148W YIL147C YIL146C YIL145C YIL144W YIL143C YIL142W YIL142C-A	RRD1 ESL1 MCM10 MLP2 RPL40A SLN1 ATG32 PAN6 NDC80 SSL2 CCT2
chrVII	Raffinose	9452	414290	0.0667869	0.0025896		397449	416956	425446	7.55051	27997	YGL056C YGL055W YGL054C YGL053W YGL052W YGL051W YGL050W YGL049C YGL048C YGL047W YGL045W YGL044C YGL043W YGL042C YGL041W-A YGL041C-B YGL041C YGL040C YGL039W YGL038C	SDS23 OLE1 ERV14 PRM8 MST27 TYW3 TIF4632 RPT6 ALG13 RIM8 RNA15 DST1 HEM2 OCH1
chrI	Raffinose	63	39795	0.0417018	0.00337792		33070	36048	62361	2.98772	29291	YAL061W YAL060W YAL059W YAL059C-A YAL058W YAL056C-A YAL056W YAL055W YAL054C YAL053W YAL051W YAL049C YAL047W-A YAL048C YAL047C YAL046C YAL044W-A YAL045C YAL044C YAL043C YAL042W YAL042C-A	BDH2 BDH1 ECM1 CNE1 GPB2 PEX22 ACS1 FLC2 OAF1 AIM2 GEM1 SPC72 AIM1 GCV3 PTA1 ERV46
chrXV	Raffinose	24765	230066	-0.0772892	0.00482791		221075	231018	254857	8.36442	33782	YOL057W YOL056W YOL055C YOL054W YOL053W YOL052C-A YOL052C YOL051W YOL050C YOL049W YOL048C YOL047C YOL045W YOL046C YOL044W YOL043C YOL042W YOL041C YOL040C YOL039W	GPM3 THI20 PSH1 AIM39 DDR2 SPE2 GAL11 GSH2 RRT8 LDS2 PSK2 PEX15 NTG2 NGL1 NOP12 RPS15 RPP2A
chrIV	Raffinose	6164	1474885	0.0542677	0.00182102		1440118	1474885	1476572	4.88598	36454	YDR495C YDR496C YDR497C YDR498C YDR499W YDR500C YDR501W YDR502C YDR503C YDR504C YDR505C YDR506C YDR507C YDR509W YDR508C YDR510W YDR510C-A YDR511W YDR513W YDR512C YDR514C YDR515W YDR516C	VPS3 PUF6 ITR1 SEC20 LCD1 RPL37B PLM2 SAM2 LPP1 SPG3 PSP1 GMC1 GIN4 GNP1 SMT3 SDH7 GRX2 EMI1 SLF1 EMI2
chrXIV	Raffinose	23475	469870	0.0888212	0.0079595		434507	469870	473303	11.4875	38796	YNL101W YNL100W YNL099C YNL098C YNL097C-B YNL097W-A YNL097C YNL096C YNL095C YNL094W YNL093W YNL092W YNL091W YNL090W YNL089C YNL088W YNL087W YNL086W YNL085W YNL084C YNL083W	AVT4 MIC27 OCA1 RAS2 PHO23 RPS7B APP1 YPT53 NST1 RHO2 TOP2 TCB2 SNN1 MKT1 END3 SAL1
chrV	Raffinose	6653	145503	0.0546336	0.00617256		132767	143848	173645	2.83777	40878	YEL011W YEL010W YEL009C-A YEL009C YEL008W YEL008C-A YEL007W YEL006W YEL005C YEL004W YEL003W YEL002C YEL001C YER001W YER002W YER003C YER004W YER005W YER006W YER007W YER006C-A YER007C-A YER008C YER009W YER010C	GLC3 GCN4 MIT1 YEA6 VAB2 YEA4 GIM4 WBP1 IRC22 MNN1 NOP16 PMI40 FMP52 YND1 NUG1 PAC2 TMA20 SEC3 NTF2
chrIV	Raffinose	5437	974990	0.107252	0.00448553		962700	974990	1003824	12.9282	41124	YDR251W YDR252W YDR253C YDR254W YDR255C YDR256C YDR257C YDR258C YDR259C YDR260C YDR261C YDR262W YDR263C YDR264C YDR265W YDR266C YDR267C	PAM1 BTT1 MET32 CHL4 RMD5 CTA1 RKM4 HSP78 YAP6 SWM1 EXG2 DIN7 AKR1 PEX10 HEL2 CIA1
chrIV	Raffinose	5831	1333470	-0.0678061	0.00552284		1323775	1341095	1366750	7.6257	42975	YDR428C YDR429C YDR431W YDR430C YDR432W YDR433W YDR434W YDR435C YDR436W YDR437W YDR438W YDR439W YDR440W YDR441C YDR442W YDR443C YDR444W YDR445C YDR446W YDR447C YDR448W YDR449C YDR450W YDR451C YDR452W YDR453C YDR454C	BNA7 TIF35 CYM1 NPL3 GPI17 PPM1 PPZ2 GPI19 THI74 LRS4 DOT1 APT2 SSN2 ECM11 RPS17B ADA2 UTP6 RPS18A YHP1 PPN1 TSA2 GUK1
chrIV	Raffinose	5034	641150	-0.0746723	0.00474841		629725	641150	674432	9.49554	44707	YDR092W YDR093W YDR094W YDR095C YDR096W YDR097C YDR098C YDR099W YDR100W YDR101C YDR102C YDR103W YDR104C YDR105C YDR106W YDR107C YDR108W YDR109C	UBC13 DNF2 GIS1 MSH6 GRX3 BMH2 TVP15 ARX1 STE5 SPO71 TMS1 ARP10 TMN2 TRS85
chrX	Raffinose	13581	91804	0.0618005	0.00363882		75669	91804	122668	6.54411	46999	YJL189W YJL188C YJL187C YJL186W YJL185C YJL184W YJL183W YJL181W YJL182C YJL180C YJL179W YJL178C YJL177W YJL175W YJL176C YJL174W YJL173C YJL172W YJL171C YJL170C YJL169W YJL168C YJL167W YJL166W YJL165C YJL164C YJL163C YJL162C YJL161W YJL160C YJL159W YJL158C	RPL39 BUD19 SWE1 MNN5 ATG36 GON7 MNN11 ATP12 PFD1 ATG27 RPL17B SWI3 KRE9 RFA3 CPS1 ASG7 SET2 ERG20 QCR8 HAL5 TPK1 JJJ2 FMP33 HSP150 CIS3
chrVII	Raffinose	9120	229803	-0.0450985	0.000768762		194553	229803	247666	3.45495	53113	YGL163C YGL162W YGL161C YGL160W YGL159W YGL158W YGL157W YGL156W YGL155W YGL154C YGL153W YGL152C YGL151W YGL149W YGL150C YGL148W YGL147C YGL146C YGL145W YGL144C YGL143C YGL142C YGL141W YGL140C YGL139W	RAD54 SUT1 YIP5 AIM14 RCK1 ARI1 AMS1 CDC43 LYS5 PEX14 NUT1 INO80 ARO2 RPL9A RRT6 TIP20 ROG1 MRF1 GPI10 HUL5 FLC3
chrXI	Raffinose	16495	309751	-0.0512881	0.00360609		261093	275360	317644	3.86606	56551	YKL096W YKL095W YKL094W YKL093W YKL092C YKL091C YKL090W YKL089W YKL088W YKL087C YKL086W YKL085W YKL084W YKL083W YKL082C YKL081W YKL080W YKL079W YKL078W YKL077W YKL076C YKL075C YKL074C YKL073W YKL072W YKL071W YKL070W YKL069W YKL068W-A YKL068W YKL067W YKL066W YKL065W-A YKL065C	CWP1 YJU2 YJU3 MBR1 BUD2 CUE2 MIF2 CAB3 CYT2 SRX1 MDH1 HOT13 RRP14 TEF4 VMA5 SMY1 DHR2 PSY1 MUD2 LHS1 STB6 NUP100 YNK1 YET1
chrXIII	Raffinose	22084	609846	0.0581425	0.0040004		599192	635124	661867	5.77433	62675	YMR169C YMR170C YMR171C YMR172W YMR172C-A YMR173W YMR173W-A YMR174C YMR175W YMR175W-A YMR176W YMR177W YMR178W YMR179W YMR180C YMR181C YMR182C YMR182W-A YMR183C YMR184W YMR185W YMR186W YMR187C YMR188C YMR189W YMR190C YMR191W YMR192W YMR193W YMR194W YMR193C-A YMR194C-B YMR194C-A YMR195W YMR196W YMR197C YMR198W	ALD3 ALD2 EAR1 HOT1 DDR48 PAI3 SIP18 ECM5 MMT1 SPT21 CTL1 RGM1 SSO2 ADD37 RTP1 HSC82 MRPS17 GCV2 SGS1 SPG5 GYL1 MRPL24 RPL36A CMC4 ICY1 VTI1 CIK1
chrII	Raffinose	1899	451373	-0.0630892	0.00462298		416426	451373	480674	6.80282	64248	YBR085W YBR085C-A YBR086C YBR087W YBR089W YBR088C YBR089C-A YBR090C YBR091C YBR092C YBR093C YBR094W YBR095C YBR096W YBR097W YBR098W YBR099C YBR101C YBR102C YBR103W YBR103C-A YBR104W YBR105C YBR106W YBR107C YBR108W YBR109C YBR109W-A YBR110W YBR111C YBR111W-A YBR113W YBR112C YBR114W YBR115C YBR116C YBR117C YBR118W YBR119W YBR120C	AAC3 IST2 RFC5 POL30 NHP6B TIM12 PHO3 PHO5 PBY1 RXT2 VPS15 MMS4 FES1 EXO84 SIF2 YMC2 VID24 PHO88 IML3 AIM3 CMD1 ALG1 YSA1 SUS1 CYC8 RAD16 LYS2 TKL2 TEF2 MUD1 CBP6
chrXII	Raffinose	17998	130729	0.0495699	0.00248468		103614	130729	168352	4.21613	64738	YLL021W YLL020C YLL019W-A YLL019C YLL018C-A YLL018C YLL015W YLL014W YLL013C YLL012W YLL011W YLL010C YLL009C YLL008W YLL007C YLL006W-A YLL006W YLL005C YLL004W YLL003W YLL002W YLL001W YLR001C YLR002C YLR003C YLR004C YLR005W YLR006C YLR007W YLR008C YLR009W YLR010C	SPA2 KNS1 COX19 DPS1 BPT1 EMC6 PUF3 YEH1 SOF1 PSR1 COX17 DRS1 LMO1 MMM1 SPO75 ORC3 SFI1 RTT109 DNM1 NOC3 CMS1 THI73 SSL1 SSK1 NSE1 PAM18 RLP24 TEN1
chrXIII	Raffinose	22378	819018	-0.0481327	0.00532742		776467	819018	861462	3.93728	84995	YMR253C YMR254C YMR255W YMR256C YMR257C YMR258C YMR259C YMR260C YMR261C YMR262W YMR263W YMR264W YMR265C YMR266W YMR267W YMR268C YMR269W YMR270C YMR271C YMR272W-A YMR272C YMR272W-B YMR273C YMR274C YMR275C YMR276W YMR277W YMR278W YMR279C YMR280C YMR281W YMR282C YMR283C YMR284W YMR285C YMR286W YMR287C YMR288W YMR289W YMR290W-A YMR290C YMR291W YMR292W YMR293C YMR294W YMR294W-A YMR295C YMR296C	GFD1 COX7 PET111 ROY1 TRM732 TIF11 TPS3 SAP30 CUE1 RSN1 PPA2 PRP24 TMA23 RRN9 URA10 SCS7 ZDS1 RCE1 BUL1 DSK2 FCP1 PRM15 CAT8 GPI12 AEP2 RIT1 YKU70 NGL2 MRPL33 DSS1 HSH155 ABZ2 HAS1 TDA1 GOT1 HER2 JNM1 LCB1
chrV	Raffinose	7421	526712	0.0305331	0.00100313		462226	526712	565000	1.58153	102774	YER146W YER145C-A YER147C YER148W YER147C-A YER148W-A YER149C YER150W YER151C YER152W-A YER152C YER153C YER154W YER155C YER156C YER157W YER158C YER158W-A YER159C YER161C YER162C YER163C YER164W YER165W YER166W YER165C-A YER167W YER168C YER169W YER170W YER171W YER172C YER173W YER172C-A YER174C YER175C YER175W-A YER176W YER177W YER178W YER179W YER180C YER180C-A YER181C YER182W YER183C YER184C YER18…	LSM5 SCC4 SPT15 PEA2 SPI1 UBP3 PET122 OXA1 BEM2 COG3 BUR6 SPT2 RAD4 GCG1 CHD1 PAB1 DNF1 BCK2 CCA1 RPH1 ADK2 RAD3 BRR2 RAD24 GRX4 TMT1 ECM32 BMH1 PDA1 DMC1 ISC10 SLO1 FMP10 FAU1 TOG1 PUG1
chrVI	Raffinose	8044	115119	-0.040376	0.00207812		52838	72261	196316	2.79036	143478	YFL040W YFL039C YFL038C YFL037W YFL036W YFL034C-B YFL034C-A YFL034W YFL033C YFL032W YFL031W YFL031C-A YFL030W YFL029C YFL028C YFL027C YFL026W YFL025C YFL024C YFL023W YFL022C YFL021W YFL021C-A YFL020C YFL019C YFL018C YFL017W-A YFL017C YFL016C YFL015W-A YFL015C YFL014W YFL013W-A YFL012W-A YFL013C YFL012W YFL011W YFL010W-A YFL010C YFL009W YFL008W YFL007W YFL005W YFL004W YFL003C YFL002C YFL001W YFR00…	ACT1 YPT1 TUB2 RPO41 MOB2 RPL22B RIM15 HAC1 AGX1 CAK1 CAF16 GYP8 STE2 BST1 EPL1 BUD27 FRS2 GAT1 PAU5 LPD1 SMX2 GNA1 MDJ1 HSP12 IES1 HXT10 AUA1 WWM1 CDC4 SMC1 BLM10 SEC4 VTC2 MSH4 SPB4 DEG1 LOC1 NIC96 YPI1 RPN11 SAD1 YFH7 FAR7 GCN20 UBP6 MIC19 DCV1 IOC3 CMK1 GSY1 IGD1 FAB1 ATG18
chrXI	Raffinose	16202	228147	-0.0906886	0.0125474		82548	148038	228480	12.089	145932	YKL191W YKL190W YKL189W YKL188C YKL187C YKL186C YKL185W YKL184W YKL183C-A YKL183W YKL182W YKL181W YKL180W YKL179C YKL177W YKL178C YKL176C YKL175W YKL174C YKL173W YKL172W YKL171W YKL170W YKL169C YKL168C YKL167C YKL166C YKL165C-A YKL165C YKL164C YKL163W YKL162C-A YKL162C YKL161C YKL160W YKL159C YKL157W YKL156W YKL156C-A YKL155C YKL154W YKL153W YKL152C YKL151C YKL150W YKL149C YKL148C YKL146W YKL147C…	DPH2 CNB1 HYM1 PXA2 FAT3 MTR2 ASH1 SPE1 LOT5 FAS1 PRS1 RPL17A COY1 STE3 LST4 ZRT3 TPO5 SNU114 EBP2 NNK1 MRPL38 KKQ8 MRP49 TPK3 MCD4 PIR1 PIR3 KDX1 ELF1 RCN1 APE2 RPS27A RSM22 SRP102 GPM1 MCR1 DBR1 SDH1 AVT3 RPT1 RPC25 LTV1 MRP8 SDH3 TGL1 CTK1 HSK3 MRPL31 CMC1 APL2 OCT1 RMA1 SHE2 MYO3 PMU1 PGM1 YPK1 RRN3 SSH4 SRP21 DGR2 OAC1 VPH2 SBA1 PRR1 APN1 RAD27 ABF1
chrV	Raffinose	7074	337672	-0.0378188	0.000308734		322554	451448	526092	1.93012	203538	YER081W YER082C YER083C YER084W YER084W-A YER085C YER086W YER087W YER087C-A YER087C-B YER088C YER088W-B YER088C-A YER089C YER090W YER090C-A YER091C YER091C-A YER092W YER093C YER093C-A YER094C YER095W YER096W YER097W YER098W YER099C YER100W YER101C YER102W YER103W YER104W YER105C YER106W YER107W-A YER107C YER110C YER111C YER112W YER113C YER114C YER115C YER116C YER117W YER118C YER119C YER120W YER11…	SER3 UTP7 GET2 ILV1 AIM10 SBH1 DOT6 PTC2 TRP2 MET6 IES5 TSC11 AIM11 PUP3 RAD51 SHC1 UBP9 PRS2 UBC6 AST2 RPS8B SSA4 RTT105 NUP157 MAM1 GLE2 KAP123 SWI4 LSM4 TMN3 BOI2 SPR6 SLX8 RPL23B SHO1 AVT6 SCS2 GLO3 YCK3 DSE1 RSP5 NSA2 LCP5 VFA1 SAK1 COM2 RPS26B PMD1 GLC7 GDI1 RTR1 EMP65 COX15 MAG1 DDI1 UBP5 FTR1 LSM5 SCC4 SPT15 PEA2 SPI1 UBP3 PET122 OXA1 BEM2 COG3 BUR6 SPT2 RAD4 GCG1 CHD1 PAB1 DNF1 BCK2 CCA1…
chrXII	Raffinose	20308	967268	-0.039707	0.00159119		749793	750337	976122	2.68024	226329	YLR309C YLR310C YLR311C YLR312C YLR312W-A YLR313C YLR314C YLR315W YLR317W YLR316C YLR318W YLR319C YLR320W YLR322W YLR321C YLR323C YLR324W YLR325C YLR326W YLR327C YLR328W YLR329W YLR330W YLR332W YLR331C YLR333C YLR334C YLR335W YLR336C YLR338W YLR337C YLR340W YLR339C YLR341W YLR342W YLR342W-A YLR343W YLR344W YLR345W YLR346C YLR347W-A YLR347C YLR349W YLR348C YLR350W YLR351C YLR352W YLR353W YLR354C Y…	IMH1 CDC25 MRPL15 SPH1 CDC3 NKP2 TAD3 EST2 BUD6 MMS22 VPS65 SFH1 CWC24 PEX30 RPL38 TMA10 NMA1 REC102 CHS5 MID2 JIP3 RPS25B NUP2 SGD1 OPI9 VRP1 RPP0 SPO77 FKS1 GAS2 RPL26A KAP95 DIC1 ORM2 NIT3 BUD8 TAL1 ILV5 ATG33 RSC2 ADE13 VPS38 DCR2 STE11 NMD4 GRX8 RPS22B MDM30 SSQ1 ARC18 ROM2 ELO3 VID22 STP3 PSY3 FBP1 SEC61 CSR1 CTF3 NAM2 SMC6 IKI3 SWC7 VAC14 REH1 RPS29A STE23 ECM19 CCW14 ART10 ATP10 CST9 COX8…
chrXIV	Raffinose	23857	688150	0.0293953	0.000883497		469870	473648	748072	1.46011	278202	YNL084C YNL083W YNL082W YNL081C YNL080C YNL079C YNL078W YNL077W YNL076W YNL075W YNL074C YNL073W YNL072W YNL071W YNL070W YNL069C YNL068C YNL067W-A YNL067W-B YNL067W YNL066W YNL065W YNL064C YNL063W YNL062C YNL061W YNL059C YNL057W YNL058C YNL056W YNL055C YNL054W YNL053W YNL052W YNL051W YNL050C YNL049C YNL048W YNL047C YNL046W YNL045W YNL044W YNL043C YNL042W-B YNL042W YNL041C YNL040W YNL039W YNL038W Y…	END3 SAL1 PMS1 SWS2 EOS1 TPM1 NIS1 APJ1 MKS1 IMP4 MLF3 MSK1 RNH201 LAT1 TOM7 RPL16B FKH2 RPL9B SUN4 AQR1 YDJ1 MTQ1 GCD10 NOP2 ARP5 OCA2 POR1 VAC7 MSG5 COX5A COG5 SFB2 ALG11 SLM2 LAP2 YIP3 BOP3 COG6 BDP1 GPI15 IDH1 NCE103 SIW14 HHT2 HHF2 KTR5 CRZ1 SAM50 SSN8 KSH1 FAP1 RCM1 HDA1 ARK1 PUB1 PBI2 HEF3 SPO1 IDP3 ASI3 SIS1 LST8 MRP7 HRB1 PET8 RLP7 DOM34 CIT1 ATO2 RPC34 SWM2 VPS27 ATG3 LRO1 NRM1 CSE2 PRP…
chrVII	Raffinose	10126	851062	-0.0393074	0.00118012		418292	851062	948145	2.64492	529853	YGL043W YGL042C YGL041W-A YGL041C-B YGL041C YGL040C YGL039W YGL038C YGL037C YGL036W YGL035C YGL034C YGL033W YGL032C YGL031C YGL030W YGL029W YGL028C YGL027C YGL026C YGL024W YGL025C YGL023C YGL022W YGL021W YGL020C YGL019W YGL018C YGL017W YGL016W YGL015C YGL014W YGL014C-A YGL013C YGL012W YGL011C YGL010W YGL009C YGL008C YGL007C-A YGL007W YGL006W-A YGL006W YGL005C YGL004C YGL003C YGL002W YGL001C YGR00…	DST1 HEM2 OCH1 PNC1 MIG1 HOP2 AGA2 RPL24A RPL30 CGR1 SCW11 CWH41 TRP5 PGD1 PIB2 STT3 ALK1 GET1 CKB1 JAC1 ATE1 KAP122 PUF4 PDR1 ERG4 SCL1 MPO1 LEU1 PMA1 BRP1 PMC1 COG7 RPN14 CDH1 ERP6 ERG26 EFM5 SWC4 CUL3 PEX31 TFG2 PRP18 ECT1 STF2 SEC9 NMA2 SNU71 MSB2 UGA1 VMA7 MTL1 THG1 RPS25A MSP1 ERV1 POP6 IMO32 NAG1 GSC2 TIM21 RPL26B CAX4 ACB1 ORM1 KSS1 BUD9 NQM1 RME1 TAM41 TFC4 UFD1 SCM4 FMP48 MUP1 RSC1 LST7…
chrXV	Trehalose	25166	411421	-0.163321	0.0234882		410064	411283	412390	40.7922	2326	YOR043W	WHI2
chrXIV	Trehalose	23279	377031	0.0018652	5.29997e-06		374659	376435	381031	1.32356e-05	6372	YNL133C YNL132W YNL131W YNL130C	FYV6 KRE33 TOM22 CPT1
chrI	Trehalose	433	173222	-0.0758376	0.00451822		170022	173339	177667	9.06724	7645	YAR015W YAR018C YAR019W-A YAR019C YAR020C	ADE1 KIN3 CDC15 PAU7
chrXV	Trehalose	24644	174201	-0.185501	0.026645		166482	174201	176466	48.397	9984	YOL083W YOL083C-A YOL082W YOL081W	ATG34 ATG19 IRA2
chrXIV	Trehalose	23479	473303	0.157113	0.0229207		468488	473303	478701	33.0754	10213	YNL085W YNL084C YNL083W YNL082W YNL081C YNL080C YNL079C	MKT1 END3 SAL1 PMS1 SWS2 EOS1 TPM1
chrV	Trehalose	6704	192065	0.0608207	0.00237012		187838	192065	198077	4.64381	10239	YER016W YER017C YER018C YER019W YER019C-A YER020W YER021W	BIM1 AFG3 SPC25 ISC1 SBH2 GPA2 RPN3
chrXI	Trehalose	15969	174509	0.0937966	0.00716075		167261	174509	177965	13.7971	10704	YKL150W YKL149C YKL148C YKL146W YKL147C YKL145W YKL145W-A YKL144C YKL143W	MCR1 DBR1 SDH1 AVT3 RPT1 RPC25 LTV1
chrXV	Trehalose	24030	36648	0.0839199	0.00610797		33217	35486	45210	10.126	11993	YOL154W YOL152W YOL151W YOL150C YOL149W	ZPS1 FRE7 GRE2 DCP1
chrIV	Trehalose	5872	1362063	-0.133421	0.0187476		1354715	1362063	1366750	25.6982	12035	YDR447C YDR448W YDR449C YDR450W YDR451C YDR452W YDR453C YDR454C	RPS17B ADA2 UTP6 RPS18A YHP1 PPN1 TSA2 GUK1
chrXII	Trehalose	18841	575797	-0.0990677	0.00956556		563582	569539	578337	14.8325	14755	YLR211C YLR212C YLR213C YLR214W YLR215C YLR217W YLR216C YLR218C YLR219W YLR220W	ATG38 TUB4 CRR1 FRE1 CDC123 CPR6 COA4 MSC3 CCC1
chrX	Trehalose	13665	108466	0.104328	0.0104598		100283	108466	118265	16.2365	17982	YJL171C YJL170C YJL169W YJL168C YJL167W YJL166W YJL165C YJL164C YJL163C YJL162C YJL161W YJL160C	ASG7 SET2 ERG20 QCR8 HAL5 TPK1 JJJ2 FMP33
chrX	Trehalose	14845	569834	0.078384	0.00473278		554517	569834	572675	8.65551	18158	YJR062C YJR063W YJR064W YJR065C YJR066W YJR067C YJR068W YJR069C YJR071W YJR070C YJR072C YJR073C	NTA1 RPA12 CCT5 ARP3 TOR1 YAE1 RFC2 HAM1 LIA1 NPA3 OPI3
chrII	Trehalose	1259	245305	-0.135052	0.0150317		227881	245305	247993	24.8998	20112	YBL004W YBL003C YBL002W YBL001C YBR001C YBR002C YBR003W YBR004C YBR005W YBR006W	UTP20 HTA2 HTB2 ECM15 NTH2 RER2 COQ1 GPI18 RCR1 UGA2
chrII	Trehalose	2931	708952	-0.0708736	0.00520131		700736	708952	721088	7.90743	20352	YBR240C YBR241C YBR242W YBR243C YBR244W YBR245C YBR246W YBR247C YBR248C YBR249C YBR250W	THI2 ALG7 GPX2 ISW1 RRT2 ENP1 HIS7 ARO4 SPO23
chrX	Trehalose	15113	659425	-0.110536	0.00826311		647196	659425	669427	17.2195	22231	YJR120W YJR121W YJR122W YJR123W YJR124C YJR125C YJR126C YJR128W YJR127C YJR129C YJR130C YJR131W	ATP2 IBA57 RPS5 ENT3 VPS70 RSF2 EFM3 STR2 MNS1
chrXV	Trehalose	26047	652034	0.0599327	0.00333966		632634	652034	656264	5.6206	23630	YOR158W YOR159C YOR160W YOR161W-A YOR161W-B YOR161C YOR161C-C YOR162C YOR163W YOR164C YOR165W YOR166C YOR167C YOR168W YOR169C YOR170W YOR171C YOR172W	PET123 SME1 MTR10 PNS1 YRR1 DDP1 GET4 SEY1 SWT1 RPS28A GLN4 LCB4 YRM1
chrXIV	Trehalose	23931	713668	0.0695361	0.0053049		697058	713668	721219	7.60614	24161	YNR038W YNR039C YNR040W YNR042W YNR041C YNR043W YNR044W YNR045W YNR046W YNR047W YNR048W YNR049C YNR050C YNR051C YNR052C YNR053C	DBP6 ZRG17 COQ2 MVD1 AGA1 PET494 TRM112 FPK1 MSO1 LYS9 BRE5 POP2 NOG2
chrXIII	Trehalose	20572	25025	0.101297	0.00921911		9829	29994	36440	16.011	26611	YML131W YML130C YML129C YML128C YML127W YML126C YML125C YML124C YML123C YML122C YML121W YML120C YML119W YML118W YML117W	ERO1 COX14 MSC1 RSC9 ERG13 PGA3 TUB3 PHO84 GTR1 NDI1 NGL3 NAB6
chrXVI	Trehalose	27050	218021	0.0739934	0.00535636		199138	205023	226571	8.6645	27433	YPL183W-A YPL183C YPL181W YPL182C YPL180W YPL179W YPL178W YPL177C YPL176C YPL175W YPL174C YPL173W YPL172C YPL171C	RTC6 RTT10 CTI6 TCO89 PPQ1 CBC2 CUP9 TRE1 SPT14 NIP100 MRPL40 COX10 OYE3	7 SEC15 TAN1 EMC4 SAP4 SHE10 VID30 OST5 MTC3 VRG4 SDT1 COG1 EDC1 NIF3 FRA2 MDM34 KIP3 CLG1 SKI8 VAM7 NCS6 YPT32 MIG2 SIP2 SPT16 CHC1 POX1 KEX1 ARO8 MCM6 EMP24 YIP4 MDS3 DSD1 GCN1 HOS2 IME4 COX13 CDC55 RPS26A COX4 TPN1 STR3 MND1 GTS1 ATG1 TOS3 MPT5 SAE2 BUD13 XRN1 NUP49
chrXIII	Trehalose	22243	701153	0.0693751	0.00278302		670426	695300	702551	7.56638	32125	YMR204C YMR205C YMR206W YMR207C YMR208W YMR209C YMR210W YMR211W YMR212C YMR213W YMR214W YMR215W YMR216C YMR217W	INP1 PFK2 HFA1 ERG12 DML1 EFR3 CEF1 SCJ1 GAS3 SKY1 GUA1
chrX	Trehalose	14039	252564	0.0919994	0.0133957		233981	252564	268171	12.6487	34190	YJL101C YJL100W YJL099W YJL098W YJL097W YJL096W YJL095W YJL094C YJL093C YJL092W YJL091C YJL090C YJL089W	GSH1 LSB6 CHS6 SAP185 PHS1 MRPL49 BCK1 KHA1 TOK1 SRS2 GWT1 DPB11 SIP4
chrVII	Trehalose	10748	1055697	0.0802259	0.00323899		1026093	1055697	1063846	9.60201	37753	YGR269W YGR268C YGR270W YGR270C-A YGR271W YGR271C-A YGR273C YGR274C YGR275W YGR276C YGR277C YGR278W YGR279C YGR280C YGR281W YGR282C YGR283C YGR284C YGR285C YGR286C	HUA1 YTA7 SLH1 EFG1 TAF1 RTT102 RNH70 CAB4 CWC22 SCW4 PXR1 YOR1 BGL2 ERV29 ZUO1 BIO2
chrIV	Trehalose	4646	404459	0.0465605	0.00135024		386657	404459	424905	3.19899	38248	YDL036C YDL034W YDL035C YDL032W YDL033C YDL031W YDL030W YDL029W YDL028C YDL026W YDL027C YDL025W-A YDL025C YDL024C YDL022C-A YDL022W YDL023C YDL021W YDL020C YDL019C YDL018C YDL017W	PUS9 GPR1 SLM3 DBP10 PRP9 ARP2 MPS1 RTK1 DIA3 GPD1 GPM2 RPN4 OSH2 ERP3 CDC7
chrXI	Trehalose	17549	627014	0.0537087	0.00248484		604356	627014	644029	4.54181	39673	YKR088C YKR089C YKR090W YKR091W YKR092C YKR093W YKR094C YKR095W YKR095W-A YKR096W YKR097W YKR098C YKR099W YKR100C YKR101W	TVP38 TGL4 PXL1 SRL3 SRP40 PTR2 RPL40B MLP1 PCC1 ESL2 PCK1 UBP11 BAS1 SKG1 SIR1
chrXIII	Trehalose	22510	872702	-0.0694373	0.00649642		858420	872374	902532	7.6028	44112	YMR294W-A YMR295C YMR296C YMR297W YMR298W YMR299C YMR300C YMR301C YMR302C YMR303C YMR304W YMR304C-A YMR305C YMR306W YMR306C-A YMR307W YMR307C-A YMR308C YMR309C YMR310C YMR311C YMR312W YMR313C YMR314W	LCB1 PRC1 LIP1 DYN3 ADE4 ATM1 YME2 ADH2 UBP15 SCW10 FKS3 GAS1 PSE1 NIP1 GLC8 ELP6 TGL3 PRE5
chrIV	Trehalose	5448	993025	0.0717865	0.00570845		955222	993025	1004080	8.13401	48858	YDR246W-A YDR247W YDR248C YDR249C YDR250C YDR251W YDR252W YDR253C YDR254W YDR255C YDR256C YDR257C YDR258C YDR259C YDR260C YDR261C YDR262W YDR263C YDR264C YDR265W YDR266C YDR267C YDR268W	VHS1 PAM1 BTT1 MET32 CHL4 RMD5 CTA1 RKM4 HSP78 YAP6 SWM1 EXG2 DIN7 AKR1 PEX10 HEL2 CIA1 MSW1
chrV	Trehalose	7014	283533	-0.104065	0.00786406		231027	256376	285154	13.5686	54127	YER040W YER041W YER042W YER043C YER044C YER044C-A YER045C YER046W YER046W-A YER047C YER048C YER048W-A YER049W YER050C YER051W YER052C YER053C YER053C-A YER054C YER055C YER056C YER056C-A YER057C YER058W YER059W YER060W YER060W-A YER061C YER062C YER063W YER064C	GLN3 YEN1 MXR1 SAH1 ERG28 MEI4 ACA1 SPO73 SAP1 CAJ1 ISD11 TPA1 RSM18 JHD1 HOM3 PIC2 GIP2 HIS1 FCY2 RPL34A HMF1 PET117 PCL6 FCY21 FCY22 CEM1 GPP2 THO1 VHR2
chrXVI	Trehalose	27831	572464	0.0706297	0.00487297		530370	564703	585153	7.82338	54783	YPL012W YPL011C YPL010W YPL009C YPL008W YPL007C YPL006W YPL005W YPL004C YPL003W YPL002C YPL001W YPR001W YPR002W YPR002C-A YPR003C YPR004C YPR005C YPR006C YPR007C YPR008W YPR009W YPR010C YPR010C-A YPR011C YPR012W YPR013C	RRP12 TAF3 RET3 RQC2 CHL1 TFC8 NCR1 AEP3 LSP1 ULA1 SNF8 HAT1 CIT3 PDH1 AIM45 HAL1 ICL2 REC8 HAA1 SUT2 RPA135 CMR3
chrVI	Trehalose	8477	248124	-0.0454068	0.00150906		211683	248124	268516	3.24027	56833	YFR029W YFR030W YFR031C YFR031C-A YFR032C YFR032C-A YFR032C-B YFR033C YFR034C YFR034W-A YFR035C YFR036W YFR036W-A YFR037C YFR038W YFR039C YFR040W YFR041C YFR042W YFR043C YFR044C YFR045W YFR046C YFR047C YFR048W YFR049W YFR050C YFR051C YFR052W YFR052C-A YFR053C YFR054C YFR055W YFR056C	PTR3 MET10 SMC2 RPL2A RRT5 RPL29 QCR6 PHO4 CDC26 RSC8 IRC5 OSW7 SAP155 ERJ5 KEG1 IRC6 DUG1 CNN1 BNA6 RMD8 YMR31 PRE4 RET2 RPN12 HXK1 IRC7
chrXII	Trehalose	19395	742202	0.064338	0.00242264		724118	737369	780981	4.22847	56863	YLR297W YLR298C YLR299W YLR299C-A YLR300W YLR301W YLR303W YLR302C YLR304C YLR305C YLR306W YLR307W YLR307C-A YLR308W YLR309C YLR310C YLR311C YLR312C YLR312W-A YLR313C YLR314C YLR315W YLR317W YLR316C YLR318W YLR319C YLR320W YLR322W YLR321C YLR323C YLR324W	YHC1 ECM38 EXG1 HRI1 MET17 ACO1 STT4 UBC12 CDA1 CDA2 IMH1 CDC25 MRPL15 SPH1 CDC3 NKP2 TAD3 EST2 BUD6 MMS22 VPS65 SFH1 CWC24 PEX30
chrII	Trehalose	1833	430301	-0.0694502	0.00579908		379969	393698	437154	7.47097	57185	YBR071W YBR072W YBR072C-A YBR073W YBR074W YBR076W YBR076C-A YBR077C YBR078W YBR079C YBR080C YBR081C YBR082C YBR083W YBR084W YBR084C-A YBR085W YBR085C-A YBR086C YBR087W YBR089W YBR088C YBR089C-A YBR090C YBR091C YBR092C YBR093C YBR094W YBR095C YBR096W YBR097W	HSP26 RDH54 PFF1 ECM8 SLM4 ECM33 RPG1 SEC18 SPT7 UBC4 TEC1 MIS1 RPL19A AAC3 IST2 RFC5 POL30 NHP6B TIM12 PHO3 PHO5 PBY1 RXT2 VPS15
chrIX	Trehalose	12352	138636	-0.065363	0.00769624		91352	135075	151326	6.60898	59974	YIL137C YIL136W YIL135C YIL134C-A YIL134W YIL133C YIL132C YIL131C YIL130W YIL129C YIL128W YIL127C YIL126W YIL125W YIL124W YIL123W YIL122W YIL121W YIL120W YIL119C YIL118W YIL117C YIL116W YIL115W-A YIL115C YIL114C YIL113W	TMA108 OM45 VHS2 FLX1 RPL16A CSM2 FKH1 ASG1 TAO3 MET18 RRT14 STH1 KGD1 AYR1 SIM1 POG1 QDR2 QDR1 RPI1 RHO3 PRM5 HIS5 NUP159 POR2 SDP1
chrIV	Trehalose	6108	1465643	0.0471706	0.00156093		1434754	1465643	1497679	3.28341	62925	YDR492W YDR491C YDR493W YDR494W YDR495C YDR496C YDR497C YDR498C YDR499W YDR500C YDR501W YDR502C YDR503C YDR504C YDR505C YDR506C YDR507C YDR509W YDR508C YDR510W YDR510C-A YDR511W YDR513W YDR512C YDR514C YDR515W YDR516C YDR517W YDR518W YDR519W YDR521W YDR520C YDR522C YDR523C YDR524C YDR524W-C YDR524C-B YDR525W YDR524C-A YDR525W-A YDR527W YDR526C YDR528W YDR529C YDR530C	IZH1 MZM1 RSM28 VPS3 PUF6 ITR1 SEC20 LCD1 RPL37B PLM2 SAM2 LPP1 SPG3 PSP1 GMC1 GIN4 GNP1 SMT3 SDH7 GRX2 EMI1 SLF1 EMI2 GRH1 EUG1 FPR2 URC2 SPS2 SPS1 AGE1 API2 SNA2 RBA50 HLR1 QCR7 APA2
chrIV	Trehalose	4264	246743	-0.0677457	0.00459976		242997	295157	311787	7.02633	68790	YDL122W YDL121C YDL120W YDL118W YDL119C YDL117W YDL116W YDL114W-A YDL115C YDL114W YDL113C YDL112W YDL111C YDL110C YDL109C YDL108W YDL107W YDL106C YDL105W YDL104C YDL103C YDL102W YDL101C YDL100C YDL099W YDL098C YDL097C YDL095W YDL096C YDL093W YDL094C YDL092W YDL091C YDL090C YDL089W YDL088C YDL087C YDL086W YDL086C-A YDL085C-A YDL085W YDL084W YDL083C YDL082W YDL081C YDL080C	UBP1 YFH1 CYK3 NUP84 IWR1 ATG20 TRM3 RRP42 TMA17 KIN28 MSS2 PHO2 NSE4 QRI7 QRI1 POL3 DUN1 GET3 BUG1 SNU23 RPN6 PMT1 OPI6 PMT5 SRP14 UBX3 RAM1 NUR1 ASM4 LUC7 NDE2 SUB2 RPS16B RPL13A RPP1A THI3
chrXI	Trehalose	16695	392660	-0.0683478	0.00781933		352550	362247	422960	7.31789	70410	YKL046C YKL045W YKL044W YKL043W YKL042W YKL041W YKL040C YKL039W YKL038W YKL037W YKL035W YKL036C YKL034W YKL033W-A YKL033W YKL032C YKL031W YKL030W YKL029C YKL028W YKL027W YKL026C YKL025C YKL024C YKL023C-A YKL023W YKL022C YKL021C YKL020C YKL019W YKL018C-A YKL018W YKL017C YKL016C YKL015W YKL014C YKL013C YKL012W YKL011C YKL010C	DCW1 PRI2 PHD1 SPC42 VPS24 NFU1 PTM1 RGT1 AIM26 UGP1 TUL1 TTI1 IXR1 MAE1 TFA1 TCD2 GPX1 PAN3 URA6 CDC16 MAK11 SPT23 RAM2 SWD2 HCS1 ATP7 PUT3 URB1 ARC19 PRP40 CCE1 UFD4
chrVII	Trehalose	10448	945978	-0.0508079	0.000772415		906149	948447	979545	3.30375	73396	YGR204W YGR204C-A YGR205W YGR206W YGR207C YGR208W YGR209C YGR210C YGR211W YGR212W YGR213C YGR214W YGR215W YGR216C YGR217W YGR218W YGR219W YGR220C YGR221C YGR222W YGR223C YGR224W YGR225W YGR226C YGR227W YGR228W YGR229C YGR230W YGR231C YGR232W YGR233C YGR234W YGR235C YGR236C YGR237C YGR238C YGR239C YGR240C YGR240C-A YGR242W YGR241C YGR243W YGR244C	ADE3 TDA10 MVB12 CIR1 SER2 TRX2 ZPR1 SLI1 RTA1 RPS0A RSM27 GPI1 CCH1 CRM1 MRPL9 TOS2 PET54 HSV2 AZR1 AMA1 DIE2 SMI1 BNS1 PHB2 NAS6 PHO81 YHB1 MIC26 SPG1 KEL2 PEX21 PFK1 YAP1802 MPC3 LSC2
chrIV	Trehalose	5081	706032	0.0490775	0.00339871		695620	703386	769848	3.63522	74228	YDR122W YDR123C YDR124W YDR125C YDR126W YDR127W YDR128W YDR129C YDR130C YDR131C YDR132C YDR133C YDR135C YDR137W YDR136C YDR138W YDR139C YDR140W YDR141C YDR142C YDR143C YDR144C YDR145W YDR146C YDR147W YDR148C YDR150W YDR149C YDR151C YDR152W YDR153C YDR154C YDR155C YDR156W	KIN1 INO2 ECM18 SWF1 ARO1 MTC5 SAC6 FIN1 YCF1 RGP1 VPS61 HPR1 RUB1 MTQ2 DOP1 PEX7 SAN1 MKC7 TAF12 SWI5 EKI1 KGD2 NUM1 CTH1 GIR2 ENT5 CPR1 RPA14
chrIV	Trehalose	4894	581181	-0.0624578	0.000694904		562709	581521	641150	5.71583	78441	YDR055W YDR056C YDR057W YDR058C YDR059C YDR060W YDR061W YDR062W YDR063W YDR064W YDR065W YDR066C YDR067C YDR068W YDR069C YDR070C YDR071C YDR072C YDR073W YDR074W YDR075W YDR076W YDR077W YDR078C YDR079W YDR079C-A YDR080W YDR081C YDR082W YDR083W YDR084C YDR085C YDR086C YDR087C YDR088C YDR089W YDR090C YDR091C YDR092W YDR093W YDR094W YDR095C YDR096W YDR097C	PST1 YOS9 TGL2 UBC5 MAK21 LCB2 AIM7 RPS13 RRG1 RTR2 OCA6 DOS2 DOA4 FMP16 PAA1 IPT1 SNF11 TPS2 PPH3 RAD55 SED1 SHU2 PET100 TFB5 VPS41 PDC2 STN1 RRP8 TVP23 AFR1 SSS1 RRP1 SLU7 RLI1 UBC13 DNF2 GIS1 MSH6
chrXV	Trehalose	26400	843892	-0.0471807	0.0022975		837685	843892	935795	3.53207	98110	YOR274W YOR275C YOR276W YOR277C YOR278W YOR279C YOR280C YOR282W YOR281C YOR283W YOR284W YOR285W YOR286W YOR287C YOR288C YOR289W YOR290C YOR291W YOR292C YOR293W YOR293C-A YOR294W YOR295W YOR296W YOR297C YOR298W YOR298C-A YOR299W YOR300W YOR301W YOR302W YOR303W YOR304W YOR304C-A YOR305W YOR306C YOR307C YOR308C YOR309C YOR310C YOR311C YOR312C YOR313C YOR314W YOR314W-A YOR315W YOR316C YOR316C-A YOR31…	MOD5 RIM20 CAF20 HEM4 RFM1 FSH3 PLP2 HUA2 RDL1 RDL2 RRP36 MPD1 SNF2 YPK9 RPS10A RRS1 UAF30 TIM18 MUM3 MBF1 BUD7 RAX1 CPA1 ISW2 BIL1 RRG7 MCH5 SLY41 SNU66 NOP58 DGK1 RPL20B SPS4 SFG1 COT1 FAA1 HSH49 GNT1 PMT3 LDB19 PRO2 FRT1 MYO2 SNC2 PDR10
chrII	Trehalose	723	107123	0.0541835	0.00427848		93811	114766	195719	4.10827	101908	YBL067C YBL065W YBL066C YBL064C YBL063W YBL062W YBL061C YBL060W YBL059C-A YBL059W YBL058W YBL057C YBL056W YBL055C YBL054W YBL053W YBL052C YBL051C YBL050W YBL049W YBL048W YBL047C YBL046W YBL045C YBL044W YBL043W YBL042C YBL041W YBL040C YBL039W-B YBL039C-A YBL039C YBL038W YBL037W YBL036C YBL035C YBL034C YBL033C YBL032W YBL031W YBL030C YBL029C-A YBL029W YBL028C YBL027W YBL026W YBL025W YBL024W YBL023C…	UBP13 SEF1 PRX1 KIP1 SKT5 YEL1 CMC2 SHP1 PTH2 PTC3 TOD6 SAS3 PIN4 SEC17 MOH1 RRT1 EDE1 PSY4 COR1 ECM13 FUI1 PRE7 ERD2 URA7 MRPL16 APL3 POL12 STU1 RIB1 HEK2 SHE1 PET9 RPL19B LSM2 RRN10 NCL1 MCM2 PIM1 HAP3 RFT1 APN2 POP8 PEP1 FUS3 ACH1
chrVII	Trehalose	8821	131950	0.0451569	0.00230138		56448	75292	181036	3.22401	124588	YGL234W YGL233W YGL232W YGL231C YGL230C YGL229C YGL228W YGL227W YGL226C-A YGL226W YGL225W YGL224C YGL223C YGL222C YGL221C YGL220W YGL218W YGL219C YGL216W YGL217C YGL215W YGL214W YGL213C YGL212W YGL211W YGL210W YGL209W YGL208W YGL207W YGL206C YGL205W YGL204C YGL203C YGL202W YGL201C YGL200C YGL198W YGL199C YGL197W YGL196W YGL195W YGL194C-A YGL194C YGL193C YGL192W YGL191W YGL190C YGL189C YGL188C-A Y…	ADE5
chrVII	Trehalose	10102	833973	-0.0579698	0.00376361		702818	823954	858511	4.6538	155693	YGR107W YGR108W YGR109C YGR110W YGR111W YGR112W YGR113W YGR116W YGR114C YGR115C YGR117C YGR118W YGR119C YGR120C YGR121C YGR121W-A YGR122W YGR122C-A YGR123C YGR124W YGR125W YGR126W YGR127W YGR128C YGR129W YGR130C YGR131W YGR132C YGR133W YGR134W YGR135W YGR136W YGR137W YGR138C YGR139W YGR140W YGR141W YGR142W YGR143W YGR144W YGR145W YGR146C YGR146C-A YGR147C YGR148C YGR149W YGR150C YGR151C YGR152C Y…	CLB1 CLB6 CLD1 SHY1 DAM1 SPT6 RPS23A NUP57 COG2 MEP1 PPT1 ASN2 UTP8 SYF2 FHN1 PHB1 PEX4 CAF130 PRE9 LSB1 TPO2 CBF2 VPS62 BTN2 SKN1 THI4 ENP2 ECL1 NAT2 RPL24B CCM1 RSR1 GTO1 CYS4 PTI1 CHO2 MTR3 NSR1 RTS3 TIF4631 GTR2 MRPS35 TRS65 CLC1 PUS6 LSO2 PSD2 MSM1 YIP1 RBG2 CBP4 ERG1 ATF2 PBP1 OKP1 RNR4 TIM13
chrXII	Trehalose	19626	795036	0.0546735	0.00796872		778284	807870	940926	3.17525	162642	YLR323C YLR324W YLR325C YLR326W YLR327C YLR328W YLR329W YLR330W YLR332W YLR331C YLR333C YLR334C YLR335W YLR336C YLR338W YLR337C YLR340W YLR339C YLR341W YLR342W YLR342W-A YLR343W YLR344W YLR345W YLR346C YLR347W-A YLR347C YLR349W YLR348C YLR350W YLR351C YLR352W YLR353W YLR354C YLR355C YLR356W YLR357W YLR358C YLR359W YLR360W YLR361C YLR361C-A YLR362W YLR363C YLR363W-A YLR364W YLR365W YLR366W YLR364C…	CWC24 PEX30 RPL38 TMA10 NMA1 REC102 CHS5 MID2 JIP3 RPS25B NUP2 SGD1 OPI9 VRP1 RPP0 SPO77 FKS1 GAS2 RPL26A KAP95 DIC1 ORM2 NIT3 BUD8 TAL1 ILV5 ATG33 RSC2 ADE13 VPS38 DCR2 STE11 NMD4 GRX8 RPS22B MDM30 SSQ1 ARC18 ROM2 ELO3 VID22 STP3 PSY3 FBP1 SEC61 CSR1 CTF3 NAM2 SMC6 IKI3 SWC7 VAC14 REH1 RPS29A STE23 ECM19 CCW14 ART10 ATP10 CST9 COX8 VPS33 AFG2 SKI2 BDF1 DUS3 SFP1 SEI1 DUS4 RPL31B BLS1 UTP21 VIP1
chrXIV	Trehalose	23277	376435	0.260146	0.114173		201973	259198	377031	0.401621	175058	YNL238W YNL237W YNL236W YNL235C YNL234W YNL233W YNL232W YNL231C YNL230C YNL229C YNL228W YNL226W YNL227C YNL225C YNL224C YNL223W YNL222W YNL221C YNL220W YNL219C YNL218W YNL217W YNL216W YNL215W YNL214W YNL213C YNL212W YNL211C YNL210W YNL209W YNL208W YNL207W YNL206C YNL205C YNL204C YNL202W YNL203C YNL201C YNL200C YNL199C YNL198C YNL197C YNL196C YNL195C YNL194C YNL193W YNL192W YNL191W YNL190W YNL189W…	KEX2 YTP1 SIN4 BNI4 CSL4 PDR16 ELA1 URE2 JJJ1 CNM67 SQS1 ATG4 SSU72 POP1 ADE12 ALG9 MGS1 RAP1 IES2 PEX17 RRG9 VID27 MER1 SSB2 RIO2 RTT106 SPS18 SPS19 PSY2 GCR2 WHI3 SLZ1 CHS1 DUG3 SRP1 KAR1 SWT21 UBP10 MRPL19 NPR1 IPI3 RHO5 RPS3 MRPL22 TDA7 NOP13 MDG1 APC1 PSD1 FMP41 SKO1 BNI5 IBD2 RIA1 RPL42A CBK1 YGP1 ASI2 PGA1 IGO1 NSG2 CUZ1 YCK2 GIM3 INN1 RPC31 PGA2 ALF1 LSM7 MFA2 MEP2 AAH1 THO2 YSF3 SRV2 NAM…
chrIX	Trehalose	12818	296453	-0.0351428	0.000760361		190373	292353	371957	1.93121	181584	YIL092W YIL091C YIL090W YIL089W YIL088C YIL087C YIL086C YIL085C YIL084C YIL083C YIL082W YIL079C YIL078W YIL077C YIL076W YIL075C YIL074C YIL073C YIL072W YIL071W-A YIL071C YIL070C YIL069C YIL068W-A YIL068C YIL066W-A YIL067C YIL066C YIL065C YIL064W YIL063C YIL062C YIL061C YIL060W YIL058W YIL059C YIL057C YIL056W YIL055C YIL054W YIL053W YIL052C YIL051C YIL050W YIL049W YIL048W YIL047C-A YIL047C YIL046W…	UTP25 ICE2 AVT7 AIM19 KTR7 SDS3 CAB2 AIR1 THS1 SEC28 RPN2 SER33 SPO22 HOP1 PCI8 MAM33 RPS24B SEC6 RNR3 FIS1 EFM4 YRB2 ARC15 SNP1 RGI2 VHR1 GPP1 RPL34B MMF1 PCL7 DFG10 NEO1 SYG1 MET30 PIG2 AGE2 CBR1 PKP1 GVP36 APQ12 TED1 NOT3 PRM2 CST6 CKA1 CAP2 BCY1 ULP2 SSM4 EMC5 IRR1 YKE4 TIM44 RPB3 HIS6 FAF1 RPL2B VID28 SNL1 BAR1 MNT3 PDR11 TIR3 DOT5 EST3 FAA3 URM1 NAS2 YIA6 EPS1 BET1 CFD1 INP51 SGN1 MPH1 AIM2…
chrXIII	Trehalose	21286	247590	-0.0523151	0.00204044		98766	247590	285831	4.31077	187065	YML085C YML084W YML083C YML082W YML081C-A YML081W YML080W YML079W YML078W YML077W YML076C YML075C YML074C YML073C YML072C YML071C YML070W YML069W YML068W YML067C YML066C YML065W YML064C YML063W YML062C YML061C YML060W YML059C YML058W-A YML058W YML057W YML057C-A YML056C YML055W YML054C YML054C-A YML053C YML052W YML051W YML050W YML049C YML048W YML047W-A YML047C YML046W YML043C YML042W YML041C YML03…	TUB1 ATP18 TDA9 DUS1 CPR3 BET5 WAR1 HMG1 FPR3 RPL6A TCB3 COG8 DAK1 POB3 ITT1 ERV41 SMA2 ORC1 TEM1 RPS1B MFT1 PIF1 OGG1 NTE1 HUG1 SML1 CMP2 IMD4 SPC2 CYB2 SUR7 GAL80 AIM32 RSE1 GSF2 PRM6 PRP39 RRN11 CAT2 VPS71 YMD8 CGI121 AMD1 SRC1 RAD52 NDC1 RCF1 USA1 TSA1 YOX1 RPS18B YML6 RPS17A NSE5 APT1 UNG1 OST6 PSP2 PPZ1 TAF11 TRM9 UBX2 ERV25 RAD33 SPT5 MRPL39 ERG6 YAP1 GIS4 TRM12 GLO1 YPT7 CDC5 MIX17 AIM34 …
chrXIV	Trehalose	22982	201973	0.0643166	0.00326319		18355	36225	229890	6.43867	211535	YNL330C YNL329C YNL328C YNL327W YNL326C YNL324W YNL325C YNL323W YNL322C YNL321W YNL320W YNL319W YNL318C YNL317W YNL316C YNL315C YNL314W YNL313C YNL312W YNL311C YNL310C YNL309W YNL308C YNL307C YNL306W YNL305C YNL304W YNL303W YNL302C YNL301C YNL300W YNL299W YNL298W YNL296W YNL297C YNL295W YNL294C YNL293W YNL292W YNL291C YNL290W YNL289W YNL288W YNL287W YNL286W YNL285W YNL284C YNL283C YNL282W YNL281W…	RPD3 PEX6 MDJ2 EGT2 PFA3 FIG4 LEM3 KRE1 VNX1 HXT14 PFS2 PHA2 ATP11 DAL82 EMW1 RFA2 SKP2 ZIM17 STB1 KRI1 MCK1 MRPS18 BXI1 YPT11 RPS19B RPL18B TOS6 TRF5 CLA4 MON2 RIM21 MSB3 PUS4 MID1 RFC3 PCL1 CAF40 SEC21 CUS2 MRPL10 WSC2 POP3 HCH1 ERG24 PRM1 CAF120 MET2 BOR1 GOR1 TOF1 SEC2 BNI1 ALP1 BSC4 LYP1 PIK1 IST1 PDR17 YIF1 POL2 ORC5 LTO1 ATX1 DSL1 SIP3 FOL1 GIS2 RTC4 TEX1 MRPL17 NRD1 RAD50 MPA43 RPA49 VPS7…
chrVII	Trehalose	9538	454664	-0.0514372	0.00348486		293925	428698	576468	4.19827	282543	YGL114W YGL113W YGL112C YGL111W YGL110C YGL109W YGL108C YGL107C YGL106W YGL105W YGL104C YGL103W YGL102C YGL101W YGL100W YGL099W YGL098W YGL097W YGL096W YGL095C YGL094C YGL093W YGL092W YGL091C YGL090W YGL089C YGL088W YGL087C YGL086W YGL085W YGL084C YGL083W YGL082W YGL081W YGL080W YGL079W YGL078C YGL077C YGL076C YGL075C YGL073W YGL074C YGL072C YGL071W YGL070C YGL068W YGL069C YGL067W YGL066W YGL065C…	SLD3 TAF6 NSA1 CUE3 RMD9 MLC1 ARC1 VPS73 RPL28 SEH1 LSG1 USE1 SRM1 TOS8 VPS45 PAN2 SPC105 NUP145 NBP35 LIF1 MF(ALPHA)2 MMS2 MAD1 LCL3 GUP1 SCY1 MPC1 KXD1 DBP3 HNM1 RPL7A MPS2 HSF1 AFT1 RPB9 MNP1 NPY1 SGF73 ALG2 MRH4 PUS2 PYC1 DUO1 YBP2 PKP2 RAD6 GEP7 SDS23 OLE1 ERV14 PRM8 MST27 TYW3 TIF4632 RPT6 ALG13 RIM8 RNA15 DST1 HEM2 OCH1 PNC1 MIG1 HOP2 AGA2 RPL24A RPL30 CGR1 SCW11 CWH41 TRP5 PGD1 PIB2 STT3 …
chrXII	Trehalose	18500	371097	0.0400933	0.00154355		101729	110988	397605	2.54533	295876	YLL021W YLL020C YLL019W-A YLL019C YLL018C-A YLL018C YLL015W YLL014W YLL013C YLL012W YLL011W YLL010C YLL009C YLL008W YLL007C YLL006W-A YLL006W YLL005C YLL004W YLL003W YLL002W YLL001W YLR001C YLR002C YLR003C YLR004C YLR005W YLR006C YLR007W YLR008C YLR009W YLR010C YLR011W YLR012C YLR013W YLR014C YLR015W YLR016C YLR017W YLR018C YLR019W YLR020C YLR021W YLR022C YLR023C YLR024C YLR025W YLR026C YLR027C Y…	SPA2 KNS1 COX19 DPS1 BPT1 EMC6 PUF3 YEH1 SOF1 PSR1 COX17 DRS1 LMO1 MMM1 SPO75 ORC3 SFI1 RTT109 DNM1 NOC3 CMS1 THI73 SSL1 SSK1 NSE1 PAM18 RLP24 TEN1 LOT6 GAT3 PPR1 BRE2 PML1 MEU1 POM34 PSR2 YEH2 IRC25 SDO1 IZH3 UBR2 SNF7 SED5 AAT2 ADE16 RPL15A RAD5 RSC58 SMF3 MLH2 PAU23 COX12 RIC1 AFB1 TRX1 PDC1 STU2 FRE8 RPS0B FCF2 IES3 OSW2 SPT8 ERG3 MNL2 SHM2 REX2 FRS1 RPL22A BUD28 BMT6 PER33 ENV10 SPC3 PET309 …
chrXIV	Xylose	23471	467028	0.378881	0.184378		466588	469224	470330	76.55	3742	YNL086W YNL085W YNL084C	SNN1 MKT1 END3
chrXIV	Xylose	23277	376435	0.191767	0.0384942		374659	376313	379436	46.8569	4777	YNL133C YNL132W YNL131W	FYV6 KRE33 TOM22	2 ERV15 AME1 NGR1 MET8 SDS24 HPC2 YBP1 ATG12 PYC2 PDB1 PCS60 TDP1 MCX1 SLX1 ROT2 OM14 SWC5 PBP2 DAD3 ARC40 VHC1 ABD1 PRP5 ERT1 THI2 ALG7 GPX2 ISW1 RRT2 ENP1 HIS7 ARO4 SPO23 MRPS5 DUT1 SRB6 TRS20 MTC4 RIB5 POP4 SHG1 RGD1 TAE1 MIC12 SHM1
chrXII	Xylose	18820	568225	-0.0946752	0.0106237		563582	568449	572946	12.6907	9364	YLR211C YLR212C YLR213C YLR214W YLR215C YLR217W YLR216C	ATG38 TUB4 CRR1 FRE1 CDC123 CPR6
chrXII	Xylose	19104	676885	0.177317	0.0369549		647936	650767	659769	31.6232	11833	YLR256W YLR257W	HAP1
chrXV	Xylose	24027	35915	0.0624028	0.00337501		33217	35915	46201	5.52476	12984	YOL154W YOL152W YOL151W YOL150C YOL149W YOL148C	ZPS1 FRE7 GRE2 DCP1 SPT20
chrXV	Xylose	24632	171745	-0.186593	0.0289752		152407	158074	167344	48.1721	14937	YOL089C YOL088C YOL087C YOL086W-A YOL086C YOL085W-A YOL085C YOL084W YOL083W YOL083C-A	HAL9 MPD2 DUF1 MHF1 ADH1 PHM7 ATG34	6 RNR1 TDA2 VTC1 ALD5 RPS24A YOS1 PTP3
chrXIII	Xylose	20568	13364	0.112676	0.0115727		9746	16498	28338	19.6833	18592	YML131W YML130C YML129C YML128C YML127W YML126C YML125C YML124C YML123C YML122C YML121W YML120C	ERO1 COX14 MSC1 RSC9 ERG13 PGA3 TUB3 PHO84 GTR1 NDI1
chrXI	Xylose	15311	16738	0.0682036	0.00541961		4534	10206	24349	7.2751	19815	YKL222C YKL221W YKL220C YKL219W YKL218C YKL217W	MCH2 FRE2 COS9 SRY1 JEN1	7 SEC15 TAN1 EMC4 SAP4 SHE10 VID30 OST5 MTC3 VRG4 SDT1 COG1 EDC1 NIF3 FRA2 MDM34 KIP3 CLG1 SKI8 VAM7 NCS6 YPT32 MIG2 SIP2 SPT16 CHC1 POX1 KEX1 ARO8 MCM6 EMP24 YIP4 MDS3 DSD1 GCN1 HOS2 IME4 COX13 CDC55 RPS26A COX4 TPN1 STR3 MND1 GTS1 ATG1 TOS3 MPT5 SAE2 BUD13 XRN1 NUP49 ROK1 SPO74 SUA5 HUR1 PMR1 CUP2 YRB30 RAD54 SUT1 YIP5 AIM14 RCK1 ARI1 AMS1 CDC43 LYS5 PEX14 NUT1 INO80 ARO2 RPL9A RRT6 TIP20 ROG1 …
chrXIV	Xylose	22984	202414	0.100017	0.00987554		196115	202414	216647	15.3373	20532	YNL241C YNL240C YNL239W YNL238W YNL237W YNL236W YNL235C YNL234W YNL233W YNL232W YNL231C	ZWF1 NAR1 LAP3 KEX2 YTP1 SIN4 BNI4 CSL4 PDR16
chrIV	Xylose	5652	1152431	0.131249	0.0201768		1150593	1152431	1171430	25.6656	20837	YDR340W YDR341C YDR342C YDR343C YDR344C YDR345C YDR346C YDR347W YDR348C	HXT7 HXT6 HXT3 SVF1 MRP1 PAL1
chrIX	Xylose	11965	33008	0.0560955	0.00329382		28874	33008	56028	4.3232	27154	YIL166C YIL165C YIL164C YIL163C YIL162W YIL161W YIL160C YIL159W YIL158W YIL156W-A YIL157C YIL156W-B YIL156W YIL155C YIL154C YIL153W	NIT1 SUC2 POT1 BNR1 AIM20 COA1 UBP7 GUT2 IMP2' RRD1
chrXV	Xylose	25155	410064	-0.12533	0.013323		371124	384747	399654	23.4498	28530	YOR020W-A YOR021C YOR022C YOR023C YOR024W YOR025W YOR026W YOR027W YOR028C YOR029W YOR030W YOR032C YOR032W-A YOR033C YOR034C YOR034C-A YOR035C	SFM1 AHC1 HST3 BUB3 STI1 CIN5 DFG16 HMS1 EXO1 AKR2 SHE4
chrXII	Xylose	17994	129090	0.0558819	0.00422581		104679	129090	140997	4.88311	36318	YLL021W YLL020C YLL019W-A YLL019C YLL018C-A YLL018C YLL015W YLL014W YLL013C YLL012W YLL011W YLL010C YLL009C YLL008W YLL007C YLL006W-A YLL006W YLL005C	SPA2 KNS1 COX19 DPS1 BPT1 EMC6 PUF3 YEH1 SOF1 PSR1 COX17 DRS1 LMO1 MMM1 SPO75
chrXV	Xylose	25824	583591	0.0493131	0.0022219		557194	583591	602954	3.67822	45760	YOR124C YOR125C YOR126C YOR127W YOR128C YOR129C YOR130C YOR131C YOR132W YOR133W YOR134W YOR136W YOR135C YOR137C YOR138C YOR140W YOR139C YOR141C YOR142W YOR143C YOR144C	UBP2 CAT5 IAH1 RGA1 ADE2 AFI1 ORT1 VPS17 EFT1 BAG7 IDH2 IRC14 SIA1 RUP1 SFL1 ARP8 LSC1 THI80 ELG1
chrXII	Xylose	19432	753079	0.0749588	0.00476193		730719	753079	786233	6.14976	55514	YLR301W YLR303W YLR302C YLR304C YLR305C YLR306W YLR307W YLR307C-A YLR308W YLR309C YLR310C YLR311C YLR312C YLR312W-A YLR313C YLR314C YLR315W YLR317W YLR316C YLR318W YLR319C YLR320W YLR322W YLR321C YLR323C YLR324W YLR325C YLR326W YLR327C YLR328W	HRI1 MET17 ACO1 STT4 UBC12 CDA1 CDA2 IMH1 CDC25 MRPL15 SPH1 CDC3 NKP2 TAD3 EST2 BUD6 MMS22 VPS65 SFH1 CWC24 PEX30 RPL38 TMA10 NMA1
chrV	Xylose	7024	290926	-0.0602248	0.00420417		256376	290932	312465	5.69728	56089	YER052C YER053C YER053C-A YER054C YER055C YER056C YER056C-A YER057C YER058W YER059W YER060W YER060W-A YER061C YER062C YER063W YER064C YER065C YER066W YER067W YER066C-A YER067C-A YER068W YER069W YER068C-A YER070W YER071C YER072W YER073W YER074W YER074W-A YER075C	HOM3 PIC2 GIP2 HIS1 FCY2 RPL34A HMF1 PET117 PCL6 FCY21 FCY22 CEM1 GPP2 THO1 VHR2 ICL1 RRT13 RGI1 MOT2 ARG5
chrIX	Xylose	12340	136594	-0.0825843	0.0057618		95590	134985	165039	9.35026	69449	YIL135C YIL134C-A YIL134W YIL133C YIL132C YIL131C YIL130W YIL129C YIL128W YIL127C YIL126W YIL125W YIL124W YIL123W YIL122W YIL121W YIL120W YIL119C YIL118W YIL117C YIL116W YIL115W-A YIL115C YIL114C YIL113W YIL112W YIL111W YIL110W YIL109C YIL108W YIL107C	VHS2 FLX1 RPL16A CSM2 FKH1 ASG1 TAO3 MET18 RRT14 STH1 KGD1 AYR1 SIM1 POG1 QDR2 QDR1 RPI1 RHO3 PRM5 HIS5 NUP159 POR2 SDP1 HOS4 COX5B HPM1 SEC24 PFK26
chrXIII	Xylose	21440	338431	-0.0472865	0.00201449		329923	338431	399724	3.49168	69801	YMR029C YMR030W YMR031W-A YMR031C YMR032W YMR030W-A YMR033W YMR034C YMR035W YMR036C YMR037C YMR038C YMR039C YMR040W YMR041C YMR042W YMR043W YMR044W YMR046W-A YMR047C YMR048W YMR049C YMR052W YMR052C-A YMR053C YMR054W YMR055C YMR056C YMR057C YMR058W YMR059W YMR060C YMR061W YMR062C YMR063W YMR064W YMR065W	FAR8 RSF1 EIS1 HOF1 ARP9 IMP2 MIH1 MSN2 CCS1 SUB1 YET2 ARA2 ARG80 MCM1 IOC4 NUP116 CSM3 ERB1 FAR3 STB2 STV1 BUB2 AAC1 FET3 SEN15 SAM37 RNA14 ARG7 RIM9 AEP1 KAR5
chrIV	Xylose	5420	961561	0.0593293	0.00482076		926405	961561	1003824	5.28778	77419	YDR230W YDR231C YDR232W YDR233C YDR234W YDR235W YDR236C YDR237W YDR238C YDR239C YDR241W YDR240C YDR242W YDR243C YDR244W YDR245W YDR246W YDR246W-A YDR247W YDR248C YDR249C YDR250C YDR251W YDR252W YDR253C YDR254W YDR255C YDR256C YDR257C YDR258C YDR259C YDR260C YDR261C YDR262W YDR263C YDR264C YDR265W YDR266C YDR267C	COX20 HEM1 RTN1 LYS4 PRP42 FMN1 MRPL7 SEC26 BUD26 SNU56 AMD2 PRP28 PEX5 MNN10 TRS23 VHS1 PAM1 BTT1 MET32 CHL4 RMD5 CTA1 RKM4 HSP78 YAP6 SWM1 EXG2 DIN7 AKR1 PEX10 HEL2 CIA1
chrII	Xylose	2023	476954	-0.0715842	0.00635538		391457	476954	480674	7.86249	89217	YBR076C-A YBR077C YBR078W YBR079C YBR080C YBR081C YBR082C YBR083W YBR084W YBR084C-A YBR085W YBR085C-A YBR086C YBR087W YBR089W YBR088C YBR089C-A YBR090C YBR091C YBR092C YBR093C YBR094W YBR095C YBR096W YBR097W YBR098W YBR099C YBR101C YBR102C YBR103W YBR103C-A YBR104W YBR105C YBR106W YBR107C YBR108W YBR109C YBR109W-A YBR110W YBR111C YBR111W-A YBR113W YBR112C YBR114W YBR115C YBR116C YBR117C YBR118W Y…	SLM4 ECM33 RPG1 SEC18 SPT7 UBC4 TEC1 MIS1 RPL19A AAC3 IST2 RFC5 POL30 NHP6B TIM12 PHO3 PHO5 PBY1 RXT2 VPS15 MMS4 FES1 EXO84 SIF2 YMC2 VID24 PHO88 IML3 AIM3 CMD1 ALG1 YSA1 SUS1 CYC8 RAD16 LYS2 TKL2 TEF2 MUD1 CBP6
chrVI	Xylose	8173	165111	-0.0412061	0.00129511		108011	207357	210967	2.66009	102956	YFL013W-A YFL012W-A YFL013C YFL012W YFL011W YFL010W-A YFL010C YFL009W YFL008W YFL007W YFL005W YFL004W YFL003C YFL002C YFL001W YFR001W YFR002W YFR003C YFR004W YFR005C YFR006W YFR007W YFR008W YFR009W YFR009W-A YFR010W YFR010W-A YFR011C YFR012W YFR012W-A YFR013W YFR014C YFR015C YFR016C YFR017C YFR018C YFR019W YFR020W YFR021W YFR022W YFR023W YFR024C-A YFR025C YFR026C YFR027W YFR028C YFR029W	IES1 HXT10 AUA1 WWM1 CDC4 SMC1 BLM10 SEC4 VTC2 MSH4 SPB4 DEG1 LOC1 NIC96 YPI1 RPN11 SAD1 YFH7 FAR7 GCN20 UBP6 MIC19 DCV1 IOC3 CMK1 GSY1 IGD1 FAB1 ATG18 ROG3 PES4 LSB3 HIS2 ULI1 ECO1 CDC14 PTR3
chrIV	Xylose	5030	637663	-0.0470171	0.00133068		555957	637663	671424	3.46337	115467	YDR050C YDR051C YDR053W YDR052C YDR054C YDR055W YDR056C YDR057W YDR058C YDR059C YDR060W YDR061W YDR062W YDR063W YDR064W YDR065W YDR066C YDR067C YDR068W YDR069C YDR070C YDR071C YDR072C YDR073W YDR074W YDR075W YDR076W YDR077W YDR078C YDR079W YDR079C-A YDR080W YDR081C YDR082W YDR083W YDR084C YDR085C YDR086C YDR087C YDR088C YDR089W YDR090C YDR091C YDR092W YDR093W YDR094W YDR095C YDR096W YDR097C YDR09…	TPI1 DET1 DBF4 CDC34 PST1 YOS9 TGL2 UBC5 MAK21 LCB2 AIM7 RPS13 RRG1 RTR2 OCA6 DOS2 DOA4 FMP16 PAA1 IPT1 SNF11 TPS2 PPH3 RAD55 SED1 SHU2 PET100 TFB5 VPS41 PDC2 STN1 RRP8 TVP23 AFR1 SSS1 RRP1 SLU7 RLI1 UBC13 DNF2 GIS1 MSH6 GRX3 BMH2 TVP15 ARX1 STE5 SPO71 TMS1 ARP10 TMN2 TRS85
chrX	Xylose	15067	637667	0.0624468	0.0029403		497086	637667	641753	6.10284	144667	YJR035W YJR037W YJR036C YJR039W YJR038C YJR040W YJR041C YJR042W YJR043C YJR044C YJR045C YJR046W YJR047C YJR048W YJR049C YJR050W YJR051W YJR052W YJR053W YJR054W YJR055W YJR056C YJR057W YJR058C YJR059W YJR060W YJR061W YJR062C YJR063W YJR064W YJR065C YJR066W YJR067C YJR068W YJR069C YJR071W YJR070C YJR072C YJR073C YJR074W YJR075W YJR076C YJR077C YJR078W YJR079W YJR080C YJR082C YJR083C YJR084W YJR085C…	RAD26 HUL4 GEF1 URB2 NUP85 POL32 VPS55 SSC1 TAH11 ANB1 CYC1 UTR1 ISY1 OSM1 RAD7 BFA1 KCH1 HIT1 CDC8 APS2 PTK2 CBF1 NTA1 RPA12 CCT5 ARP3 TOR1 YAE1 RFC2 HAM1 LIA1 NPA3 OPI3 MOG1 HOC1 CDC11 MIR1 BNA2 AIM24 EAF6 ACF4 STE18 EMC2 BIR1 GRR1 JSN1 BUD4 FIP1 IME1 RPL43B SFC1 JJJ3 YUH1 AIM25 RSM26 VPS25 URA8 SOD1 ADO1 ECM27 ABM1 CPA2 YMR1 NNF1 RSM7 TDA4
chrXIII	Xylose	22211	685689	0.0381794	0.0011747		628415	695300	872926	2.27933	244511	YMR184W YMR185W YMR186W YMR187C YMR188C YMR189W YMR190C YMR191W YMR192W YMR193W YMR194W YMR193C-A YMR194C-B YMR194C-A YMR195W YMR196W YMR197C YMR198W YMR199W YMR200W YMR201C YMR202W YMR203W YMR204C YMR205C YMR206W YMR207C YMR208W YMR209C YMR210W YMR211W YMR212C YMR213W YMR214W YMR215W YMR216C YMR217W YMR218C YMR219W YMR220W YMR221C YMR222C YMR223W YMR224C YMR225C YMR226C YMR227C YMR228W YMR229C Y…	ADD37 RTP1 HSC82 MRPS17 GCV2 SGS1 SPG5 GYL1 MRPL24 RPL36A CMC4 ICY1 VTI1 CIK1 CLN1 ROT1 RAD14 ERG2 TOM40 INP1 PFK2 HFA1 ERG12 DML1 EFR3 CEF1 SCJ1 GAS3 SKY1 GUA1 TRS130 ESC1 ERG8 FSH2 UBP8 MRE11 MRPL44 TAF7 MTF1 RRP5 RPS10B PEP5 FUS2 TRI1 RNH1 RNA1 TAF9 BCH1 DFG5 RNT1 CUS1 YHM2 RPL20A ZRC1 COA6 FAA4 RKR1 GAD1 GTO3 HOR7 GFD1 COX7 PET111 ROY1 TRM732 TIF11 TPS3 SAP30 CUE1 RSN1 PPA2 PRP24 TMA23 RRN9 U…
chrII	Xylose	2903	695368	-0.0326327	0.000545472		477171	707848	737571	1.64861	260400	YBR118W YBR119W YBR120C YBR121C-A YBR121C YBR122C YBR124W YBR123C YBR125C YBR126C YBR126W-A YBR126W-B YBR127C YBR128C YBR129C YBR130C YBR131W YBR131C-A YBR132C YBR134W YBR133C YBR135W YBR136W YBR137W YBR138C YBR139W YBR140C YBR141W-A YBR141C YBR142W YBR143C YBR144C YBR145W YBR146W YBR147W YBR148W YBR149W YBR150C YBR151W YBR152W YBR153W YBR154C YBR155W YBR156C YBR157C YBR158W YBR159W YBR160W YBR16…	TEF2 MUD1 CBP6 GRS1 MRPL36 TFC1 PTC4 TPS1 VMA2 ATG14 OPY1 SHE3 CCZ1 AGP2 HSL7 CKS1 MEC1 IRA1 BMT2 MAK5 SUP45 ADH5 MRPS9 RTC2 YSW1 ARA1 TBS1 APD1 SPP381 RIB7 RPB5 CNS1 SLI15 ICS2 AMN1 IFA38 CDC28 CSH1 TOS1 YSY6 EXO5 ARL1 UBS1 TYR1 POP7 PEX32 SSE2 NPL4 SEC66 SMY2 UMP1 SWD3 ECM31 EHT1 FZO1 DTR1 RPS6B SMP1 YPC1 MBA1 PCH2 GDT1 NTC20 RPS9B RPL21A RIM2 MED8 AIM4 MSI1 PGI1 TAF5 KTR4 BEM1 DER1 MCM7 COS111…
chrXIV	Xylose	23491	488598	-0.0401136	0.000803033		467219	493333	771372	0.981185	304153	YNL085W YNL084C YNL083W YNL082W YNL081C YNL080C YNL079C YNL078W YNL077W YNL076W YNL075W YNL074C YNL073W YNL072W YNL071W YNL070W YNL069C YNL068C YNL067W-A YNL067W-B YNL067W YNL066W YNL065W YNL064C YNL063W YNL062C YNL061W YNL059C YNL057W YNL058C YNL056W YNL055C YNL054W YNL053W YNL052W YNL051W YNL050C YNL049C YNL048W YNL047C YNL046W YNL045W YNL044W YNL043C YNL042W-B YNL042W YNL041C YNL040W YNL039W Y…	MKT1 END3 SAL1 PMS1 SWS2 EOS1 TPM1 NIS1 APJ1 MKS1 IMP4 MLF3 MSK1 RNH201 LAT1 TOM7 RPL16B FKH2 RPL9B SUN4 AQR1 YDJ1 MTQ1 GCD10 NOP2 ARP5 OCA2 POR1 VAC7 MSG5 COX5A COG5 SFB2 ALG11 SLM2 LAP2 YIP3 BOP3 COG6 BDP1 GPI15 IDH1 NCE103 SIW14 HHT2 HHF2 KTR5 CRZ1 SAM50 SSN8 KSH1 FAP1 RCM1 HDA1 ARK1 PUB1 PBI2 HEF3 SPO1 IDP3 ASI3 SIS1 LST8 MRP7 HRB1 PET8 RLP7 DOM34 CIT1 ATO2 RPC34 SWM2 VPS27 ATG3 LRO1 NRM1 CSE…
chrXVI	Xylose	27518	455475	-0.0513273	0.00260878		434157	455475	850463	4.12433	416306	YPL060W YPL059W YPL058C YPL057C YPL056C YPL055C YPL054W YPL053C YPL052W YPL051W YPL050C YPL049C YPL048W YPL047W YPL046C YPL045W YPL043W YPL044C YPL042C YPL041C YPL040C YPL039W YPL038W-A YPL038W YPL037C YPL036W YPL034W YPL035C YPL033C YPL032C YPL031C YPL030W YPL029W YPL028W YPL027W YPL026C YPL025C YPL024W YPL023C YPL022W YPL021W YPL020C YPL019C YPL018W YPL017C YPL016W YPL015C YPL014W YPL013C YPL01…	MFM1 GRX5 PDR12 SUR1 LCL1 LGE1 LEE1 KTR6 OAZ1 ARL3 MNN9 DIG1 CAM1 SGF11 ELC1 VPS16 NOP4 SSN3 ISM1 MET31 EGD1 PMA2 SRL4 SVL3 PHO85 TRM44 SUV3 ERG10 SMA1 SKS1 RMI1 MET12 RAD1 ECM23 ULP1 VTC3 CTF19 IRC15 SWI1 HST2 MRPS16 RRP12 TAF3 RET3 RQC2 CHL1 TFC8 NCR1 AEP3 LSP1 ULA1 SNF8 HAT1 CIT3 PDH1 AIM45 HAL1 ICL2 REC8 HAA1 SUT2 RPA135 CMR3 TIF6 DSS4 RLF2 MCM4 ATP20 AGC1 EAF3 YME1 CCL1 ATH1 YOP1 APL4 CSR2 N…
chrVII	Xylose	10430	939707	-0.0326825	0.000269833		37288	938528	1075820	1.67371	1038532	YGL247W YGL246C YGL245W YGL244W YGL243W YGL242C YGL241W YGL240W YGL238W YGL239C YGL237C YGL235W YGL236C YGL234W YGL233W YGL232W YGL231C YGL230C YGL229C YGL228W YGL227W YGL226C-A YGL226W YGL225W YGL224C YGL223C YGL222C YGL221C YGL220W YGL218W YGL219C YGL216W YGL217C YGL215W YGL214W YGL213C YGL212W YGL211W YGL210W YGL209W YGL208W YGL207W YGL206C YGL205W YGL204C YGL203C YGL202W YGL201C YGL200C YGL19…	BRR6 RAI1 GUS1 RTF1 TAD1 KAP114 DOC1 CSE1 HAP2 MTO1 ADE5
chrV	YNB	6745	197751	0.118584	0.0124828		196794	197751	198669	25.2003	1875	YER021W	RPN3
chrXIV	YNB	23277	376435	-0.344161	0.0898985		374659	376435	377031	165.237	2372	YNL133C YNL132W	FYV6 KRE33
chrXV	YNB	24624	170583	-0.304163	0.0947659		169152	172102	173022	144.113	3870	YOL082W YOL081W	ATG19 IRA2
chrXI	YNB	16213	230442	0.0955496	0.00746494		228782	230442	233252	16.811	4470	YKL111C YKL110C YKL109W	KTI12 HAP4
chrXIII	YNB	21433	331334	0.147988	0.0186498		329923	331334	334583	39.915	4660	YMR029C YMR030W YMR031C	FAR8 RSF1 EIS1
chrXIV	YNB	23476	470330	0.298593	0.0648391		464233	467219	470844	33.1864	6611	YNL087W YNL086W YNL085W YNL084C	TCB2 SNN1 MKT1 END3
chrVII	YNB	8798	126093	0.141784	0.0265067		124850	127046	134740	36.7107	9890	YGL197W YGL196W YGL195W	MDS3 DSD1 GCN1
chrXII	YNB	18004	133678	-0.095013	0.0075449		132260	133678	144822	16.78	12562	YLL008W YLL007C YLL006W-A YLL006W YLL005C YLL004W YLL003W	DRS1 LMO1 MMM1 SPO75 ORC3 SFI1
chrXIV	YNB	23483	481081	0.0767643	0.00115176		478701	487250	492375	2.37333	13674	YNL079C YNL078W YNL077W YNL076W YNL075W YNL074C YNL073W YNL072W YNL071W	TPM1 NIS1 APJ1 MKS1 IMP4 MLF3 MSK1 RNH201 LAT1
chrII	YNB	1708	396556	-0.100166	0.0133581		390461	396705	404406	5.96247	13945	YBR076W YBR076C-A YBR077C YBR078W YBR079C YBR080C YBR081C	ECM8 SLM4 ECM33 RPG1 SEC18 SPT7
chrX	YNB	15133	663013	0.0950006	0.0064784		649610	662769	663968	16.6238	14358	YJR122W YJR123W YJR124C YJR125C YJR126C YJR128W YJR127C	IBA57 RPS5 ENT3 VPS70 RSF2
chrVIII	YNB	10948	48299	-0.0701735	0.00378056		38733	49107	53770	7.68196	15037	YHL030W-A YHL031C YHL030W YHL029C YHL028W YHL027W YHL026C	GOS1 ECM29 OCA5 WSC4 RIM101
chrI	YNB	78	41883	0.131847	0.0234081		41802	54679	57155	32.1378	15353	YAL056W YAL055W YAL054C YAL053W YAL051W YAL049C YAL047W-A YAL048C YAL047C YAL046C	GPB2 PEX22 ACS1 FLC2 OAF1 AIM2 GEM1 SPC72 AIM1
chrVIII	YNB	11147	114934	0.144554	0.0119053		104429	117586	121315	31.0238	16886	YHL001W YHR001W YHR001W-A YHR002W YHR003C YHR004C YHR005C YHR005C-A YHR006W YHR007C	RPL14B OSH7 QCR10 LEU5 TCD1 NEM1 GPA1 TIM10 STP2 ERG11
chrV	YNB	7071	335604	-0.0508476	0.0039907		322554	335604	341045	4.70145	18491	YER081W YER082C YER083C YER084W YER084W-A YER085C YER086W YER087W YER087C-A YER087C-B YER088C YER088W-B YER088C-A YER089C YER090W YER090C-A YER091C	SER3 UTP7 GET2 ILV1 AIM10 SBH1 DOT6 PTC2 TRP2 MET6
chrX	YNB	14573	468680	-0.0632743	0.00292895		463005	468680	486501	4.5369	23496	YJR015W YJR016C YJR018W YJR017C YJR020W YJR019C YJR021C YJR022W YJR023C YJR024C YJR025C YJR030C	ILV3 ESS1 TES1 REC107 LSM8 MDE1 BNA1
chrXIII	YNB	22323	757815	0.0860969	0.00512945		751466	757815	776467	13.8912	25001	YMR241W YMR242C YMR242W-A YMR243C YMR244W YMR245W YMR244C-A YMR246W YMR247C YMR247W-A YMR250W YMR251W YMR251W-A YMR252C YMR253C	YHM2 RPL20A ZRC1 COA6 FAA4 RKR1 GAD1 GTO3 HOR7
chrVIII	YNB	11884	474521	0.0524972	0.0056864		461959	474485	489755	5.15592	27796	YHR179W YHR180W YHR180W-A YHR180C-B YHR181W YHR182W YHR183W YHR182C-A YHR184W YHR185C YHR186C YHR187W YHR188C YHR189W YHR190W YHR191C YHR192W YHR193C YHR194W YHR193C-A	OYE2 SVP26 GND1 SSP1 PFS1 KOG1 IKI1 GPI16 PTH1 ERG9 CTF8 LNP1 EGD2 MDM31
chrXII	YNB	19030	657321	0.129605	0.0143099		645539	657041	675394	31.1826	29855	YLR255C YLR256W YLR257W YLR258W YLR259C YLR260W YLR261C YLR262C YLR262C-A YLR263W YLR264W YLR264C-A YLR265C	HAP1 GSY2 HSP60 LCB5 VPS63 YPT6 TMA7 RED1 RPS28B NEJ1
chrXVI	YNB	27694	502052	-0.0899086	0.00904987		494922	502052	526392	14.9327	31470	YPL030W YPL029W YPL028W YPL027W YPL026C YPL025C YPL024W YPL023C YPL022W YPL021W YPL020C YPL019C YPL018W YPL017C YPL016W YPL015C	TRM44 SUV3 ERG10 SMA1 SKS1 RMI1 MET12 RAD1 ECM23 ULP1 VTC3 CTF19 IRC15 SWI1 HST2
chrII	YNB	2284	542895	0.104874	0.00949974		515316	542895	546933	18.7012	31617	YBR138C YBR139W YBR140C YBR141W-A YBR141C YBR142W YBR143C YBR144C YBR145W YBR146W YBR147W YBR148W YBR149W YBR150C YBR151W YBR152W	IRA1 BMT2 MAK5 SUP45 ADH5 MRPS9 RTC2 YSW1 ARA1 TBS1 APD1 SPP381
chrX	YNB	14492	424346	0.0795472	0.00160814		414104	424346	446085	7.20477	31981	YJL011C YJL010C YJL009W YJL008C YJL007C YJL006C YJL005W YJL004C YJL003W YJL002C YJL001W YJR001W YJR002W YJR003C YJR004C YJR005W	RPC17 NOP9 CCT8 CTK2 CYR1 SYS1 COX16 OST1 PRE3 AVT1 MPP10 SAG1 APL1
chrXV	YNB	25828	585314	0.0789955	0.00486814		578704	585314	611065	11.3879	32361	YOR134W YOR136W YOR135C YOR137C YOR138C YOR140W YOR139C YOR141C YOR142W YOR143C YOR144C YOR146W YOR145C YOR147W YOR148C YOR149C	BAG7 IDH2 IRC14 SIA1 RUP1 SFL1 ARP8 LSC1 THI80 ELG1 PNO1 MDM32 SPP2 SMP3
chrIV	YNB	5563	1064285	0.0434756	0.000987702		1047131	1062037	1080523	3.56201	33392	YDR293C YDR294C YDR295C YDR296W YDR297W YDR298C YDR299W YDR300C YDR301W YDR302W YDR303C YDR304C YDR305C YDR306C YDR307W YDR308C YDR309C	SSD1 DPL1 HDA2 MHR1 SUR2 ATP5 BFR2 PRO1 CFT1 GPI11 RSC3 CPR5 HNT2 PMT7 SRB7 GIC2
chrXIV	YNB	23113	264537	0.0742997	0.00497268		260618	283562	299018	9.65135	38400	YNL201C YNL200C YNL199C YNL198C YNL197C YNL196C YNL195C YNL194C YNL193W YNL192W YNL191W YNL190W YNL189W YNL188W YNL187W YNL186W YNL185C YNL184C YNL183C YNL182C YNL181W	PSY2 GCR2 WHI3 SLZ1 CHS1 DUG3 SRP1 KAR1 SWT21 UBP10 MRPL19 NPR1 IPI3
chrVII	YNB	9272	331193	0.056367	0.00331772		306050	331193	345530	5.81421	39480	YGL107C YGL106W YGL105W YGL104C YGL103W YGL102C YGL101W YGL100W YGL099W YGL098W YGL097W YGL096W YGL095C YGL094C YGL093W YGL092W YGL091C YGL090W YGL089C	RMD9 MLC1 ARC1 VPS73 RPL28 SEH1 LSG1 USE1 SRM1 TOS8 VPS45 PAN2 SPC105 NUP145 NBP35 LIF1 MF(ALPHA)2
chrIX	YNB	12288	122940	0.0407119	0.00152447		101388	122940	142906	2.49597	41518	YIL131C YIL130W YIL129C YIL128W YIL127C YIL126W YIL125W YIL124W YIL123W YIL122W YIL121W YIL120W YIL119C YIL118W YIL117C	FKH1 ASG1 TAO3 MET18 RRT14 STH1 KGD1 AYR1 SIM1 POG1 QDR2 QDR1 RPI1 RHO3 PRM5
chrXV	YNB	26234	766681	-0.0774756	0.00688411		726893	766799	768716	10.926	41823	YOR205C YOR206W YOR207C YOR208W YOR209C YOR210W YOR211C YOR212W YOR213C YOR214C YOR215C YOR216C YOR217W YOR218C YOR219C YOR220W YOR221C YOR222W YOR223W YOR224C YOR225W YOR226C YOR227W YOR228C YOR229W	GEP3 NOC2 RET1 PTP2 NPT1 RPB10 MGM1 STE4 SAS5 SPR2 AIM41 RUD3 RFC1 STE13 RCN2 MCT1 ODC2 DSC3 RPB8 ISU2 HER1 MCP1 WTM2
chrIII	YNB	3304	177081	0.0807425	0.00361208		140656	159689	187956	12.2819	47300	YCR014C YCR015C YCR016W YCR017C YCR018C YCR018C-A YCR019W YCR020C YCR020C-A YCR020W-B YCR021C YCR022C YCR023C YCR024C YCR024C-B YCR024C-A YCR025C YCR026C YCR027C YCR028C YCR028C-A YCR030C YCR031C YCR032W YCR033W	POL4 CTO1 CWH43 SRD1 MAK32 PET18 MAK31 HTL1 HSP30 SLM5 PMP1 NPP1 RHB1 FEN2 RIM1 SYP1 RPS14A BPH1 SNT1
chrXV	YNB	26635	992802	-0.0565254	0.00280426		959231	981009	1007685	5.96941	48454	YOR340C YOR341W YOR342C YOR343C YOR344C YOR346W YOR345C YOR347C YOR348C YOR349W YOR350C YOR351C YOR352W YOR353C YOR354C YOR355W YOR356W	RPA43 RPA190 TYE7 REV1 PYK2 PUT4 CIN1 MNE1 MEK1 TFB6 SOG2 MSC6 GDS1 CIR2
chrX	YNB	13606	96002	0.0510264	0.000624367		95565	127843	144131	4.42231	48566	YJL174W YJL173C YJL172W YJL171C YJL170C YJL169W YJL168C YJL167W YJL166W YJL165C YJL164C YJL163C YJL162C YJL161W YJL160C YJL159W YJL158C YJL157C YJL156W-A YJL156C YJL155C YJL154C YJL153C YJL152W YJL151C YJL150W YJL149W YJL148W YJL147C YJL146W	KRE9 RFA3 CPS1 ASG7 SET2 ERG20 QCR8 HAL5 TPK1 JJJ2 FMP33 HSP150 CIS3 FAR1 SSY5 FBP26 VPS35 INO1 SNA3 DAS1 RPA34 IDS2
chrVIII	YNB	11478	220155	-0.0519831	0.00277923		190671	220155	241021	4.94296	50350	YHR042W YHR043C YHR044C YHR045W YHR046C YHR047C YHR048W YHR049W YHR049C-A YHR050W YHR050W-A YHR051W YHR052W YHR052W-A YHR053C YHR054C YHR054W-A YHR055C YHR056W-A YHR056C YHR057C YHR058C YHR059W YHR060W YHR061C YHR062C YHR063C YHR063W-A YHR064C YHR065C YHR066W YHR067W YHR068W YHR069C YHR070W YHR069C-A YHR070C-A YHR071W YHR072W YHR071C-A	NCP1 DOG2 DOG1 INM1 AAP1 YHK8 FSH1 SMF2 COX6 CIC1 CUP1-1 CUP1-2 RSC30 CPR2 MED6 FYV4 VMA22 GIC1 RPP1 PAN5 SSZ1 RRP3 SSF1 HTD2 DYS1 RRP4 TRM5 PCL5 ERG7
chrVII	YNB	9691	512350	0.0724335	0.00495745		468710	504753	519381	9.58129	50671	YGL014W YGL013C YGL012W YGL011C YGL010W YGL009C YGL008C YGL007C-A YGL007W YGL006W-A YGL006W YGL005C YGL004C YGL003C YGL002W YGL001C YGR001C YGR002C YGR003W YGR004W YGR005C YGR006W YGR007W YGR008C YGR009C YGR010W YGR011W YGR012W YGR013W YGR014W	PUF4 PDR1 ERG4 SCL1 MPO1 LEU1 PMA1 BRP1 PMC1 COG7 RPN14 CDH1 ERP6 ERG26 EFM5 SWC4 CUL3 PEX31 TFG2 PRP18 ECT1 STF2 SEC9 NMA2 SNU71 MSB2
chrXI	YNB	16692	392106	-0.0751675	0.00648754		344249	354797	395161	10.4412	50912	YKL050C YKL049C YKL048C YKL047W YKL046C YKL045W YKL044W YKL043W YKL042W YKL041W YKL040C YKL039W YKL038W YKL037W YKL035W YKL036C YKL034W YKL033W-A YKL033W YKL032C YKL031W YKL030W YKL029C YKL028W YKL027W YKL026C YKL025C YKL024C YKL023C-A YKL023W YKL022C	CSE4 ELM1 ANR2 DCW1 PRI2 PHD1 SPC42 VPS24 NFU1 PTM1 RGT1 AIM26 UGP1 TUL1 TTI1 IXR1 MAE1 TFA1 TCD2 GPX1 PAN3 URA6 CDC16
chrXVI	YNB	27036	208747	-0.0447288	0.00191637		171059	209279	227828	3.64825	56769	YPL201C YPL200W YPL199C YPL198W YPL197C YPL196W YPL195W YPL194W YPL193W YPL192C YPL191C YPL190C YPL189C-A YPL189W YPL188W YPL187W YPL185W YPL186C YPL184C YPL183W-A YPL183C YPL181W YPL182C YPL180W YPL179W YPL178W YPL177C YPL176C YPL175W YPL174C YPL173W YPL172C YPL171C	YIG1 CSM4 RPL7B OXR1 APL5 DDC1 RSA1 PRM3 NAB3 COA2 GUP2 POS5 MF(ALPHA)1 UIP4 MRN1 RTC6 RTT10 CTI6 TCO89 PPQ1 CBC2 CUP9 TRE1 SPT14 NIP100 MRPL40 COX10 OYE3
chrX	YNB	13968	204436	-0.0472071	0.00255621		190560	204588	248169	3.77374	57609	YJL120W YJL121C YJL118W YJL119C YJL117W YJL116C YJL115W YJL112W YJL111W YJL110C YJL109C YJL108C YJL107C YJL106W YJL105W YJL104W YJL103C YJL102W YJL101C YJL100W YJL099W YJL098W YJL097W YJL096W YJL095W	RPE1 PHO86 NCA3 ASF1 MDV1 CCT7 GZF3 UTP10 PRM10 IME2 SET4 PAM16 GSM1 MEF2 GSH1 LSB6 CHS6 SAP185 PHS1 MRPL49 BCK1
chrXII	YNB	20325	986346	0.0441575	0.00156203		939253	986346	1010871	3.66062	71618	YLR410W YLR411W YLR412W YLR412C-A YLR413W YLR414C YLR415C YLR416C YLR417W YLR418C YLR419W YLR420W YLR421C YLR422W YLR423C YLR424W YLR425W YLR426W YLR427W YLR429W YLR428C YLR430W YLR431C YLR432W YLR433C YLR435W YLR434C YLR436C	VIP1 CTR3 BER1 INA1 PUN1 VPS36 CDC73 URA4 RPN13 DCK1 ATG17 SPP382 TUS1 TDA5 MAG2 CRN1 SEN1 ATG23 IMD3 CNA1 TSR2 ECM30
chrIX	YNB	12438	180009	0.0458041	0.00327328		177853	192670	251980	3.149	74127	YIL099W YIL098C YIL097W YIL096C YIL095W YIL094C YIL093C YIL092W YIL091C YIL090W YIL089W YIL088C YIL087C YIL086C YIL085C YIL084C YIL083C YIL082W YIL079C YIL078W YIL077C YIL076W YIL075C YIL074C YIL073C YIL072W YIL071W-A YIL071C YIL070C YIL069C YIL068W-A YIL068C YIL066W-A YIL067C YIL066C YIL065C YIL064W YIL063C YIL062C YIL061C YIL060W YIL058W YIL059C YIL057C YIL056W	SGA1 FMC1 FYV10 BMT5 PRK1 LYS12 RSM25 UTP25 ICE2 AVT7 AIM19 KTR7 SDS3 CAB2 AIR1 THS1 SEC28 RPN2 SER33 SPO22 HOP1 PCI8 MAM33 RPS24B SEC6 RNR3 FIS1 EFM4 YRB2 ARC15 SNP1 RGI2 VHR1
chrXVI	YNB	26726	51430	0.0632925	0.0029669		45292	51430	120319	7.22283	75027	YPL263C YPL262W YPL260W YPL261C YPL259C YPL258C YPL257W YPL256C YPL255W YPL254W YPL253C YPL251W YPL252C YPL250C YPL250W-A YPL249C-A YPL249C YPL248C YPL247C YPL246C YPL245W YPL244C YPL243W YPL242C YPL241C YPL240C YPL239W YPL237W YPL238C YPL236C YPL235W YPL234C YPL233W YPL232W YPL231W YPL230W YPL229W YPL228W YPL227C	KEL3 FUM1 APM1 THI21 CLN2 BBP1 HFI1 VIK1 YAH1 ICY2 RPL36B GYP5 GAL4 RBD2 HUT1 SRP68 IQG1 CIN2 HSP82 YAR1 SUI3 ENV7 RVB2 VMA11 NSL1 SSO1 FAS2 USV1 CET1 ALG5
chrXII	YNB	18494	369646	0.0655301	0.00480395		259766	362425	372955	8.04628	113189	YLR059C YLR060W YLR061W YLR062C YLR063W YLR064W YLR065C YLR066W YLR067C YLR068W YLR069C YLR070C YLR071C YLR072W YLR073C YLR074C YLR075W YLR076C YLR077W YLR078C YLR079W YLR080W YLR081W YLR082C YLR083C YLR084C YLR085C YLR086W YLR087C YLR088W YLR089C YLR090W YLR091W YLR092W YLR093C YLR094C YLR095C YLR096W YLR097C YLR098C YLR099C YLR099W-A YLR100W YLR101C YLR102C YLR103C YLR104W YLR105C YLR106C YLR10…	REX2 FRS1 RPL22A BUD28 BMT6 PER33 ENV10 SPC3 PET309 FYV7 MEF1 XYL2 RGR1 RFU1 BUD20 RPL10 FMP25 BOS1 SIC1 EMP46 GAL2 SRL2 EMP70 RAX2 ARP6 SMC4 CSF1 GAA1 ALT1 XDJ1 GEP5 SUL2 NYV1 GIS3 IOC2 KIN2 HRT3 CHA4 ICT1 MIM2 ERG27 APC9 CDC45 LCL2 SEN2 MDN1 REX3 AHP1 CCW12 HOG1
chrI	YNB	500	182519	-0.0432517	0.00254472		91472	183591	207132	3.51177	115660	YAL029C YAL028W YAL027W YAL026C-A YAL026C YAL025C YAL024C YAL023C YAL022C YAL021C YAL019W-A YAL020C YAL019W YAL018C YAL017W YAL016C-B YAL016W YAL016C-A YAL015C YAL014C YAL013W YAL012W YAL011W YAL010C YAL009W YAL008W YAL007C YAL004W YAL005C YAL003W YAL002W YAL001C YAR002W YAR002C-A YAR003W YAR007C YAR008W YAR014C YAR015W YAR018C YAR019W-A YAR019C YAR020C YAR023C YAR027W YAR028W YAR029W YAR031W YAR…	MYO4 FRT2 SAW1 DRS2 MAK16 LTE1 PMT2 FUN26 CCR4 ATS1 FUN30 LDS1 PSK1 TPD3 NTG1 SYN8 DEP1 CYS3 SWC3 MDM10 SPO7 FUN14 ERP2 SSA1 EFB1 VPS8 TFC3 NUP60 ERP1 SWD1 RFA1 SEN34 BUD14 ADE1 KIN3 CDC15 PAU7 UIP3 PRM9 MST28 YAT1 SWH1 FLO1
chrII	YNB	1279	249967	0.04504	0.000619869		190308	246579	308097	3.67576	117789	YBL017C YBL016W YBL015W YBL014C YBL013W YBL011W YBL012C YBL010C YBL009W YBL008W-A YBL008W YBL007C YBL006W-A YBL006C YBL005W YBL004W YBL003C YBL002W YBL001C YBR001C YBR002C YBR003W YBR004C YBR005W YBR006W YBR007C YBR008C YBR009C YBR010W YBR011C YBR012C YBR013C YBR014C YBR015C YBR016W YBR017C YBR018C YBR019C YBR020W YBR021W YBR022W YBR023C YBR024W YBR025C YBR026C YBR027C YBR028C YBR029C YBR030W YBR…	PEP1 FUS3 ACH1 RRN6 FMT1 SCT1 ALK2 HIR1 SLA1 LDB7 PDR3 UTP20 HTA2 HTB2 ECM15 NTH2 RER2 COQ1 GPI18 RCR1 UGA2 DSF2 FLR1 HHF1 HHT1 IPP1 GRX7 MNN2 KAP104 GAL7 GAL10 GAL1 FUR4 POA1 CHS3 SCO2 OLA1 ETR1 YPK3 CDS1 RKM3 RPL4A EDS1 HMT1 PDX3
chrXIII	YNB	20881	106723	-0.0440811	0.000304195		94898	194614	213972	3.62953	119074	YML087C YML086C YML085C YML084W YML083C YML082W YML081C-A YML081W YML080W YML079W YML078W YML077W YML076C YML075C YML074C YML073C YML072C YML071C YML070W YML069W YML068W YML067C YML066C YML065W YML064C YML063W YML062C YML061C YML060W YML059C YML058W-A YML058W YML057W YML057C-A YML056C YML055W YML054C YML054C-A YML053C YML052W YML051W YML050W YML049C YML048W YML047W-A YML047C YML046W YML043C YML04…	AIM33 ALO1 TUB1 ATP18 TDA9 DUS1 CPR3 BET5 WAR1 HMG1 FPR3 RPL6A TCB3 COG8 DAK1 POB3 ITT1 ERV41 SMA2 ORC1 TEM1 RPS1B MFT1 PIF1 OGG1 NTE1 HUG1 SML1 CMP2 IMD4 SPC2 CYB2 SUR7 GAL80 AIM32 RSE1 GSF2 PRM6 PRP39 RRN11 CAT2 VPS71 YMD8 CGI121 AMD1 SRC1 RAD52
chrXV	YNB	24047	38791	-0.0374037	0.00105346		33217	153722	160688	2.35614	127471	YOL154W YOL152W YOL151W YOL150C YOL149W YOL148C YOL147C YOL146W YOL145C YOL144W YOL143C YOL142W YOL141W YOL140W YOL139C YOL138C YOL137W YOL136C YOL135C YOL133W YOL134C YOL132W YOL131W YOL130W YOL129W YOL128C YOL127W YOL126C YOL125W YOL124C YOL123W YOL122C YOL121C YOL120C YOL119C YOL118C YOL117W YOL116W YOL115W YOL114C YOL113W YOL112W YOL111C YOL110W YOL109W YOL108C YOL107W YOL106W YOL105C YOL104C…	ZPS1 FRE7 GRE2 DCP1 SPT20 PEX11 PSF3 CTR9 NOP8 RIB4 RRP40 PPM2 ARG8 CDC33 RTC1 BSC6 PFK27 MED7 HRT1 GAS4 ALR1 VPS68 YGK3 RPL25 MDH2 TRM13 TRM11 HRP1 SMF1 RPS19A RPL18A MCH4 RRI2 MSN1 PAP2 SKM1 MSB4 MDY2 SHR5 ZEO1 INO4 WSC3 NDJ1 ITR2 TPT1 IZH4 PKH2 WRS1 COQ3 HMI1 RFC4 TRM10 YPQ1 SPO21 MSH2 HAL9 MPD2 DUF1 MHF1 ADH1
chrII	YNB	1608	372730	-0.0527453	0.000827108		249967	372730	391319	1.6912	141352	YBR007C YBR008C YBR009C YBR010W YBR011C YBR012C YBR013C YBR014C YBR015C YBR016W YBR017C YBR018C YBR019C YBR020W YBR021W YBR022W YBR023C YBR024W YBR025C YBR026C YBR027C YBR028C YBR029C YBR030W YBR031W YBR032W YBR033W YBR034C YBR035C YBR036C YBR037C YBR038W YBR039W YBR040W YBR041W YBR042C YBR043C YBR044C YBR045C YBR046C YBR047W YBR048W YBR049C YBR051W YBR050C YBR052C YBR053C YBR054W YBR055C YBR056W…	DSF2 FLR1 HHF1 HHT1 IPP1 GRX7 MNN2 KAP104 GAL7 GAL10 GAL1 FUR4 POA1 CHS3 SCO2 OLA1 ETR1 YPK3 CDS1 RKM3 RPL4A EDS1 HMT1 PDX3 CSG2 SCO1 CHS2 ATP3 FIG1 FAT1 CST26 QDR3 TCM62 GIP1 ZTA1 FMP23 RPS11B REB1 REG2 RFS1 YRO2 PRP6 MUM2 UBP14 TSC3 AKL1 ORC2 TRM7 ECM2 NRG2 TIP1 BAP2 TAT1 ALG14 HSP26 RDH54 PFF1 ECM8
chrIV	YNB	4646	404459	-0.056342	0.00361543		341953	404459	547792	5.94928	205839	YDL060W YDL059C YDL058W YDL057W YDL056W YDL055C YDL054C YDL053C YDL052C YDL051W YDL050C YDL049C YDL048C YDL047W YDL046W YDL045W-A YDL045C YDL044C YDL043C YDL041W YDL042C YDL040C YDL039C YDL037C YDL036C YDL034W YDL035C YDL032W YDL033C YDL031W YDL030W YDL029W YDL028C YDL026W YDL027C YDL025W-A YDL025C YDL024C YDL022C-A YDL022W YDL023C YDL021W YDL020C YDL019C YDL018C YDL017W YDL016C YDL015C YDL014W Y…	TSR1 RAD59 USO1 MBP1 PSA1 MCH1 PBP4 SLC1 LHP1 KNH1 STP4 SIT4 NPC2 MRP10 FAD1 MTF2 PRP11 SIR2 NAT1 PRM7 BSC1 PUS9 GPR1 SLM3 DBP10 PRP9 ARP2 MPS1 RTK1 DIA3 GPD1 GPM2 RPN4 OSH2 ERP3 CDC7 TSC13 NOP1 SLX5 GRX6 APC11 RPT2 PTC1 MED2 ATP16 MCD1 NHP10 RMD1 NTH1 YRB1 RCR2 RAD57 MAF1 SOK1 TRP1 GAL3 SNQ2 RPL4B PSF1 RAD61 HED1 DAD1 KCS1 GCV1 DAS2 FAL1 ATG31 SES1 FYV1 RPS11A NSI1 VPS54 REG1 RAD28 MIX14 PST2 MR…
chrIV	YNB	3590	34063	-0.0353865	0.00221163		19638	34063	390389	2.39461	370751	YDL241W YDL240C-A YDL240W YDL239C YDL238C YDL237W YDL236W YDL235C YDL234C YDL233W YDL232W YDL231C YDL230W YDL229W YDL228C YDL227C YDL226C YDL225W YDL224C YDL223C YDL222C YDL221W YDL220C YDL219W YDL218W YDL217C YDL216C YDL215C YDL214C YDL213C YDL212W YDL211C YDL210W YDL209C YDL208W YDL207W YDL206W YDL205C YDL204W YDL203C YDL202W YDL201W YDL200C YDL199C YDL198C YDL197C YDL196W YDL195W YDL194W YDL19…	LRG1 ADY3 GUD1 AIM6 PHO13 YPD1 GYP7 MFG1 OST4 BRE4 PTP1 SSB1 HO GCS1 SHS1 WHI4 HBT1 FMP45 CDC13 DTD1 TIM22 RRI1 GDH2 PRR2 NOP6 SHR3 UGA4 CWC2 NHP2 GLE1 HEM3 RTN2 ACK1 MRPL11 TRM8 MGT1 GGC1 ASF2 SEC31 SNF3 NUS1 ARF1 RPL35A UFD2 RBS1 PPH22 VMA1 RPL41A LYS20 INH1 PCL9 DLD2 AIR2 DLD1 PAR32 GLT1 UGA3 UGX2 SFA1 NRP1 FAP7 CDC36 CDC9 ENT1 MHF2 DHH1 STE7 CMR1 CLB3 MSH5 SAS10 RPC53 BUD30 ATG9 NOP14 RPN5 LD…
chrXV	YPD	24634	172102	-0.303814	0.102288		170199	172102	172515	148.306	2316	YOL081W	IRA2
chrXIV	YPD	23277	376435	-0.235036	8.00637e-06		374659	376435	377031	0.238803	2372	YNL133C YNL132W	FYV6 KRE33
chrXIV	YPD	23480	473648	0.319009	0.135226		466103	467028	469224	72.9157	3121	YNL086W YNL085W	SNN1 MKT1
chrXIII	YPD	21433	331334	0.127433	0.0194049		329923	331334	333449	31.267	3526	YMR029C YMR030W YMR031C	FAR8 RSF1 EIS1
chrXV	YPD	24016	34108	-0.122991	0.0130781		33217	34951	37742	31.6169	4525	YOL154W	ZPS1
chrXIV	YPD	23491	488598	0.0840223	0.00171882		485549	487250	492375	5.62021	6826	YNL075W YNL074C YNL073W YNL072W YNL071W	IMP4 MLF3 MSK1 RNH201 LAT1
chrIX	YPD	11973	34009	-0.0881232	0.0140993		28874	34009	37634	11.2905	8760	YIL166C YIL165C YIL164C YIL163C YIL162W	NIT1 SUC2
chrXVI	YPD	27687	500351	-0.0967609	0.00924031		494210	498788	503314	21.6042	9104	YPL030W YPL029W YPL028W YPL027W YPL026C YPL025C	TRM44 SUV3 ERG10 SMA1 SKS1
chrVII	YPD	8816	130923	0.142315	0.0267463		125333	130923	134716	46.0358	9383	YGL197W YGL196W YGL195W	MDS3 DSD1 GCN1
chrIV	YPD	4830	545374	-0.0785944	0.00514187		541135	546036	551843	14.1893	10708	YDR042C YDR043C YDR044W YDR045C YDR046C	NRG1 HEM13 RPC11 BAP3
chrXV	YPD	25772	566834	0.276144	0.0637058		557194	558953	568141	148.684	10947	YOR124C YOR125C YOR126C YOR127W YOR128C YOR129C	UBP2 CAT5 IAH1 RGA1 ADE2 AFI1
chrXII	YPD	19031	657332	0.177136	0.0277492		647936	649258	659350	69.3557	11414	YLR256W YLR257W	HAP1
chrXIII	YPD	21600	409603	0.0710658	0.0015134		406726	409603	420098	9.81865	13372	YMR068W YMR069W YMR070W YMR071C YMR072W YMR073C YMR074C YMR075W YMR075C-A YMR076C	AVO2 NAT4 MOT3 TVP18 ABF2 IRC21 RCO1 PDS5	6 RNR1 TDA2 VTC1 ALD5 RPS24A YOS1 PTP3 ICP55 AIM9 SER3 UTP7 GET2 ILV1 AIM10 SBH1 DOT6 PTC2 TRP2 MET6 IES5 TSC11 AIM11 PUP3 RAD51 SHC1 UBP9 PRS2 UBC6 AST2 RPS8B SSA4 RTT105 NUP157 MAM1 GLE2 KAP123 SWI4 LSM4 TMN3 BOI2 SPR6 SLX8 RPL23B SHO1 AVT6 SCS2 GLO3 YCK3 DSE1 RSP5 NSA2 LCP5 VFA1 SAK1 COM2 RPS26B PMD1 GLC7 GDI1 RTR1 EMP65 COX15 MAG1 DDI1 UBP5 FTR1 LSM5 SCC4 SPT15 PEA2
chrV	YPD	6750	198865	0.12585	0.0152019		196794	197751	210179	36.2119	13385	YER021W YER022W YER023W YER023C-A YER024W YER025W YER026C YER027C	RPN3 SRB4 PRO3 YAT2 GCD11 CHO1 GAL83
chrXI	YPD	16575	355074	-0.0872242	0.00979127		344249	355074	358366	17.2865	14117	YKL050C YKL049C YKL048C YKL047W YKL046C YKL045W YKL044W YKL043W	CSE4 ELM1 ANR2 DCW1 PRI2 PHD1
chrXII	YPD	20309	967302	0.0855635	0.00305807		957115	958623	971373	13.6058	14258	YLR418C YLR419W YLR420W YLR421C YLR422W	CDC73 URA4 RPN13 DCK1
chrXII	YPD	18018	141900	-0.0760219	0.00482677		133123	141390	148231	13.3441	15108	YLL008W YLL007C YLL006W-A YLL006W YLL005C YLL004W YLL003W YLL002W YLL001W	DRS1 LMO1 MMM1 SPO75 ORC3 SFI1 RTT109 DNM1
chrXV	YPD	25330	445941	-0.0918458	0.00710205		441487	446521	457470	17.4576	15983	YOR061W YOR062C YOR063W YOR064C YOR065W YOR066W YOR067C YOR069W YOR068C YOR070C	CKA2 RPL3 YNG1 CYT1 MSA1 ALG8 VPS5 VAM10 GYP1
chrI	YPD	125	51095	0.118943	0.0182541		39105	51095	57320	32.308	18215	YAL056W YAL055W YAL054C YAL053W YAL051W YAL049C YAL047W-A YAL048C YAL047C YAL046C	GPB2 PEX22 ACS1 FLC2 OAF1 AIM2 GEM1 SPC72 AIM1
chrXII	YPD	19985	869370	-0.0556485	0.00241157		853997	869308	877647	5.68976	23650	YLR364W YLR365W YLR366W YLR364C-A YLR367W YLR368W YLR369W YLR370C YLR371W YLR372W YLR373C YLR375W YLR374C YLR376C YLR377C YLR379W YLR378C	GRX8 RPS22B MDM30 SSQ1 ARC18 ROM2 ELO3 VID22 STP3 PSY3 FBP1 SEC61
chrXI	YPD	15964	173315	0.0600563	0.00360603		155453	173945	180524	8.23233	25071	YKL157W YKL156W YKL156C-A YKL155C YKL154W YKL153W YKL152C YKL151C YKL150W YKL149C YKL148C YKL146W YKL147C YKL145W YKL145W-A YKL144C YKL143W YKL142W YKL141W	APE2 RPS27A RSM22 SRP102 GPM1 MCR1 DBR1 SDH1 AVT3 RPT1 RPC25 LTV1 MRP8 SDH3
chrIX	YPD	12116	62815	-0.0700827	0.00102327		55678	61323	88448	4.38329	32770	YIL153W YIL152W YIL151C YIL150C YIL149C YIL148W YIL147C YIL146C YIL145C YIL144W YIL143C YIL142W YIL142C-A YIL141W YIL140W YIL139C	RRD1 ESL1 MCM10 MLP2 RPL40A SLN1 ATG32 PAN6 NDC80 SSL2 CCT2 AXL2 REV7
chrII	YPD	2299	546015	0.115256	0.00837934		513591	524916	547137	29.0074	33546	YBR138C YBR139W YBR140C YBR141W-A YBR141C YBR142W YBR143C YBR144C YBR145W YBR146W YBR147W YBR148W YBR149W YBR150C YBR151W YBR152W	IRA1 BMT2 MAK5 SUP45 ADH5 MRPS9 RTC2 YSW1 ARA1 TBS1 APD1 SPP381
chrIV	YPD	5761	1270033	-0.0474989	0.00468196		1241303	1252116	1278407	5.26402	37104	YDR384C YDR385W YDR386W YDR387C YDR388W YDR389W YDR390C YDR391C YDR392W YDR393W YDR394W YDR395W YDR396W YDR397C YDR398W YDR399W YDR400W YDR401W YDR402C YDR403W YDR404C YDR405W	ATO3 EFT2 MUS81 RVS167 SAC7 UBA2 SPT3 SHE9 RPT3 SXM1 NCB2 UTP5 HPT1 URH1 DIT2 DIT1 RPB7 MRP20
chrVIII	YPD	11147	114934	0.048155	0.00338175		84194	114934	121315	5.37151	37121	YHL009C YHL008C YHL006W-A YHL007C YHL006C YHL004W YHL005C YHL003C YHL002W YHL002C-A YHL001W YHR001W YHR001W-A YHR002W YHR003C YHR004C YHR005C YHR005C-A YHR006W YHR007C	YAP3 STE20 SHU1 MRP4 LAG1 HSE1 RPL14B OSH7 QCR10 LEU5 TCD1 NEM1 GPA1 TIM10 STP2 ERG11
chrIX	YPD	12287	122617	0.0757743	0.00156496		103838	114270	141013	6.90646	37175	YIL130W YIL129C YIL128W YIL127C YIL126W YIL125W YIL124W YIL123W YIL122W YIL121W YIL120W YIL119C YIL118W YIL117C	ASG1 TAO3 MET18 RRT14 STH1 KGD1 AYR1 SIM1 POG1 QDR2 QDR1 RPI1 RHO3 PRM5
chrIV	YPD	3730	81585	-0.0424673	0.00271018		45363	81585	89546	4.10574	44183	YDL229W YDL228C YDL227C YDL226C YDL225W YDL224C YDL223C YDL222C YDL221W YDL220C YDL219W YDL218W YDL217C YDL216C YDL215C YDL214C YDL213C YDL212W YDL211C YDL210W YDL209C YDL208W YDL207W	SSB1 HO GCS1 SHS1 WHI4 HBT1 FMP45 CDC13 DTD1 TIM22 RRI1 GDH2 PRR2 NOP6 SHR3 UGA4 CWC2 NHP2 GLE1
chrII	YPD	1597	370707	-0.0615912	0.00323916		368496	370707	417692	8.13649	49196	YBR065C YBR066C YBR067C YBR068C YBR069C YBR070C YBR071W YBR072W YBR072C-A YBR073W YBR074W YBR076W YBR076C-A YBR077C YBR078W YBR079C YBR080C YBR081C YBR082C YBR083W YBR084W YBR084C-A YBR085W	ECM2 NRG2 TIP1 BAP2 TAT1 ALG14 HSP26 RDH54 PFF1 ECM8 SLM4 ECM33 RPG1 SEC18 SPT7 UBC4 TEC1 MIS1 RPL19A AAC3
chrX	YPD	14494	424406	0.0509238	0.0019753		410189	423286	460723	5.94794	50534	YJL013C YJL012C YJL011C YJL010C YJL009W YJL008C YJL007C YJL006C YJL005W YJL004C YJL003W YJL002C YJL001W YJR001W YJR002W YJR003C YJR004C YJR005W YJR005C-A YJR006W YJR007W YJR008W YJR009C YJR010W YJR010C-A YJR011C YJR013W YJR012C	MAD3 VTC4 RPC17 NOP9 CCT8 CTK2 CYR1 SYS1 COX16 OST1 PRE3 AVT1 MPP10 SAG1 APL1 LSO1 POL31 SUI2 MHO1 TDH2 MET3 SPC1 GPI14
chrII	YPD	1259	245305	0.0600325	0.00175444		218039	253219	269396	8.09236	51357	YBL005W YBL004W YBL003C YBL002W YBL001C YBR001C YBR002C YBR003W YBR004C YBR005W YBR006W YBR007C YBR008C YBR009C YBR010W YBR011C YBR012C YBR013C YBR014C YBR015C	PDR3 UTP20 HTA2 HTB2 ECM15 NTH2 RER2 COQ1 GPI18 RCR1 UGA2 DSF2 FLR1 HHF1 HHT1 IPP1 GRX7 MNN2
chrX	YPD	15148	675286	0.041645	0.00124272		649610	677358	701912	4.0359	52302	YJR122W YJR123W YJR124C YJR125C YJR126C YJR128W YJR127C YJR129C YJR130C YJR131W YJR132W YJR133W YJR134C YJR135C YJR135W-A YJR136C YJR137C YJR138W YJR139C YJR140W-A YJR140C YJR141W YJR142W YJR143C YJR144W	IBA57 RPS5 ENT3 VPS70 RSF2 EFM3 STR2 MNS1 NMD5 XPT1 SGM1 MCM22 TIM8 TTI2 MET5 IML1 HOM6 HIR3 PMT4 MGM101
chrXV	YPD	24776	235233	0.0373178	0.00113981		216247	236967	269477	2.63433	53230	YOL059W YOL058W YOL057W YOL056W YOL055C YOL054W YOL053W YOL052C-A YOL052C YOL051W YOL050C YOL049W YOL048C YOL047C YOL045W YOL046C YOL044W YOL043C YOL042W YOL041C YOL040C YOL039W YOL038C-A YOL038W YOL036W YOL037C YOL035C YOL034W YOL033W YOL032W YOL031C YOL030W	GPD2 ARG1 GPM3 THI20 PSH1 AIM39 DDR2 SPE2 GAL11 GSH2 RRT8 LDS2 PSK2 PEX15 NTG2 NGL1 NOP12 RPS15 RPP2A PRE6 SMC5 MSE1 OPI10 SIL1 GAS5
chrXV	YPD	26639	995180	-0.0597928	0.00335006		950909	961510	1004868	8.3247	53959	YOR336W YOR337W YOR338W YOR339C YOR340C YOR341W YOR342C YOR343C YOR344C YOR346W YOR345C YOR347C YOR348C YOR349W YOR350C YOR351C YOR352W YOR353C YOR354C	KRE5 TEA1 UBC11 RPA43 RPA190 TYE7 REV1 PYK2 PUT4 CIN1 MNE1 MEK1 TFB6 SOG2 MSC6
chrIII	YPD	3285	158956	0.0461768	0.00236896		119474	140656	190765	4.93381	71291	YCR004C YCR005C YCR006C YCR007C YCR008W YCR009C YCR010C YCR011C YCR012W YCR013C YCR014C YCR015C YCR016W YCR017C YCR018C YCR018C-A YCR019W YCR020C YCR020C-A YCR020W-B YCR021C YCR022C YCR023C YCR024C YCR024C-B YCR024C-A YCR025C YCR026C YCR027C YCR028C YCR028C-A YCR030C YCR031C YCR032W YCR033W YCR034W	YCP4 CIT2 SAT4 RVS161 ADY2 ADP1 PGK1 POL4 CTO1 CWH43 SRD1 MAK32 PET18 MAK31 HTL1 HSP30 SLM5 PMP1 NPP1 RHB1 FEN2 RIM1 SYP1 RPS14A BPH1 SNT1 ELO2
chrXIII	YPD	22320	755942	0.0375242	0.000321036		712889	716541	789347	3.27966	76458	YMR220W YMR221C YMR222C YMR223W YMR224C YMR225C YMR226C YMR227C YMR228W YMR229C YMR230W YMR230W-A YMR231W YMR232W YMR233W YMR234W YMR235C YMR236W YMR237W YMR238W YMR239C YMR240C YMR241W YMR242C YMR242W-A YMR243C YMR244W YMR245W YMR244C-A YMR246W YMR247C YMR247W-A YMR250W YMR251W YMR251W-A YMR252C YMR253C YMR254C YMR255W YMR256C YMR257C YMR258C YMR259C	ERG8 FSH2 UBP8 MRE11 MRPL44 TAF7 MTF1 RRP5 RPS10B PEP5 FUS2 TRI1 RNH1 RNA1 TAF9 BCH1 DFG5 RNT1 CUS1 YHM2 RPL20A ZRC1 COA6 FAA4 RKR1 GAD1 GTO3 HOR7 GFD1 COX7 PET111 ROY1 TRM732
chrIV	YPD	3985	161220	-0.0446732	0.0081496		116782	161220	193723	4.53417	76941	YDL192W YDL191W YDL190C YDL189W YDL188C YDL186W YDL187C YDL185W YDL185C-A YDL184C YDL183C YDL182W YDL181W YDL180W YDL179W YDL178W YDL177C YDL176W YDL175C YDL174C YDL173W YDL172C YDL171C YDL170W YDL169C YDL168W YDL167C YDL166C YDL165W YDL163W YDL164C YDL161W YDL162C YDL160C-A YDL160C YDL159W-A YDL159W YDL159C-B YDL158C YDL157C YDL156W YDL155W YDL154W YDL152W YDL153C YDL150W YDL151C YDL149W YDL148C…	ARF1 RPL35A UFD2 RBS1 PPH22 VMA1 RPL41A LYS20 INH1 PCL9 DLD2 AIR2 DLD1 PAR32 GLT1 UGA3 UGX2 SFA1 NRP1 FAP7 CDC36 CDC9 ENT1 MHF2 DHH1 STE7 CMR1 CLB3 MSH5 SAS10 RPC53 BUD30 ATG9 NOP14 RPN5 LDB17
chrXIV	YPD	23276	376313	-0.170393	0.0591729		263592	296367	376435	0.125573	112843	YNL200C YNL199C YNL198C YNL197C YNL196C YNL195C YNL194C YNL193W YNL192W YNL191W YNL190W YNL189W YNL188W YNL187W YNL186W YNL185C YNL184C YNL183C YNL182C YNL181W YNL180C YNL179C YNL178W YNL177C YNL176C YNL174W YNL175C YNL173C YNL172W YNL170W YNL171C YNL169C YNL168C YNL167C YNL166C YNL165W YNL164C YNL163C YNL162W-A YNL162W YNL161W YNL160W YNL159C YNL158W YNL157W YNL156C YNL155W YNL154C YNL153C YNL15…	GCR2 WHI3 SLZ1 CHS1 DUG3 SRP1 KAR1 SWT21 UBP10 MRPL19 NPR1 IPI3 RHO5 RPS3 MRPL22 TDA7 NOP13 MDG1 APC1 PSD1 FMP41 SKO1 BNI5 IBD2 RIA1 RPL42A CBK1 YGP1 ASI2 PGA1 IGO1 NSG2 CUZ1 YCK2 GIM3 INN1 RPC31 PGA2 ALF1 LSM7 MFA2 MEP2 AAH1 THO2 YSF3 SRV2 NAM9 EAF7 FPR1 FYV6 KRE33
chrVI	YPD	7980	98835	-0.0343942	0.00449906		74817	95448	194306	2.75213	119489	YFL032W YFL031W YFL031C-A YFL030W YFL029C YFL028C YFL027C YFL026W YFL025C YFL024C YFL023W YFL022C YFL021W YFL021C-A YFL020C YFL019C YFL018C YFL017W-A YFL017C YFL016C YFL015W-A YFL015C YFL014W YFL013W-A YFL012W-A YFL013C YFL012W YFL011W YFL010W-A YFL010C YFL009W YFL008W YFL007W YFL005W YFL004W YFL003C YFL002C YFL001W YFR001W YFR002W YFR003C YFR004W YFR005C YFR006W YFR007W YFR008W YFR009W YFR009W-A…	HAC1 AGX1 CAK1 CAF16 GYP8 STE2 BST1 EPL1 BUD27 FRS2 GAT1 PAU5 LPD1 SMX2 GNA1 MDJ1 HSP12 IES1 HXT10 AUA1 WWM1 CDC4 SMC1 BLM10 SEC4 VTC2 MSH4 SPB4 DEG1 LOC1 NIC96 YPI1 RPN11 SAD1 YFH7 FAR7 GCN20 UBP6 MIC19 DCV1 IOC3 CMK1 GSY1 IGD1 FAB1
chrIII	YPD	3565	299098	0.029027	0.000997774		175359	285299	302979	1.94787	127620	YCR030C YCR031C YCR032W YCR033W YCR034W YCR035C YCR036W YCR037C YCR038W-A YCR038C YCR039C YCR040W YCR041W YCR042C YCR043C YCR044C YCR045W-A YCR045C YCR046C YCR047W-A YCR047C YCR048W YCR049C YCR050C YCR051W YCR052W YCR053W YCR054C YCR057C YCR059C YCR060W YCR061W YCR063W YCR064C YCR065W YCR066W YCR067C YCR068W YCR069W YCR071C YCR072C YCR073C YCR073W-A YCR075C YCR075W-A YCR076C YCR077C YCR079W YCR08…	SYP1 RPS14A BPH1 SNT1 ELO2 RRP43 RBK1 PHO87 BUD5 MATALPHA2 MATALPHA1 TAF2 PER1 RRT12 IMG1 BUD23 ARE1 RSC6 THR4 CTR86 PWP2 YIH1 TAH1 BUD31 HCM1 RAD18 SED4 ATG15 CPR4 IMG2 RSA4 SSK22 SOL2 ERS1 FUB1 PAT1 PTC6 SRB8 AHC2 TRX3 TUP1 CSM1 ABP1 FIG2 KIN82 MSH3 CDC39 CDC50 OCA4 HMRA2 HMRA1 GIT1
chrX	YPD	14025	240082	-0.0363737	0.000876964		148061	241271	290883	3.05739	142822	YJL142C YJL141C YJL140W YJL139C YJL138C YJL137C YJL136W-A YJL136C YJL135W YJL134W YJL133C-A YJL133W YJL132W YJL131C YJL130C YJL129C YJL128C YJL127W-A YJL127C-B YJL127C YJL126W YJL125C YJL124C YJL123C YJL122W YJL120W YJL121C YJL118W YJL119C YJL117W YJL116C YJL115W YJL112W YJL111W YJL110C YJL109C YJL108C YJL107C YJL106W YJL105W YJL104W YJL103C YJL102W YJL101C YJL100W YJL099W YJL098W YJL097W YJL096W…	IRC9 YAK1 RPB4 YUR1 TIF2 GLG2 RPS21B LCB3 MRS3 AIM23 URA2 TRK1 PBS2 SPT10 NIT2 GCD14 LSM1 MTC1 ALB1 RPE1 PHO86 NCA3 ASF1 MDV1 CCT7 GZF3 UTP10 PRM10 IME2 SET4 PAM16 GSM1 MEF2 GSH1 LSB6 CHS6 SAP185 PHS1 MRPL49 BCK1 KHA1 TOK1 SRS2 GWT1 DPB11 SIP4 ARG3 TRL1 EXO70 ALY2 TAX4 IML2 ARP4 SCP160 PRY1
chrV	YPD	7235	450386	0.0365466	0.000786576		225827	450386	468076	3.10846	242249	YER037W YER038C YER038W-A YER039C YER039C-A YER040W YER041W YER042W YER043C YER044C YER044C-A YER045C YER046W YER046W-A YER047C YER048C YER048W-A YER049W YER050C YER051W YER052C YER053C YER053C-A YER054C YER055C YER056C YER056C-A YER057C YER058W YER059W YER060W YER060W-A YER061C YER062C YER063W YER064C YER065C YER066W YER067W YER066C-A YER067C-A YER068W YER069W YER068C-A YER070W YER071C YER072W Y…	PHM8 KRE29 HVG1 GLN3 YEN1 MXR1 SAH1 ERG28 MEI4 ACA1 SPO73 SAP1 CAJ1 ISD11 TPA1 RSM18 JHD1 HOM3 PIC2 GIP2 HIS1 FCY2 RPL34A HMF1 PET117 PCL6 FCY21 FCY22 CEM1 GPP2 THO1 VHR2 ICL1 RRT13 RGI1 MOT2 ARG5
chrXIV	YPD	23107	263592	0.0586449	0.0026653		18355	263592	296367	7.47233	278012	YNL330C YNL329C YNL328C YNL327W YNL326C YNL324W YNL325C YNL323W YNL322C YNL321W YNL320W YNL319W YNL318C YNL317W YNL316C YNL315C YNL314W YNL313C YNL312W YNL311C YNL310C YNL309W YNL308C YNL307C YNL306W YNL305C YNL304W YNL303W YNL302C YNL301C YNL300W YNL299W YNL298W YNL296W YNL297C YNL295W YNL294C YNL293W YNL292W YNL291C YNL290W YNL289W YNL288W YNL287W YNL286W YNL285W YNL284C YNL283C YNL282W YNL281W…	RPD3 PEX6 MDJ2 EGT2 PFA3 FIG4 LEM3 KRE1 VNX1 HXT14 PFS2 PHA2 ATP11 DAL82 EMW1 RFA2 SKP2 ZIM17 STB1 KRI1 MCK1 MRPS18 BXI1 YPT11 RPS19B RPL18B TOS6 TRF5 CLA4 MON2 RIM21 MSB3 PUS4 MID1 RFC3 PCL1 CAF40 SEC21 CUS2 MRPL10 WSC2 POP3 HCH1 ERG24 PRM1 CAF120 MET2 BOR1 GOR1 TOF1 SEC2 BNI1 ALP1 BSC4 LYP1 PIK1 IST1 PDR17 YIF1 POL2 ORC5 LTO1 ATX1 DSL1 SIP3 FOL1 GIS2 RTC4 TEX1 MRPL17 NRD1 RAD50 MPA43 RPA49 VPS7…
chrIV	YPD	5101	720993	0.0351406	0.0028421		714933	1053283	1080523	2.85663	365590	YDR129C YDR130C YDR131C YDR132C YDR133C YDR135C YDR137W YDR136C YDR138W YDR139C YDR140W YDR141C YDR142C YDR143C YDR144C YDR145W YDR146C YDR147W YDR148C YDR150W YDR149C YDR151C YDR152W YDR153C YDR154C YDR155C YDR156W YDR157W YDR158W YDR159W YDR160W YDR161W YDR162C YDR163W YDR164C YDR165W YDR166C YDR167W YDR168W YDR169C YDR169C-A YDR170C YDR171W YDR172W YDR173C YDR174W YDR175C YDR176W YDR177W YDR17…	SAC6 FIN1 YCF1 RGP1 VPS61 HPR1 RUB1 MTQ2 DOP1 PEX7 SAN1 MKC7 TAF12 SWI5 EKI1 KGD2 NUM1 CTH1 GIR2 ENT5 CPR1 RPA14 HOM2 SAC3 SSY1 NBP2 CWC15 SEC1 TRM82 SEC5 TAF10 CDC37 STB3 SEC7 HSP42 SUP35 ARG82 HMO1 RSM24 NGG1 UBC1 SDH4 CSN9 SCC2 SAS4 CDC1 PLP1 ATC1 UPS3 CCT6 SLY1 RVB1 HST4 NUP42 MSS116 REF2 CAB5 CBS2 RKM2 VPS64 SPC19 RAV2 COQ4 MSC2 EBS1 UME6 MSS4 GCD6 TCP1 UPC2 AHA1 ADR1 RAD9 SPR28 MFB1 GTB1 CR…
chrVII	YPD	10100	833804	-0.0305467	0.0010822		334770	852034	910292	2.17055	575522	YGL093W YGL092W YGL091C YGL090W YGL089C YGL088W YGL087C YGL086W YGL085W YGL084C YGL083W YGL082W YGL081W YGL080W YGL079W YGL078C YGL077C YGL076C YGL075C YGL073W YGL074C YGL072C YGL071W YGL070C YGL068W YGL069C YGL067W YGL066W YGL065C YGL064C YGL063W YGL063C-A YGL062W YGL061C YGL060W YGL059W YGL058W YGL057C YGL056C YGL055W YGL054C YGL053W YGL052W YGL051W YGL050W YGL049C YGL048C YGL047W YGL045W YGL04…	SPC105 NUP145 NBP35 LIF1 MF(ALPHA)2 MMS2 MAD1 LCL3 GUP1 SCY1 MPC1 KXD1 DBP3 HNM1 RPL7A MPS2 HSF1 AFT1 RPB9 MNP1 NPY1 SGF73 ALG2 MRH4 PUS2 PYC1 DUO1 YBP2 PKP2 RAD6 GEP7 SDS23 OLE1 ERV14 PRM8 MST27 TYW3 TIF4632 RPT6 ALG13 RIM8 RNA15 DST1 HEM2 OCH1 PNC1 MIG1 HOP2 AGA2 RPL24A RPL30 CGR1 SCW11 CWH41 TRP5 PGD1 PIB2 STT3 ALK1 GET1 CKB1 JAC1 ATE1 KAP122 PUF4 PDR1 ERG4 SCL1 MPO1 LEU1 PMA1 BRP1 PMC1 COG7 R…
chrXIII	Zeocin	20571	24565	0.392828	0.00240302		23620	24565	25294	9.9586	1674	YML124C YML123C	TUB3 PHO84
chrXIII	Zeocin	22233	698988	-0.235405	0.0493718		699680	700452	701442	79.0199	1762	YMR216C	SKY1
chrVIII	Zeocin	11147	114934	0.27561	0.0717332		114567	114934	116378	157.986	1811	YHR005C YHR005C-A	GPA1 TIM10
chrXIII	Zeocin	20655	49898	-0.167033	0.00283587		47907	49898	50514	6.98795	2607	YML111W YML110C	BUL2 COQ5
chrXVI	Zeocin	27036	208747	0.121799	0.0126139		207364	208747	210433	35.0841	3069	YPL180W YPL179W	TCO89 PPQ1
chrX	Zeocin	13671	109213	-0.255366	0.0702927		107980	109213	111903	153.631	3923	YJL165C YJL164C YJL163C	HAL5 TPK1
chrXII	Zeocin	18825	570032	0.134475	0.015564		568917	570428	572946	38.1451	4029	YLR214W YLR215C YLR217W YLR216C	FRE1 CDC123 CPR6
chrV	Zeocin	6752	199099	-0.0965425	0.0101731		196352	198669	200737	23.4947	4385	YER020W YER021W YER022W	GPA2 RPN3 SRB4
chrII	Zeocin	1984	466724	-0.174082	0.0323409		463791	466724	469086	73.2586	5295	YBR113W YBR112C YBR114W	CYC8 RAD16
chrXI	Zeocin	17145	532119	-0.101516	0.0117844		530005	532119	535579	25.6234	5574	YKR050W YKR051W YKR052C YKR053C	TRK2 MRS4 YSR3
chrXVI	Zeocin	27695	502088	0.103768	0.0107116		498437	500007	504262	26.8679	5825	YPL028W YPL027W YPL026C YPL025C YPL024W	ERG10 SMA1 SKS1 RMI1
chrX	Zeocin	14807	547200	-0.115084	0.0135538		544523	546305	550837	32.9395	6314	YJR057W YJR058C YJR059W YJR060W YJR061W	CDC8 APS2 PTK2 CBF1
chrI	Zeocin	110	48751	-0.155764	0.0352043		42684	46375	49103	59.1071	6419	YAL055W YAL054C YAL053W YAL051W	PEX22 ACS1 FLC2 OAF1
chrXIV	Zeocin	23282	379436	-0.0865103	0.0029747		374659	376313	381889	15.7759	7230	YNL133C YNL132W YNL131W YNL130C YNL130C-A YNL129W	FYV6 KRE33 TOM22 CPT1 DGR1 NRK1
chrVII	Zeocin	10116	842206	-0.0944461	0.00914053		837414	842206	845614	22.5027	8200	YGR170W YGR171C YGR172C YGR173W	PSD2 MSM1 YIP1 RBG2
chrXV	Zeocin	24580	163253	0.227178	0.0451209		156898	163253	167761	109.488	10863	YOL087C YOL086W-A YOL086C YOL085W-A YOL085C YOL084W YOL083W YOL083C-A	DUF1 MHF1 ADH1 PHM7 ATG34
chrIV	Zeocin	4646	404459	-0.107262	0.00213663		395767	404459	408416	15.3631	12649	YDL031W YDL030W YDL029W YDL028C YDL026W YDL027C YDL025W-A YDL025C	DBP10 PRP9 ARP2 MPS1 RTK1
chrXV	Zeocin	24037	37725	-0.0413888	0.00157384		33217	38001	46508	3.90126	13291	YOL154W YOL152W YOL151W YOL150C YOL149W YOL148C	ZPS1 FRE7 GRE2 DCP1 SPT20
chrXII	Zeocin	19010	645078	0.193399	0.0586794		644135	645078	657536	73.5828	13401	YLR253W YLR254C YLR255C YLR256W	MCP2 NDL1 HAP1
chrXIV	Zeocin	23472	467219	0.0926605	0.00416013		458514	467219	473303	16.9731	14789	YNL088W YNL087W YNL086W YNL085W YNL084C YNL083W	TOP2 TCB2 SNN1 MKT1 END3 SAL1
chrXIII	Zeocin	20566	9746	0.0203298	0.0567665		9746	9746	24565	0.02818	14819	YML131W YML130C YML129C YML128C YML127W YML126C YML125C YML124C YML123C	ERO1 COX14 MSC1 RSC9 ERG13 PGA3 TUB3 PHO84
chrXIII	Zeocin	21572	398491	-0.0644304	0.0097685		405299	410283	421470	9.50129	16171	YMR067C YMR068W YMR069W YMR070W YMR071C YMR072W YMR073C YMR074C YMR075W YMR075C-A YMR076C	UBX4 AVO2 NAT4 MOT3 TVP18 ABF2 IRC21 RCO1 PDS5
chrXVI	Zeocin	26771	81157	-0.03956	0.00145099		72592	82484	91018	3.75499	18426	YPL253C YPL251W YPL252C YPL250C YPL250W-A YPL249C-A YPL249C YPL248C YPL247C YPL246C YPL245W YPL244C YPL243W YPL242C	VIK1 YAH1 ICY2 RPL36B GYP5 GAL4 RBD2 HUT1 SRP68 IQG1
chrVII	Zeocin	9364	378667	0.0648815	0.00243371		367828	383573	386608	10.0452	18780	YGL075C YGL073W YGL074C YGL072C YGL071W YGL070C YGL068W YGL069C YGL067W YGL066W YGL065C YGL064C YGL063W YGL063C-A YGL062W	MPS2 HSF1 AFT1 RPB9 MNP1 NPY1 SGF73 ALG2 MRH4 PUS2 PYC1
chrXV	Zeocin	26327	827016	0.0910163	0.00840895		811848	824910	831980	20.8323	20132	YOR258W YOR259C YOR260W YOR261C YOR262W YOR264W YOR263C YOR265W YOR266W YOR267C YOR268C YOR269W YOR270C YOR271C	HNT3 RPT4 GCD1 RPN8 GPN2 DSE3 RBL2 PNT1 HRK1 PAC1 VPH1 FSF1
chrVII	Zeocin	9633	480612	-0.0834691	0.00269217		473079	479063	493704	16.567	20625	YGL012W YGL011C YGL010W YGL009C YGL008C YGL007C-A YGL007W YGL006W-A YGL006W YGL005C YGL004C YGL003C	ERG4 SCL1 MPO1 LEU1 PMA1 BRP1 PMC1 COG7 RPN14 CDH1
chrIII	Zeocin	3255	128224	0.0837497	0.00388962		110545	128224	133467	17.5506	22922	YCL004W YCL002C YCL001W YCL001W-A YCL001W-B YCR001W YCR002C YCR003W YCR004C YCR005C YCR006C YCR007C YCR008W YCR009C YCR010C	PGS1 RER1 CDC10 MRPL32 YCP4 CIT2 SAT4 RVS161 ADY2
chrXII	Zeocin	19749	815526	-0.0428343	0.00116375		803492	815526	827781	4.39818	24289	YLR338W YLR337C YLR340W YLR339C YLR341W YLR342W YLR342W-A YLR343W YLR344W YLR345W YLR346C YLR347W-A YLR347C YLR349W YLR348C	OPI9 VRP1 RPP0 SPO77 FKS1 GAS2 RPL26A KAP95 DIC1
chrII	Zeocin	676	50915	0.0510926	0.000684834		47104	59164	71431	6.41976	24327	YBL091C-A YBL091C YBL090W YBL089W YBL088C YBL087C YBL086C YBL085W YBL084C YBL083C YBL082C	SCS22 MAP2 MRP21 AVT5 TEL1 RPL23A BOI1 CDC27 ALG3
chrIV	Zeocin	4782	501667	0.0807983	0.00378218		484028	492455	509407	10.5343	25379	YDR019C YDR020C YDR021W YDR022C YDR023W YDR024W YDR025W YDR026C YDR027C YDR028C YDR029W YDR030C YDR031W YDR032C YDR033W	GCV1 DAS2 FAL1 ATG31 SES1 FYV1 RPS11A NSI1 VPS54 REG1 RAD28 MIX14 PST2 MRH1
chrXIII	Zeocin	22343	775628	0.0492223	0.00560862		747051	751466	776467	3.45793	29416	YMR238W YMR239C YMR240C YMR241W YMR242C YMR242W-A YMR243C YMR244W YMR245W YMR244C-A YMR246W YMR247C YMR247W-A YMR250W YMR251W YMR251W-A YMR252C YMR253C	DFG5 RNT1 CUS1 YHM2 RPL20A ZRC1 COA6 FAA4 RKR1 GAD1 GTO3 HOR7
chrXV	Zeocin	25825	583715	-0.0279329	0.000954644		551813	571487	584081	1.97156	32268	YOR120W YOR121C YOR122C YOR123C YOR124C YOR125C YOR126C YOR127W YOR128C YOR129C YOR130C YOR131C YOR132W YOR133W YOR134W YOR136W YOR135C YOR137C	GCY1 PFY1 LEO1 UBP2 CAT5 IAH1 RGA1 ADE2 AFI1 ORT1 VPS17 EFT1 BAG7 IDH2 IRC14 SIA1
chrXIII	Zeocin	22381	820446	0.0620347	0.00181366		801587	820446	834662	5.81951	33075	YMR267W YMR268C YMR269W YMR270C YMR271C YMR272W-A YMR272C YMR272W-B YMR273C YMR274C YMR275C YMR276W YMR277W YMR278W YMR279C YMR280C YMR281W YMR282C	PPA2 PRP24 TMA23 RRN9 URA10 SCS7 ZDS1 RCE1 BUL1 DSK2 FCP1 PRM15 CAT8 GPI12 AEP2
chrVII	Zeocin	8901	146193	-0.0982523	0.0104277		142176	146193	181935	24.1197	39759	YGL193C YGL192W YGL191W YGL190C YGL189C YGL188C-A YGL188C YGL187C YGL186C YGL185C YGL184C YGL183C YGL182C YGL181W YGL180W YGL179C YGL178W YGL177W YGL176C YGL175C YGL174W YGL173C YGL172W	IME4 COX13 CDC55 RPS26A COX4 TPN1 STR3 MND1 GTS1 ATG1 TOS3 MPT5 SAE2 BUD13 XRN1 NUP49
chrI	Zeocin	294	130776	-0.0538474	0.00374194		129517	130254	170022	7.22142	40505	YAL013W YAL012W YAL011W YAL010C YAL009W YAL008W YAL007C YAL004W YAL005C YAL003W YAL002W YAL001C YAR002W YAR002C-A YAR003W YAR007C YAR008W YAR014C YAR015W	DEP1 CYS3 SWC3 MDM10 SPO7 FUN14 ERP2 SSA1 EFB1 VPS8 TFC3 NUP60 ERP1 SWD1 RFA1 SEN34 BUD14 ADE1
chrXII	Zeocin	18017	141390	0.0757272	0.0056067		135855	160954	177778	14.0309	41923	YLL007C YLL006W-A YLL006W YLL005C YLL004W YLL003W YLL002W YLL001W YLR001C YLR002C YLR003C YLR004C YLR005W YLR006C YLR007W YLR008C YLR009W YLR010C YLR011W YLR012C YLR013W YLR014C YLR015W YLR016C YLR017W	LMO1 MMM1 SPO75 ORC3 SFI1 RTT109 DNM1 NOC3 CMS1 THI73 SSL1 SSK1 NSE1 PAM18 RLP24 TEN1 LOT6 GAT3 PPR1 BRE2 PML1 MEU1
chrIV	Zeocin	6079	1459011	0.0654002	0.0033368		1432812	1471977	1474885	9.04212	42073	YDR490C YDR492W YDR491C YDR493W YDR494W YDR495C YDR496C YDR497C YDR498C YDR499W YDR500C YDR501W YDR502C YDR503C YDR504C YDR505C YDR506C YDR507C YDR509W YDR508C YDR510W YDR510C-A YDR511W YDR513W YDR512C YDR514C YDR515W	PKH1 IZH1 MZM1 RSM28 VPS3 PUF6 ITR1 SEC20 LCD1 RPL37B PLM2 SAM2 LPP1 SPG3 PSP1 GMC1 GIN4 GNP1 SMT3 SDH7 GRX2 EMI1 SLF1
chrIX	Zeocin	12710	267764	0.040527	0.00183852		249546	267785	292353	4.18139	42807	YIL056W YIL055C YIL054W YIL053W YIL052C YIL051C YIL050W YIL049W YIL048W YIL047C-A YIL047C YIL046W-A YIL046W YIL045W YIL044C YIL043C YIL042C YIL041W YIL040W YIL039W YIL038C YIL037C YIL036W YIL035C YIL034C YIL033C YIL032C	VHR1 GPP1 RPL34B MMF1 PCL7 DFG10 NEO1 SYG1 MET30 PIG2 AGE2 CBR1 PKP1 GVP36 APQ12 TED1 NOT3 PRM2 CST6 CKA1 CAP2 BCY1
chrXIII	Zeocin	22529	878991	-0.046024	0.00229893		859500	890848	904006	4.32533	44506	YMR296C YMR297W YMR298W YMR299C YMR300C YMR301C YMR302C YMR303C YMR304W YMR304C-A YMR305C YMR306W YMR306C-A YMR307W YMR307C-A YMR308C YMR309C YMR310C YMR311C YMR312W YMR313C YMR314W YMR315W	LCB1 PRC1 LIP1 DYN3 ADE4 ATM1 YME2 ADH2 UBP15 SCW10 FKS3 GAS1 PSE1 NIP1 GLC8 ELP6 TGL3 PRE5
chrXIII	Zeocin	21401	300324	-0.0471825	0.00263547		251609	300324	303266	5.11993	51657	YML008C YML007C-A YML007W YML006C YML005W YML004C YML003W YML002W YML001W YMR001C YMR001C-A YMR002W YMR003W YMR004W YMR005W YMR006C YMR007W YMR008C YMR009W YMR010W YMR011W YMR012W YMR013C-A YMR013C YMR013W-A YMR014W YMR015C YMR016C	ERG6 YAP1 GIS4 TRM12 GLO1 YPT7 CDC5 MIX17 AIM34 MVP1 TAF4 PLB2 PLB1 ADI1 HXT2 CLU1 SEC59 BUD22 ERG5 SOK2
chrIV	Zeocin	3588	33211	-0.0537228	0.00451828		19638	33211	77646	7.21377	58008	YDL241W YDL240C-A YDL240W YDL239C YDL238C YDL237W YDL236W YDL235C YDL234C YDL233W YDL232W YDL231C YDL230W YDL229W YDL228C YDL227C YDL226C YDL225W YDL224C YDL223C YDL222C YDL221W YDL220C YDL219W YDL218W YDL217C YDL216C YDL215C YDL214C YDL213C	LRG1 ADY3 GUD1 AIM6 PHO13 YPD1 GYP7 MFG1 OST4 BRE4 PTP1 SSB1 HO GCS1 SHS1 WHI4 HBT1 FMP45 CDC13 DTD1 TIM22 RRI1 GDH2 PRR2 NOP6
chrIV	Zeocin	5415	960835	-0.0436689	0.000748059		944445	960835	1003824	4.84008	59379	YDR241W YDR240C YDR242W YDR243C YDR244W YDR245W YDR246W YDR246W-A YDR247W YDR248C YDR249C YDR250C YDR251W YDR252W YDR253C YDR254W YDR255C YDR256C YDR257C YDR258C YDR259C YDR260C YDR261C YDR262W YDR263C YDR264C YDR265W YDR266C YDR267C	BUD26 SNU56 AMD2 PRP28 PEX5 MNN10 TRS23 VHS1 PAM1 BTT1 MET32 CHL4 RMD5 CTA1 RKM4 HSP78 YAP6 SWM1 EXG2 DIN7 AKR1 PEX10 HEL2 CIA1
chrV	Zeocin	7411	525075	-0.0381803	0.00128987		489427	537193	559138	3.70384	69711	YER158C YER158W-A YER159C YER161C YER162C YER163C YER164W YER165W YER166W YER165C-A YER167W YER168C YER169W YER170W YER171W YER172C YER173W YER172C-A YER174C YER175C YER175W-A YER176W YER177W YER178W YER179W YER180C YER180C-A YER181C YER182W YER183C YER184C	BUR6 SPT2 RAD4 GCG1 CHD1 PAB1 DNF1 BCK2 CCA1 RPH1 ADK2 RAD3 BRR2 RAD24 GRX4 TMT1 ECM32 BMH1 PDA1 DMC1 ISC10 SLO1 FMP10 FAU1 TOG1
chrVIII	Zeocin	11372	181049	-0.0446686	0.00148505		161715	221114	239187	4.491	77472	YHR027C YHR028W-A YHR028C YHR029C YHR030C YHR031C YHR032W YHR032W-A YHR032C-A YHR033W YHR034C YHR035W YHR036W YHR037W YHR038W YHR039C YHR039C-A YHR040W YHR041C YHR042W YHR043C YHR044C YHR045W YHR046C YHR047C YHR048W YHR049W YHR049C-A YHR050W YHR050W-A YHR051W YHR052W YHR052W-A YHR053C YHR054C YHR054W-A YHR055C YHR056W-A YHR056C YHR057C YHR058C YHR059W YHR060W YHR061C YHR062C YHR063C YHR063W-A YHR…	RPN1 DAP2 YHI9 SLT2 RRM3 ERC1 PIH1 NEL1 BRL1 PUT2 RRF1 MSC7 VMA10 BCD1 SRB2 NCP1 DOG2 DOG1 INM1 AAP1 YHK8 FSH1 SMF2 COX6 CIC1 CUP1-1 CUP1-2 RSC30 CPR2 MED6 FYV4 VMA22 GIC1 RPP1 PAN5 SSZ1 RRP3 SSF1 HTD2 DYS1 RRP4 TRM5 PCL5 ERG7
chrVIII	Zeocin	11880	473884	0.0355335	0.000908612		422538	466269	500907	3.20235	78369	YHR162W YHR163W YHR164C YHR165W-A YHR165C YHR166C YHR167W YHR168W YHR169W YHR170W YHR171W YHR172W YHR173C YHR174W YHR175W YHR175W-A YHR176W YHR177W YHR178W YHR179W YHR180W YHR180W-A YHR180C-B YHR181W YHR182W YHR183W YHR182C-A YHR184W YHR185C YHR186C YHR187W YHR188C YHR189W YHR190W YHR191C YHR192W YHR193C YHR194W YHR193C-A YHR195W YHR196W YHR197W YHR198C YHR199C YHR199C-A YHR200W YHR201C	MPC2 SOL3 DNA2 PRP8 CDC23 THP2 MTG2 DBP8 NMD3 ATG7 SPC97 ENO2 CTR2 FMO1 STB5 OYE2 SVP26 GND1 SSP1 PFS1 KOG1 IKI1 GPI16 PTH1 ERG9 CTF8 LNP1 EGD2 MDM31 NVJ1 UTP9 RIX1 AIM18 AIM46 NBL1 RPN10 PPX1
chrXIII	Zeocin	22095	628415	-0.0443495	0.00213513		552364	615554	642868	3.64034	90504	YMR143W YMR144W YMR145C YMR146C YMR147W YMR148W YMR149W YMR151W YMR150C YMR152W YMR153W YMR153C-A YMR154C YMR155W YMR156C YMR157C YMR158W YMR158C-A YMR158W-B YMR159C YMR160W YMR161W YMR162C YMR163C YMR164C YMR165C YMR166C YMR167W YMR168C YMR169C YMR170C YMR171C YMR172W YMR172C-A YMR173W YMR173W-A YMR174C YMR175W YMR175W-A YMR176W YMR177W YMR178W YMR179W YMR180C YMR181C YMR182C YMR182W-A YMR183C Y…	RPS16A NDE1 TIF34 OSW5 SWP1 YIM2 IMP1 YIM1 NUP53 RIM13 TPP1 AIM36 MRPS8 ATG16 HLJ1 DNF3 INP2 MSS11 PAH1 MME1 MLH1 CEP3 ALD3 ALD2 EAR1 HOT1 DDR48 PAI3 SIP18 ECM5 MMT1 SPT21 CTL1 RGM1 SSO2 ADD37 RTP1 HSC82 MRPS17 GCV2 SGS1
chrII	Zeocin	1225	220424	-0.0412144	0.000859289		162420	183619	269653	4.12974	107233	YBL031W YBL030C YBL029C-A YBL029W YBL028C YBL027W YBL026W YBL025W YBL024W YBL023C YBL022C YBL021C YBL020W YBL019W YBL018C YBL017C YBL016W YBL015W YBL014C YBL013W YBL011W YBL012C YBL010C YBL009W YBL008W-A YBL008W YBL007C YBL006W-A YBL006C YBL005W YBL004W YBL003C YBL002W YBL001C YBR001C YBR002C YBR003W YBR004C YBR005W YBR006W YBR007C YBR008C YBR009C YBR010W YBR011C YBR012C YBR013C YBR014C YBR015C	SHE1 PET9 RPL19B LSM2 RRN10 NCL1 MCM2 PIM1 HAP3 RFT1 APN2 POP8 PEP1 FUS3 ACH1 RRN6 FMT1 SCT1 ALK2 HIR1 SLA1 LDB7 PDR3 UTP20 HTA2 HTB2 ECM15 NTH2 RER2 COQ1 GPI18 RCR1 UGA2 DSF2 FLR1 HHF1 HHT1 IPP1 GRX7 MNN2
chrIII	Zeocin	3529	266271	-0.0312965	0.00117478		189052	266241	302979	2.49583	113927	YCR033W YCR034W YCR035C YCR036W YCR037C YCR038W-A YCR038C YCR039C YCR040W YCR041W YCR042C YCR043C YCR044C YCR045W-A YCR045C YCR046C YCR047W-A YCR047C YCR048W YCR049C YCR050C YCR051W YCR052W YCR053W YCR054C YCR057C YCR059C YCR060W YCR061W YCR063W YCR064C YCR065W YCR066W YCR067C YCR068W YCR069W YCR071C YCR072C YCR073C YCR073W-A YCR075C YCR075W-A YCR076C YCR077C YCR079W YCR081W YCR081C-A YCR082W YCR…	SNT1 ELO2 RRP43 RBK1 PHO87 BUD5 MATALPHA2 MATALPHA1 TAF2 PER1 RRT12 IMG1 BUD23 ARE1 RSC6 THR4 CTR86 PWP2 YIH1 TAH1 BUD31 HCM1 RAD18 SED4 ATG15 CPR4 IMG2 RSA4 SSK22 SOL2 ERS1 FUB1 PAT1 PTC6 SRB8 AHC2 TRX3 TUP1 CSM1 ABP1 FIG2 KIN82 MSH3 CDC39 CDC50 OCA4 HMRA2 HMRA1 GIT1
chrXII	Zeocin	18318	283794	-0.032341	0.00161147		238074	281400	370156	2.59568	132082	YLR046C YLR047C YLR048W YLR049C YLR050C YLR051C YLR052W YLR053C YLR054C YLR055C YLR056W YLR057W YLR058C YLR059C YLR060W YLR061W YLR062C YLR063W YLR064W YLR065C YLR066W YLR067C YLR068W YLR069C YLR070C YLR071C YLR072W YLR073C YLR074C YLR075W YLR076C YLR077W YLR078C YLR079W YLR080W YLR081W YLR082C YLR083C YLR084C YLR085C YLR086W YLR087C YLR088W YLR089C YLR090W YLR091W YLR092W YLR093C YLR094C YLR095C…	FRE8 RPS0B FCF2 IES3 OSW2 SPT8 ERG3 MNL2 SHM2 REX2 FRS1 RPL22A BUD28 BMT6 PER33 ENV10 SPC3 PET309 FYV7 MEF1 XYL2 RGR1 RFU1 BUD20 RPL10 FMP25 BOS1 SIC1 EMP46 GAL2 SRL2 EMP70 RAX2 ARP6 SMC4 CSF1 GAA1 ALT1 XDJ1 GEP5 SUL2 NYV1 GIS3 IOC2 KIN2 HRT3 CHA4 ICT1 MIM2 ERG27 APC9 CDC45 LCL2 SEN2 MDN1 REX3 AHP1 CCW12
chrIV	Zeocin	4555	334393	-0.0373022	0.0057051		214436	232936	353020	2.68347	138584	YDL138W YDL137W YDL136W YDL135C YDL134C YDL133C-A YDL133W YDL132W YDL131W YDL130W-A YDL130W YDL129W YDL128W YDL127W YDL126C YDL125C YDL124W YDL123W YDL122W YDL121C YDL120W YDL118W YDL119C YDL117W YDL116W YDL114W-A YDL115C YDL114W YDL113C YDL112W YDL111C YDL110C YDL109C YDL108W YDL107W YDL106C YDL105W YDL104C YDL103C YDL102W YDL101C YDL100C YDL099W YDL098C YDL097C YDL095W YDL096C YDL093W YDL094C Y…	RGT2 ARF2 RPL35B RDI1 PPH21 RPL41B SRF1 CDC53 LYS21 STF1 RPP1B VCX1 PCL2 CDC48 HNT1 SNA4 UBP1 YFH1 CYK3 NUP84 IWR1 ATG20 TRM3 RRP42 TMA17 KIN28 MSS2 PHO2 NSE4 QRI7 QRI1 POL3 DUN1 GET3 BUG1 SNU23 RPN6 PMT1 OPI6 PMT5 SRP14 UBX3 RAM1 NUR1 ASM4 LUC7 NDE2 SUB2 RPS16B RPL13A RPP1A THI3 MRK1 MDH3 VAM6 RXT3 RPL31A BRE1 YET3 BDF2 CBS1 COX9 IDP1 PEX19 UBC9 SYO1 RPS29B TSR1 RAD59 USO1 MBP1
chrXIV	Zeocin	23753	606872	-0.0570659	0.00326162		488598	591502	629832	7.56304	141234	YNL073W YNL072W YNL071W YNL070W YNL069C YNL068C YNL067W-A YNL067W-B YNL067W YNL066W YNL065W YNL064C YNL063W YNL062C YNL061W YNL059C YNL057W YNL058C YNL056W YNL055C YNL054W YNL053W YNL052W YNL051W YNL050C YNL049C YNL048W YNL047C YNL046W YNL045W YNL044W YNL043C YNL042W-B YNL042W YNL041C YNL040W YNL039W YNL038W YNL037C YNL036W YNL035C YNL034W YNL033W YNL032W YNL031C YNL030W YNL028W YNL029C YNL027W Y…	MSK1 RNH201 LAT1 TOM7 RPL16B FKH2 RPL9B SUN4 AQR1 YDJ1 MTQ1 GCD10 NOP2 ARP5 OCA2 POR1 VAC7 MSG5 COX5A COG5 SFB2 ALG11 SLM2 LAP2 YIP3 BOP3 COG6 BDP1 GPI15 IDH1 NCE103 SIW14 HHT2 HHF2 KTR5 CRZ1 SAM50 SSN8 KSH1 FAP1 RCM1 HDA1 ARK1 PUB1 PBI2 HEF3 SPO1 IDP3 ASI3 SIS1 LST8 MRP7 HRB1 PET8 RLP7 DOM34 CIT1
chrXIV	Zeocin	22982	201973	0.0351549	0.00107474		171097	195073	348697	3.09198	177600	YNL253W YNL252C YNL251C YNL250W YNL249C YNL248C YNL247W YNL246W YNL245C YNL244C YNL243W YNL242W YNL241C YNL240C YNL239W YNL238W YNL237W YNL236W YNL235C YNL234W YNL233W YNL232W YNL231C YNL230C YNL229C YNL228W YNL226W YNL227C YNL225C YNL224C YNL223W YNL222W YNL221C YNL220W YNL219C YNL218W YNL217W YNL216W YNL215W YNL214W YNL213C YNL212W YNL211C YNL210W YNL209W YNL208W YNL207W YNL206C YNL205C YNL204C…	TEX1 MRPL17 NRD1 RAD50 MPA43 RPA49 VPS75 CWC25 SUI1 SLA2 ATG2 ZWF1 NAR1 LAP3 KEX2 YTP1 SIN4 BNI4 CSL4 PDR16 ELA1 URE2 JJJ1 CNM67 SQS1 ATG4 SSU72 POP1 ADE12 ALG9 MGS1 RAP1 IES2 PEX17 RRG9 VID27 MER1 SSB2 RIO2 RTT106 SPS18 SPS19 PSY2 GCR2 WHI3 SLZ1 CHS1 DUG3 SRP1 KAR1 SWT21 UBP10 MRPL19 NPR1 IPI3 RHO5 RPS3 MRPL22 TDA7 NOP13 MDG1 APC1 PSD1 FMP41 SKO1 BNI5 IBD2 RIA1 RPL42A CBK1 YGP1 ASI2 PGA1 IGO1 NS…
chrIV	Zeocin	3985	161220	-0.0376388	0.000642126		33211	95525	232936	3.37677	199725	YDL236W YDL235C YDL234C YDL233W YDL232W YDL231C YDL230W YDL229W YDL228C YDL227C YDL226C YDL225W YDL224C YDL223C YDL222C YDL221W YDL220C YDL219W YDL218W YDL217C YDL216C YDL215C YDL214C YDL213C YDL212W YDL211C YDL210W YDL209C YDL208W YDL207W YDL206W YDL205C YDL204W YDL203C YDL202W YDL201W YDL200C YDL199C YDL198C YDL197C YDL196W YDL195W YDL194W YDL193W YDL192W YDL191W YDL190C YDL189W YDL188C YDL186W…	PHO13 YPD1 GYP7 MFG1 OST4 BRE4 PTP1 SSB1 HO GCS1 SHS1 WHI4 HBT1 FMP45 CDC13 DTD1 TIM22 RRI1 GDH2 PRR2 NOP6 SHR3 UGA4 CWC2 NHP2 GLE1 HEM3 RTN2 ACK1 MRPL11 TRM8 MGT1 GGC1 ASF2 SEC31 SNF3 NUS1 ARF1 RPL35A UFD2 RBS1 PPH22 VMA1 RPL41A LYS20 INH1 PCL9 DLD2 AIR2 DLD1 PAR32 GLT1 UGA3 UGX2 SFA1 NRP1 FAP7 CDC36 CDC9 ENT1 MHF2 DHH1 STE7 CMR1 CLB3 MSH5 SAS10 RPC53 BUD30 ATG9 NOP14 RPN5 LDB17 COP1 CCT4 CRD1 B…
chrXIII	Zeocin	20704	60420	-0.0654827	0.0160595		51596	57144	299843	1.31606	248247	YML109W YML108W YML107C YML106W YML105C YML104C YML103C YML102W YML101C-A YML101C YML100W-A YML100W YML099W-A YML099C YML098W YML097C YML096W YML095C YML094W YML094C-A YML093W YML092C YML091C YML090W YML089C YML088W YML087C YML086C YML085C YML084W YML083C YML082W YML081C-A YML081W YML080W YML079W YML078W YML077W YML076C YML075C YML074C YML073C YML072C YML071C YML070W YML069W YML068W YML067C YML06…	ZDS2 PML39 URA5 SEC65 MDM1 NUP188 CAC2 CUE4 TSL1 ARG81 TAF13 VPS9 RAD10 GIM5 UTP14 PRE8 RPM2 UFO1 AIM33 ALO1 TUB1 ATP18 TDA9 DUS1 CPR3 BET5 WAR1 HMG1 FPR3 RPL6A TCB3 COG8 DAK1 POB3 ITT1 ERV41 SMA2 ORC1 TEM1 RPS1B MFT1 PIF1 OGG1 NTE1 HUG1 SML1 CMP2 IMD4 SPC2 CYB2 SUR7 GAL80 AIM32 RSE1 GSF2 PRM6 PRP39 RRN11 CAT2 VPS71 YMD8 CGI121 AMD1 SRC1 RAD52 NDC1 RCF1 USA1 TSA1 YOX1 RPS18B YML6 RPS17A NSE5 APT1…
chrXV	Zeocin	24915	309869	0.0400757	0.00149969		231018	511893	540998	3.9797	309980	YOL053W YOL052C-A YOL052C YOL051W YOL050C YOL049W YOL048C YOL047C YOL045W YOL046C YOL044W YOL043C YOL042W YOL041C YOL040C YOL039W YOL038C-A YOL038W YOL036W YOL037C YOL035C YOL034W YOL033W YOL032W YOL031C YOL030W YOL029C YOL028C YOL027C YOL026C YOL025W YOL024W YOL023W YOL022C YOL021C YOL020W YOL019W-A YOL019W YOL018C YOL017W YOL016C YOL015W YOL014W YOL013W-B YOL013W-A YOL013C YOL012C YOL011W YOL01…	AIM39 DDR2 SPE2 GAL11 GSH2 RRT8 LDS2 PSK2 PEX15 NTG2 NGL1 NOP12 RPS15 RPP2A PRE6 SMC5 MSE1 OPI10 SIL1 GAS5 YAP7 MDM38 MIM1 LAG2 IFM1 TSR4 DIS3 TAT2 TLG2 ESC8 CMK2 IRC10 HRD1 HTZ1 PLB3 RCL1 MDM12 COQ10 CSI2 TOP1 RPB11 SIN3 PFA4 IZH2 PHO80 RRP6 ALG6 YSP3 UTP23 DNL4 TSR3 SGT2 SLG1 TIR4 TIR2 AUS1 IRC11 RTS1 ERP4 PET127 ROD1 HSP10 SFM1 AHC1 HST3 BUB3 STI1 CIN5 DFG16 HMS1 EXO1 AKR2 SHE4 PEP12 CYC2 HIR2…
chrIV	Zeocin	5925	1407535	-0.0504787	0.0034808		1055184	1407535	1420155	5.36847	364971	YDR296W YDR297W YDR298C YDR299W YDR300C YDR301W YDR302W YDR303C YDR304C YDR305C YDR306C YDR307W YDR308C YDR309C YDR310C YDR311W YDR312W YDR313C YDR314C YDR315C YDR316W YDR317W YDR318W YDR319C YDR320C YDR320W-B YDR320C-A YDR321W YDR322W YDR322C-A YDR323C YDR324C YDR325W YDR326C YDR327W YDR328C YDR329C YDR330W YDR331W YDR332W YDR333C YDR334W YDR335W YDR336W YDR337W YDR338C YDR339C YDR340W YDR341C Y…	MHR1 SUR2 ATP5 BFR2 PRO1 CFT1 GPI11 RSC3 CPR5 HNT2 PMT7 SRB7 GIC2 SUM1 TFB1 SSF2 PIB1 RAD34 IPK1 OMS1 HIM1 MCM21 YFT2 SWA2 DAD4 ASP1 MRPL35 TIM11 PEP7 UTP4 YCG1 YSP2 SKP1 PEX3 UBX5 GPI8 IRC3 RQC1 SWR1 MSN5 MRPS28 FCF1 HXT7 HXT6 HXT3 SVF1 MRP1 PAL1 YPS7 ATP22 SBE2 YPQ2 TRR1 TRP4 SPC110 CNL1 GGA1 OPI7 EAF1 BCP1 TFC6 ESC2 SEM1 CDC40 ESF1 KEI1 YPR1 XRS2 DXO1 CTS2 VPS74 FRQ1 PHO92 WIP1 BCS1 ARH1 ATP17…
