# Supplementary material for: Genetic interactions contribute less than additive effects to quantitative trait variation in yeast
Source: Nat Commun. 2015 Nov 5;6:8712. doi: 10.1038/ncomms9712 (PMC4635962; doi:10.1038/ncomms9712)
Supplement: Supplementary Data 4 — Detected QTL-QTL interactions from the full and marginal interaction scan. Positions, effect sizes, and variance explained by each QTL-QTL interaction for each trait are listed. [file ncomms9712-s5.xls]

## Sheet: Full Scan
trait	Q1_index	Q2_index	Q1_chr	Q1_pos	Q2_chr	Q2_pos	LOD	lm_coefficient	variance_explained	closest.additive.Q1	closest.additive.Q2	number of interactors that are not additve QTL
CobaltChloride	20570	23483	chrXIII	23620	chrXIV	481081	12.7874	0.0854258	0.00770478	20568	23486	0
CobaltChloride	20637	22507	chrXIII	45908	chrXIII	872370	10.6473	-0.0672307	0.00491869	20568	22580	0
CobaltChloride	15106	19106	chrX	657710	chrXII	676937	8.65098	0.066394	0.00482784	15105	19033	0
CobaltChloride	15117	20656	chrX	660402	chrXIII	50109	7.034	-0.0523635	0.0036628	15105	20568	0
CobaltChloride	3146	19050	chrIII	67820	chrXII	661750	6.21001	-0.0599487	0.00342454	3211	19033	0
CobaltChloride	22177	22824	chrXIII	666112	chrXIV	64617	6.11214	-0.0581409	0.00327245	22580	22580	2
CobaltChloride	21353	23442	chrXIII	281241	chrXIV	446677	5.79775	-0.0573918	0.00329106	20568	23486	1
CobaltChloride	19018	23543	chrXII	647722	chrXIV	516034	5.33933	-0.053727	0.00273354	19033	23595	0
CobaltChloride	15853	22898	chrXI	135083	chrXIV	107791	5.32128	0.0470768	0.00218786	15105	22580	2
CopperSulfate	11461	19053	chrVIII	209176	chrXII	662007	27.9983	0.118658	0.0149426	11463	19025	0
CopperSulfate	11463	20657	chrVIII	210710	chrXIII	50514	22.4507	-0.101567	0.012132	11463	20656	0
CopperSulfate	11458	23294	chrVIII	208566	chrXIV	390357	20.987	0.0889427	0.00879885	11463	23288	0
CopperSulfate	17471	20672	chrXI	610937	chrXIII	52926	20.6533	-0.0901331	0.00997727	17510	20656	0
CopperSulfate	19020	23314	chrXII	647936	chrXIV	393101	18.0947	-0.0885639	0.00998373	19025	23288	0
CopperSulfate	20694	23287	chrXIII	56369	chrXIV	383709	16.0587	0.0960899	0.0090193	20656	23288	0
CopperSulfate	19015	20650	chrXII	646861	chrXIII	49008	13.8577	0.0857525	0.0081113	19025	20656	0
CopperSulfate	17498	23293	chrXI	615234	chrXIV	390263	12.1178	0.0675623	0.00485745	17510	23288	0
CopperSulfate	11463	17522	chrVIII	210710	chrXI	619286	11.7596	-0.0827336	0.006778	11463	17510	0
CopperSulfate	17513	19019	chrXI	617158	chrXII	647854	10.8771	0.0721062	0.00436055	17510	19025	0
CopperSulfate	4959	20649	chrIV	601371	chrXIII	48814	10.1954	-0.070965	0.00621639	4979	20656	0
CopperSulfate	4977	11457	chrIV	605558	chrVIII	204657	9.61561	-0.0803242	0.00684812	4979	11463	0
CopperSulfate	4958	23294	chrIV	601302	chrXIV	390357	8.9246	0.0620351	0.00417602	4979	23288	0
CopperSulfate	11466	21157	chrVIII	218883	chrXIII	210558	7.7555	-0.0511859	0.00208239	11463	21245	0
CopperSulfate	18935	24674	chrXII	614740	chrXV	185793	7.60707	0.0580826	0.00318753	19025	24570	0
CopperSulfate	4957	19015	chrIV	601251	chrXII	646861	6.96421	0.0677983	0.00392977	4979	19025	0
CopperSulfate	4977	17589	chrIV	605558	chrXI	634424	6.4054	-0.0650586	0.00407425	4979	17510	0
CopperSulfate	4023	20348	chrIV	174089	chrXII	1005023	5.98218	-0.0458442	0.00219022	4599	20656	2
CopperSulfate	19027	21150	chrXII	656891	chrXIII	202531	5.81847	0.0410626	0.00146032	19025	21245	0
CopperSulfate	8514	23410	chrVII	43683	chrXIV	413686	5.80482	-0.0412582	0.00170718	8756	23488	1
CopperSulfate	8131	24688	chrVI	156928	chrXV	195644	5.44879	0.037558	0.00153379	8756	24570	1
CopperSulfate	16746	24371	chrXI	401736	chrXV	109676	5.40316	0.0401928	0.00154279	17510	24570	1
CopperSulfate	24189	25728	chrXV	60310	chrXV	551813	5.38109	0.0471997	0.00218029	24029	25747	0
Diamide	20669	24490	chrXIII	51951	chrXV	144887	6.94358	0.0513208	0.00233316	20651	24344	0
Diamide	12406	27800	chrIX	164017	chrXVI	540311	6.11407	-0.0437286	0.00210178	12492	27707	0
Diamide	21212	27311	chrXIII	231391	chrXVI	372742	6.10497	-0.0429937	0.0020026	21299	27328	0
Diamide	6692	18842	chrV	187087	chrXII	576167	5.7579	-0.0461566	0.00208556	7013	19021	1
Diamide	5428	11148	chrIV	963747	chrVIII	115080	5.64318	0.04709	0.00215503	5405	11145	0
Diamide	1895	24367	chrII	450017	chrXV	108576	5.45494	0.0439279	0.00189488	1977	24344	0
E6-Berbamine	20656	23472	chrXIII	50109	chrXIV	467219	24.4026	0.095784	0.010667	20660	23470	0
E6-Berbamine	12695	23463	chrIX	261221	chrXIV	463775	10.791	-0.0536705	0.00374159	12695	23462	0
E6-Berbamine	19032	23471	chrXII	657492	chrXIV	467028	9.69223	0.0547379	0.0043593	19026	23470	0
E6-Berbamine	113	23473	chrI	49103	chrXIV	468488	9.20043	0.0599722	0.0037296	114	23470	0
E6-Berbamine	23451	27033	chrXIV	454972	chrXVI	206288	6.85433	-0.0541681	0.00300469	23462	27043	0
E6-Berbamine	19085	20722	chrXII	673886	chrXIII	69109	6.74102	0.0397088	0.0023568	19026	20665	0
E6-Berbamine	14675	23452	chrX	506424	chrXIV	456295	6.59745	-0.0452595	0.00230092	14683	23462	0
E6-Berbamine	19532	23470	chrXII	778284	chrXIV	466588	6.15484	0.0289392	0.000554468	19026	23470	1
E6-Berbamine	18490	20664	chrXII	369482	chrXIII	51433	6.08981	0.0486341	0.00245884	18490	20665	0
E6-Berbamine	6816	23471	chrV	213822	chrXIV	467028	6.01949	0.0424859	0.00184409	7127	23470	1
E6-Berbamine	21159	23449	chrXIII	212859	chrXIV	453089	5.87446	0.0276656	0.000715092	21433	23462	1
E6-Berbamine	19455	27822	chrXII	758451	chrXVI	566170	5.70489	-0.0478607	0.00233047	19026	27819	1
E6-Berbamine	12692	20786	chrIX	260376	chrXIII	82357	5.47464	-0.0444072	0.00196093	12695	20873	0
E6-Berbamine	6838	25544	chrV	223768	chrXV	493846	5.3682	0.0396906	0.00158285	7127	24926	2
E6-Berbamine	14875	20722	chrX	575549	chrXIII	69109	5.30695	-0.0436942	0.001871	14683	20665	0
Ethanol	19024	23473	chrXII	649258	chrXIV	468488	27.4387	0.122975	0.017242	19026	23479	0
Ethanol	5668	19065	chrIV	1174544	chrXII	666935	7.76792	-0.071957	0.00513261	5760	19026	0
Ethanol	23253	25436	chrXIV	366593	chrXV	471089	7.55763	0.0716529	0.00555491	23268	25398	0
Ethanol	17998	20312	chrXII	130729	chrXII	968902	6.38149	0.0636098	0.00404773	19026	20272	1
Ethanol	17608	23255	chrXI	641599	chrXIV	367094	5.92244	-0.0590562	0.00350083	16575	23268	1
Ethanol	14115	14404	chrX	320259	chrX	392346	5.67172	-0.046539	0.00212033	13793	13793	2
Ethanol	19528	23361	chrXII	777177	chrXIV	403835	5.55331	0.0371425	0.00131623	19026	23278	1
Formamide	5460	11147	chrIV	1011936	chrVIII	114934	36.5566	0.143497	0.0217455	5450	11143	0
Formamide	5463	23480	chrIV	1013236	chrXIV	473648	22.2981	0.111823	0.0139067	5450	23483	0
Formamide	23285	23452	chrXIV	381889	chrXIV	456295	20.3445	-0.088548	0.00887498	23129	23483	0
Formamide	20649	23468	chrXIII	48814	chrXIV	465187	17.5743	0.0950544	0.00982037	20656	23483	0
Formamide	11111	23471	chrVIII	97611	chrXIV	467028	16.1311	-0.095934	0.00992561	11143	23483	0
Formamide	674	18091	chrII	47104	chrXII	234694	6.58216	0.0628194	0.00393863	98	18080	1
Formamide	11809	21031	chrVIII	442149	chrXIII	160611	6.3967	0.0553511	0.00300337	11803	20656	1
Formamide	5697	27519	chrIV	1215342	chrXVI	455516	6.24803	0.0521941	0.00291427	5695	27421	0
Formamide	11144	21599	chrVIII	114144	chrXIII	409453	5.9591	0.0460458	0.00230092	11143	21602	0
Formamide	9118	15826	chrVII	229363	chrXI	128185	5.84223	-0.0510562	0.00259256	9200	15871	0
Formamide	24663	25883	chrXV	180534	chrXV	594139	5.77641	0.0485364	0.00231885	24576	25748	0
IndolaceticAcid	5452	11149	chrIV	998628	chrVIII	115977	47.1579	0.176094	0.0326716	5452	11145	0
IndolaceticAcid	3340	11144	chrIII	198615	chrVIII	114144	41.2996	-0.167882	0.027233	3346	11145	0
IndolaceticAcid	11119	23471	chrVIII	98622	chrXIV	467028	33.9882	-0.160194	0.0253716	11145	23474	0
IndolaceticAcid	11146	21603	chrVIII	114567	chrXIII	410320	13.204	0.0835841	0.00760244	11145	21603	0
IndolaceticAcid	3340	5452	chrIII	198615	chrIV	998628	11.8061	0.099663	0.0092529	3346	5452	0
IndolaceticAcid	5461	23480	chrIV	1011970	chrXIV	473648	10.8992	0.0882095	0.00783312	5452	23474	0
IndolaceticAcid	3328	23473	chrIII	191932	chrXIV	468488	6.56795	-0.0755668	0.0059977	3346	23474	0
IndolaceticAcid	11129	24600	chrVIII	102263	chrXV	166324	6.45054	-0.07219	0.00486027	11145	24016	1
IndolaceticAcid	6590	18014	chrV	90720	chrXII	138154	6.33814	0.0547232	0.00294151	5868	19014	2
IndolaceticAcid	1853	23208	chrII	434976	chrXIV	333289	6.1532	-0.0571776	0.00330728	1742	23474	1
IndolaceticAcid	17910	18476	chrXII	110709	chrXII	347029	5.46196	0.048026	0.0022797	19014	19014	2
Lactate	24668	25752	chrXV	182946	chrXV	560432	11.6445	0.0700735	0.00580138	24638	25743	0
Lactate	5559	23292	chrIV	1059983	chrXIV	389979	10.364	-0.0707752	0.00510238	5576	23276	0
Lactate	23470	24636	chrXIV	466588	chrXV	172515	9.65024	-0.0587728	0.00418864	23472	24638	0
Lactate	19464	24646	chrXII	760163	chrXV	174465	8.23623	0.0535465	0.00388729	19439	24638	0
Lactate	19137	24072	chrXII	680974	chrXV	41050	6.73066	0.0440278	0.0019158	19067	24039	0
Lactate	19034	25801	chrXII	657602	chrXV	574821	6.46043	-0.0592694	0.00286625	19067	25743	0
Lactate	5448	11037	chrIV	993025	chrVIII	72247	6.4247	-0.0403698	0.00173679	5436	11402	1
Lactate	8768	25787	chrVII	122226	chrXV	571939	6.06721	-0.0509033	0.00261591	8809	25743	0
Lactate	24671	25004	chrXV	184291	chrXV	363974	5.90248	-0.0582809	0.00333906	24638	25064	0
Lactate	24014	25737	chrXV	33217	chrXV	553950	5.81417	0.0316077	0.000927325	24039	25743	0
Lactate	7260	10129	chrV	470796	chrVII	851827	5.75063	0.0444103	0.00195341	7017	9626	2
Lactate	22986	23058	chrXIV	204167	chrXIV	241114	5.54248	0.0365465	0.00130439	22962	22962	0
Lactate	19529	25169	chrXII	777784	chrXV	411900	5.52737	0.0564363	0.00309284	19439	25064	0
Lactose	5563	23287	chrIV	1064285	chrXIV	383709	9.85259	-0.0815724	0.00694034	5506	23276	0
Lactose	19042	25794	chrXII	658599	chrXV	573377	8.74178	-0.0676173	0.00517607	19025	25753	0
Lactose	5452	11038	chrIV	998628	chrVIII	72400	7.31598	-0.0755533	0.00517763	5424	11946	1
Lactose	9512	23316	chrVII	446205	chrXIV	393350	7.11754	0.0712856	0.00453649	9626	23276	0
Lactose	19033	23459	chrXII	657536	chrXIV	461485	6.9266	0.0612379	0.00417761	19025	23475	0
Lactose	24928	25799	chrXV	318136	chrXV	574716	6.69911	0.0701624	0.00467406	25058	25753	0
Lactose	3351	11247	chrIII	210757	chrVIII	152121	5.5388	0.0609986	0.00349371	2928	11946	2
Lactose	12403	23248	chrIX	160170	chrXIV	364156	5.53518	0.0484575	0.00231031	12365	23262	0
Lactose	20779	23294	chrXIII	80821	chrXIV	390357	5.49338	0.0576923	0.00337721	20861	23276	0
Lactose	5700	14046	chrIV	1219676	chrX	262898	5.48247	-0.0537342	0.00284725	5641	13652	1
MagnesiumChloride	8828	24504	chrVII	134716	chrXV	147007	5.82464	0.071351	0.00479892	8803	24553	0
MagnesiumChloride	23286	25390	chrXIV	382896	chrXV	460848	5.75941	0.0595148	0.00360327	23278	25644	1
MagnesiumChloride	12071	17667	chrIX	52260	chrXII	24051	5.58893	-0.0625329	0.00389042	11950	18005	1
ManganeseSulfate	9009	24244	chrVII	189229	chrXV	76985	35.5421	0.0991795	0.0131781	9008	24248	0
ManganeseSulfate	19014	25747	chrXII	646705	chrXV	558953	17.5717	-0.0743106	0.0071008	19031	25825	0
ManganeseSulfate	19019	24501	chrXII	647854	chrXV	146551	13.7424	-0.0513731	0.00442825	19031	24488	0
ManganeseSulfate	2123	9009	chrII	503310	chrVII	189229	11.5487	-0.0495759	0.00308794	1951	9008	0
ManganeseSulfate	10508	20598	chrVII	958252	chrXIII	33731	10.1471	0.0606321	0.004334	10577	20579	0
ManganeseSulfate	8693	24632	chrVII	99853	chrXV	171745	10.0969	0.0332527	0.00106006	9008	24730	1
ManganeseSulfate	20579	23488	chrXIII	27643	chrXIV	487250	9.53218	0.0559445	0.00354324	20579	23491	0
ManganeseSulfate	9011	19013	chrVII	190037	chrXII	645539	8.6676	-0.0438011	0.00372226	9008	19031	0
ManganeseSulfate	9043	21377	chrVII	198286	chrXIII	290445	7.62307	0.0366436	0.00161431	9008	21327	0
ManganeseSulfate	20580	27774	chrXIII	27865	chrXVI	526392	7.56	-0.0537428	0.00304087	20579	27763	0
ManganeseSulfate	9035	25825	chrVII	196840	chrXV	583715	7.22864	-0.0470579	0.00235226	9008	25825	0
ManganeseSulfate	19428	25465	chrXII	750621	chrXV	478685	7.16581	-0.0207234	0.000818858	19031	25115	2
ManganeseSulfate	9014	19526	chrVII	190661	chrXII	775524	6.98389	-0.0275042	0.000595941	9008	19031	1
ManganeseSulfate	9044	15139	chrVII	198476	chrX	664824	6.88727	0.0384484	0.00197338	9008	15068	0
ManganeseSulfate	14553	19545	chrX	462490	chrXII	783055	6.75146	0.0373274	0.0015216	14539	19031	1
ManganeseSulfate	25	8931	chrI	35514	chrVII	164774	6.62453	-0.0314866	0.00131166	54	9008	0
ManganeseSulfate	4575	24572	chrIV	363194	chrXV	161768	5.976	0.03788	0.00144675	4662	24515	0
ManganeseSulfate	19533	24444	chrXII	779222	chrXV	136235	5.78349	-0.0218891	0.000415988	19031	24488	1
ManganeseSulfate	1595	9030	chrII	369831	chrVII	196064	5.71155	-0.0263378	0.000639812	1951	9008	1
ManganeseSulfate	8941	10124	chrVII	166144	chrVII	849134	5.6844	-0.0416303	0.00171854	9008	10146	0
ManganeseSulfate	11161	21581	chrVIII	121315	chrXIII	401274	5.65719	0.0293719	0.000960028	10577	21327	2
ManganeseSulfate	588	8992	chrI	195677	chrVII	182242	5.64817	0.0436871	0.0018636	557	9008	0
ManganeseSulfate	19043	25125	chrXII	659350	chrXV	396447	5.53052	-0.0190815	0.000339759	19031	25115	0
ManganeseSulfate	10126	23429	chrVII	851062	chrXIV	437955	5.49807	0.0442494	0.00186399	10146	23491	0
ManganeseSulfate	5461	19096	chrIV	1011970	chrXII	675394	5.35357	0.0362208	0.0012747	4662	19031	1
Menadione	19037	24601	chrXII	657809	chrXV	166482	21.7784	-0.0857376	0.00934528	19026	24636	0
Menadione	19532	24672	chrXII	778284	chrXV	185252	7.8875	-0.0244341	0.000566957	19026	24636	1
Menadione	23291	25514	chrXIV	389873	chrXV	488270	7.48324	0.0588794	0.00338623	23277	25747	1
Menadione	18862	23264	chrXII	601489	chrXIV	371336	7.21461	0.0681273	0.00455915	18813	23277	0
Menadione	1877	12617	chrII	442059	chrIX	247539	5.68588	0.0461706	0.00213068	1582	12409	2
Menadione	16471	22618	chrXI	287276	chrXIII	913648	5.50326	0.0515953	0.00262007	16591	22809	0
Neomycin	21335	23264	chrXIII	272495	chrXIV	371336	29.4342	0.0971273	0.0104053	21327	23277	0
Neomycin	580	21294	chrI	194241	chrXIII	251274	17.7717	0.0787529	0.00659122	576	21327	0
Neomycin	12688	21366	chrIX	259794	chrXIII	284673	15.4016	-0.0722231	0.00611392	12693	21327	0
Neomycin	4923	21284	chrIV	591435	chrXIII	246258	9.59601	-0.0560625	0.00361785	5032	21327	0
Neomycin	197	7191	chrI	62361	chrV	418792	9.12392	0.0563892	0.00356016	192	7101	0
Neomycin	23278	23441	chrXIV	376490	chrXIV	445983	8.74837	0.0442425	0.002233	23277	23470	0
Neomycin	20632	21259	chrXIII	44455	chrXIII	241279	7.83855	0.0567451	0.00369333	20682	21327	0
Neomycin	5409	23255	chrIV	952329	chrXIV	367094	7.82041	0.0485526	0.00251887	5303	23277	0
Neomycin	14756	21275	chrX	527002	chrXIII	244460	7.03373	-0.0430232	0.00201237	14685	21327	0
Neomycin	15106	23282	chrX	657710	chrXIV	379436	6.9104	0.0455689	0.00191886	15109	23277	0
Neomycin	3373	21403	chrIII	227763	chrXIII	301985	6.46292	-0.0537056	0.00284649	3379	21327	0
Neomycin	24116	27011	chrXV	46521	chrXVI	191331	6.13809	0.03296	0.00113683	24242	27044	0
Neomycin	15553	21340	chrXI	67872	chrXIII	274105	6.12471	0.0480396	0.0022414	15553	21327	0
Neomycin	19311	24675	chrXII	717181	chrXV	186481	5.87925	-0.0340624	0.00143362	19066	24673	1
Neomycin	11160	21307	chrVIII	118187	chrXIII	254293	5.52338	-0.0439793	0.00187101	11073	21327	0
Neomycin	12684	22996	chrIX	259266	chrXIV	207451	5.46462	0.0371656	0.00130562	12693	23158	0
Neomycin	22342	25783	chrXIII	774681	chrXV	570373	5.4197	0.0315156	0.000999006	22345	25748	0
Neomycin	20054	24422	chrXII	884518	chrXV	130283	5.31958	-0.0366879	0.00129186	19870	24528	0
Raffinose	19026	25735	chrXII	650767	chrXV	553150	11.8405	-0.0673141	0.00584358	19024	25753	0
Raffinose	5575	23425	chrIV	1077851	chrXIV	427278	9.87762	-0.0683087	0.00500885	5507	23475	0
Raffinose	23440	25829	chrXIV	445766	chrXV	585644	8.11593	0.0554443	0.00332666	23475	25753	0
Raffinose	24676	25737	chrXV	189231	chrXV	553950	7.82236	0.0609603	0.00372839	24765	25753	0
Raffinose	19176	21604	chrXII	690497	chrXIII	411113	7.81238	0.0600337	0.00390669	19024	22084	1
Raffinose	23427	25096	chrXIV	433148	chrXV	390692	7.56913	0.0483043	0.00277766	23475	25047	0
Raffinose	11102	23279	chrVIII	95481	chrXIV	377031	7.39389	0.0608371	0.0037506	10947	23276	0
Raffinose	7149	23429	chrV	394151	chrXIV	437955	7.33312	-0.053419	0.0028808	7074	23475	0
Raffinose	20637	24581	chrXIII	45908	chrXV	163510	5.75787	-0.0531877	0.00288645	20572	24533	0
Raffinose	1351	15070	chrII	287483	chrX	639262	5.60909	0.0494826	0.00233049	1082	14564	2
Raffinose	23173	23480	chrXIV	309212	chrXIV	473648	5.516	0.047054	0.00218153	23276	23475	0
Trehalose	5561	23292	chrIV	1062037	chrXIV	389979	7.95135	-0.0603273	0.00396965	5448	23279	0
Trehalose	26130	26536	chrXV	690359	chrXV	907181	5.58568	0.0512569	0.00254467	26047	26400	0
Trehalose	3282	26431	chrIII	158141	chrXV	851461	5.3491	0.0556777	0.0030757	2931	26400	1
Xylose	23470	25825	chrXIV	466588	chrXV	583715	12.5561	0.0814513	0.00683057	23471	25824	0
Xylose	19032	23468	chrXII	657492	chrXIV	465187	9.94904	0.0741118	0.00555814	19104	23471	0
Xylose	19025	25769	chrXII	649837	chrXV	566165	9.04868	-0.0707792	0.00469394	19104	25824	0
Xylose	20658	23480	chrXIII	50890	chrXIV	473648	7.89254	0.0688893	0.00464961	20568	23471	0
Xylose	20662	24237	chrXIII	51256	chrXV	74338	6.77794	-0.0572068	0.00313006	20568	24027	1
Xylose	24014	25808	chrXV	33217	chrXV	578365	5.87338	0.0610712	0.00369923	24027	25824	0
YNB	5568	23281	chrIV	1067784	chrXIV	377751	14.1267	0.0771985	0.00626255	5563	23277	0
YNB	24535	25735	chrXV	154073	chrXV	553150	7.19026	-0.0481695	0.00263138	24624	25828	0
YNB	1326	23266	chrII	258971	chrXIV	371957	5.8045	0.050922	0.00251485	1279	23277	0
YNB	13367	20598	chrX	51007	chrXIII	33731	5.73891	0.0537479	0.00286045	13606	20325	2
YNB	215	24684	chrI	68785	chrXV	194853	5.69783	0.0449412	0.00199497	78	24624	0
YPD	24535	25820	chrXV	154073	chrXV	582005	22.7714	-0.0658291	0.00676037	24634	25772	0
YPD	5495	23278	chrIV	1051307	chrXIV	376490	14.7944	0.0761719	0.00614364	5761	23277	1
YPD	23277	23480	chrXIV	376435	chrXIV	473648	14.472	-0.0761084	0.00458585	23277	23480	0
YPD	12079	24585	chrIX	53832	chrXV	163799	11.5989	0.0617338	0.00417981	12116	24634	0
YPD	24041	25739	chrXV	38001	chrXV	555451	9.7247	-0.0280704	0.000960049	24016	25772	0
YPD	101	24578	chrI	46723	chrXV	162379	9.23754	0.0566444	0.00314673	125	24634	0
YPD	23287	25737	chrXIV	383709	chrXV	553950	9.18139	-0.0579148	0.00322311	23277	25772	0
YPD	18576	18655	chrXII	449184	chrXII	508472	6.05811	0.046133	0.00207997	19031	19031	2
YPD	12254	25614	chrIX	102011	chrXV	514738	5.58313	0.0427513	0.00195363	12287	25772	0
YPD	9282	24698	chrVII	341488	chrXV	202368	5.5797	-0.0398268	0.00154229	8816	24634	1
YPD	1201	23164	chrII	215946	chrXIV	301290	5.57224	0.0396105	0.00159074	1259	23107	0
YPD	6690	25803	chrV	183957	chrXV	577639	5.39454	0.0368219	0.00132357	6750	25772	0
YPD	24540	25285	chrXV	155221	chrXV	435177	5.38846	-0.0224649	0.000466385	24634	25330	0
Zeocin	5451	11160	chrIV	998484	chrVIII	118187	16.0946	0.0707431	0.00585637	5415	11147	0
Zeocin	19009	20571	chrXII	644551	chrXIII	24565	11.6501	0.0611619	0.00425027	19010	20571	0
Zeocin	11132	20570	chrVIII	103247	chrXIII	23620	10.2317	0.0587439	0.00356497	11147	20571	0
Zeocin	11391	24762	chrVIII	184766	chrXV	227150	7.90788	0.0506379	0.0026249	11372	24915	0
Zeocin	20581	23278	chrXIII	28338	chrXIV	376490	7.6694	-0.0489689	0.00265232	20571	23282	0
Zeocin	10758	13123	chrVII	1058359	chrIX	403138	6.30686	0.0408867	0.00163845	11147	12710	2
Zeocin	1435	27152	chrII	327156	chrXVI	267269	5.80589	-0.0409014	0.00169345	1225	27036	1
Zeocin	19096	22227	chrXII	675394	chrXIII	697269	5.76564	-0.0407231	0.00154462	19010	22233	0
Zeocin	11043	21595	chrVIII	74739	chrXIII	406355	5.69585	0.0401018	0.00156372	11147	21572	0
Zeocin	5569	23226	chrIV	1071689	chrXIV	348697	5.57877	0.0469339	0.00216629	5415	23282	0

## Sheet: Marginal Scan
trait	Q1_index	Q2_index	Q1_chr	Q1_pos	Q2_chr	Q2_pos	LOD	lm_coefficient	variance_explained	closest.additive.Q1	closest.additive.Q2	number of interactors that are not additve QTL
CobaltChloride	20568	23483	chrXIII	13364	chrXIV	481081	12.5442	0.0872424	0.00729372	20568	23486	0
CobaltChloride	20636	22580	chrXIII	45801	chrXIII	905868	9.12133	-0.0603326	0.00411513	20568	22580	0
CobaltChloride	15105	19106	chrX	656567	chrXII	676937	8.48615	0.0673269	0.00495845	15105	19033	0
CobaltChloride	15105	20656	chrX	656567	chrXIII	50109	6.36216	-0.0530228	0.00318246	15105	20568	0
CobaltChloride	3146	19033	chrIII	67820	chrXII	657536	5.35337	-0.0506597	0.00286541	3211	19033	0
CobaltChloride	19033	23543	chrXII	657536	chrXIV	516034	4.776	-0.052043	0.00274167	19033	23595	0
CobaltChloride	18962	25755	chrXII	627201	chrXV	561511	4.72938	-0.0483179	0.00265189	19033	25755	0
CobaltChloride	21364	23486	chrXIII	284443	chrXIV	485549	4.3357	-0.040467	0.00175305	20568	23486	1
CobaltChloride	19014	20568	chrXII	646705	chrXIII	13364	4.02928	-0.038139	0.00157645	19033	20568	0
CobaltChloride	576	18996	chrI	194101	chrXII	640445	4.01901	0.0493213	0.00247085	576	19033	0
CobaltChloride	645	6733	chrI	203386	chrV	196326	3.99393	0.0410738	0.00160631	576	6733	0
CobaltChloride	12201	18492	chrIX	88444	chrXII	369495	3.9012	-0.0429273	0.00180653	12492	18492	1
CobaltChloride	12622	20568	chrIX	247681	chrXIII	13364	3.76669	-0.046517	0.00214123	12492	20568	0
CopperSulfate	11461	19025	chrVIII	209176	chrXII	649837	27.3712	0.123059	0.0148994	11463	19025	0
CopperSulfate	11463	20657	chrVIII	210710	chrXIII	50514	22.4507	-0.100915	0.0121239	11463	20656	0
CopperSulfate	17471	20656	chrXI	610937	chrXIII	50109	20.1195	-0.0888605	0.00999008	17510	20656	0
CopperSulfate	11458	23288	chrVIII	208566	chrXIV	385702	19.8376	0.0868309	0.00865258	11463	23288	0
CopperSulfate	19020	23288	chrXII	647936	chrXIV	385702	17.8915	-0.0947041	0.0101205	19025	23288	0
CopperSulfate	20694	23288	chrXIII	56369	chrXIV	385702	15.8994	0.0963068	0.00907871	20656	23288	0
CopperSulfate	19025	20650	chrXII	649837	chrXIII	49008	13.6097	0.0812895	0.0074114	19025	20656	0
CopperSulfate	11463	17522	chrVIII	210710	chrXI	619286	11.7596	-0.0819738	0.00655208	11463	17510	0
CopperSulfate	17510	23293	chrXI	616713	chrXIV	390263	11.491	0.0674773	0.0047774	17510	23288	0
CopperSulfate	17510	19019	chrXI	616713	chrXII	647854	10.7742	0.0713437	0.00431267	17510	19025	0
CopperSulfate	4960	20656	chrIV	601422	chrXIII	50109	9.80887	-0.0704072	0.00634391	4979	20656	0
CopperSulfate	4979	11457	chrIV	605994	chrVIII	204657	9.51428	-0.0788925	0.00659758	4979	11463	0
CopperSulfate	4958	23288	chrIV	601302	chrXIV	385702	8.63913	0.0617016	0.00417496	4979	23288	0
CopperSulfate	18935	24570	chrXII	614740	chrXV	161464	7.11956	0.054205	0.00281031	19025	24570	0
CopperSulfate	4957	19025	chrIV	601251	chrXII	649837	6.79287	0.0640544	0.00356656	4979	19025	0
CopperSulfate	4979	17589	chrIV	605994	chrXI	634424	6.27855	-0.0624397	0.00388534	4979	17510	0
CopperSulfate	11463	21157	chrVIII	210710	chrXIII	210558	5.80438	-0.0389419	0.00144187	11463	21245	0
CopperSulfate	19025	21150	chrXII	649837	chrXIII	202531	5.52088	0.0394521	0.00134936	19025	21245	0
CopperSulfate	24189	25747	chrXV	60310	chrXV	558953	4.84507	0.0438733	0.00207601	24029	25747	0
CopperSulfate	4599	18052	chrIV	369971	chrXII	192536	4.22416	-0.0343766	0.00111155	4599	18008	0
CopperSulfate	5964	9471	chrIV	1416401	chrVII	425446	4.0459	0.033829	0.00115986	6169	9471	1
CopperSulfate	70	28034	chrI	40866	chrXVI	748874	3.95767	-0.0283465	0.000795633	70	27668	1
CopperSulfate	13328	23288	chrX	38387	chrXIV	385702	3.89734	0.0339001	0.0011423	12753	23288	1
CopperSulfate	4979	21156	chrIV	605994	chrXIII	209723	3.79066	-0.0287859	0.00078043	4979	21245	0
CopperSulfate	11463	19527	chrVIII	210710	chrXII	775537	3.76891	-0.00707083	4.02122e-05	11463	19025	1
Diamide	20651	24490	chrXIII	49588	chrXV	144887	6.5893	0.048244	0.00231723	20651	24344	0
Diamide	21212	27328	chrXIII	231391	chrXVI	375273	5.90585	-0.0394203	0.00186777	21299	27328	0
Diamide	5428	11145	chrIV	963747	chrVIII	114337	5.59988	0.0449081	0.00217157	5405	11145	0
Diamide	5051	16092	chrIV	678773	chrXI	209185	5.13868	-0.042918	0.00195533	5028	16092	0
Diamide	1977	24367	chrII	465618	chrXV	108576	4.94855	0.0434944	0.00176651	1977	24344	0
Diamide	18869	20651	chrXII	607090	chrXIII	49588	4.53304	0.0399055	0.00160959	19021	20651	0
Diamide	9480	21299	chrVII	432654	chrXIII	252178	4.4883	0.0333277	0.00112675	9420	21299	0
Diamide	19021	21391	chrXII	648649	chrXIII	296838	4.09124	0.0361794	0.00128633	19021	21299	0
E6-Berbamine	20660	23472	chrXIII	51084	chrXIV	467219	24.2349	0.0977268	0.0106691	20660	23470	0
E6-Berbamine	12695	23463	chrIX	261221	chrXIV	463775	10.791	-0.0533551	0.00357941	12695	23462	0
E6-Berbamine	19032	23470	chrXII	657492	chrXIV	466588	9.54277	0.0521723	0.00432087	19026	23470	0
E6-Berbamine	113	23470	chrI	49103	chrXIV	466588	9.18945	0.0630949	0.00389812	114	23470	0
E6-Berbamine	23470	27033	chrXIV	466588	chrXVI	206288	6.80587	-0.0548927	0.00305862	23470	27043	0
E6-Berbamine	14683	23452	chrX	507730	chrXIV	456295	6.32419	-0.0436218	0.00232973	14683	23462	0
E6-Berbamine	19532	23470	chrXII	778284	chrXIV	466588	6.15484	0.029115	0.000677407	19026	23470	1
E6-Berbamine	18490	20664	chrXII	369482	chrXIII	51433	6.08981	0.0482301	0.00249887	18490	20665	0
E6-Berbamine	6816	23470	chrV	213822	chrXIV	466588	5.9849	0.0418151	0.0018778	7127	23470	1
E6-Berbamine	19026	20722	chrXII	650767	chrXIII	69109	5.97499	0.0407403	0.00196473	19026	20665	0
E6-Berbamine	12695	20671	chrIX	261221	chrXIII	52494	5.35977	-0.0506448	0.00246639	12695	20665	0
E6-Berbamine	19463	27819	chrXII	760025	chrXVI	561434	5.31738	-0.0479977	0.00237114	19026	27819	1
E6-Berbamine	21160	23462	chrXIII	213972	chrXIV	463554	5.13965	0.0240059	0.000594357	21433	23462	1
E6-Berbamine	17123	19026	chrXI	527820	chrXII	650767	4.00698	-0.0342458	0.00119596	17160	19026	0
E6-Berbamine	575	12640	chrI	193500	chrIX	251208	3.97981	-0.040418	0.00160993	575	12695	0
Ethanol	19026	23473	chrXII	650767	chrXIV	468488	27.344	0.124861	0.0169678	19026	23479	0
Ethanol	5668	19026	chrIV	1174544	chrXII	650767	7.08372	-0.0711428	0.00496487	5760	19026	0
Ethanol	23253	25398	chrXIV	366593	chrXV	461793	6.72366	0.0693813	0.00508845	23268	25398	0
Ethanol	17998	20272	chrXII	130729	chrXII	958253	5.5057	0.0603589	0.00354495	19026	20272	1
Ethanol	17608	23268	chrXI	641599	chrXIV	372376	5.37832	-0.0571628	0.00334112	16575	23268	1
Ethanol	17610	25398	chrXI	642730	chrXV	461793	5.06147	0.0633873	0.00400781	16575	25398	1
Ethanol	19548	23278	chrXII	784477	chrXIV	376490	4.33557	0.0358228	0.00126641	19026	23278	1
Ethanol	7128	23479	chrV	375017	chrXIV	473303	3.99918	-0.0447268	0.00198173	7153	23479	0
Formamide	5460	11143	chrIV	1011936	chrVIII	113931	36.228	0.139067	0.0214182	5450	11143	0
Formamide	5450	23480	chrIV	997624	chrXIV	473648	19.5951	0.112848	0.0133602	5450	23483	0
Formamide	20656	23468	chrXIII	50109	chrXIV	465187	16.7309	0.0923103	0.00980595	20656	23483	0
Formamide	11143	23471	chrVIII	113931	chrXIV	467028	15.8739	-0.0975524	0.00948655	11143	23483	0
Formamide	23286	23483	chrXIV	382896	chrXIV	481081	14.6598	-0.084241	0.00757472	23129	23483	0
Formamide	5695	27521	chrIV	1201621	chrXVI	458635	6.21392	0.0530493	0.00306218	5695	27421	0
Formamide	11803	21031	chrVIII	440234	chrXIII	160611	6.14595	0.0539321	0.00303695	11803	20656	1
Formamide	11143	21599	chrVIII	113931	chrXIII	409453	5.91278	0.0469976	0.00241966	11143	21602	0
Formamide	24576	25826	chrXV	162197	chrXV	584081	5.25704	0.0486481	0.00257236	24576	25748	0
Formamide	9118	15871	chrVII	229363	chrXI	138463	5.10763	-0.0517415	0.00239297	9200	15871	0
Formamide	11932	27545	chrVIII	518945	chrXVI	466112	4.66075	0.0601037	0.00365956	11932	27421	0
Formamide	3338	9795	chrIII	197306	chrVII	583615	4.49592	0.0392335	0.00159468	3338	9773	0
Formamide	674	18080	chrII	47104	chrXII	228374	4.17755	0.0448089	0.0020734	98	18080	1
Formamide	11119	11803	chrVIII	98622	chrVIII	440234	3.96981	-0.030894	0.000931211	11143	11803	0
Formamide	5012	16585	chrIV	622563	chrXI	359142	3.8737	0.0406236	0.00163248	4825	16585	0
IndolaceticAcid	5452	11149	chrIV	998628	chrVIII	115977	47.1579	0.17873	0.0324537	5452	11145	0
IndolaceticAcid	3340	11145	chrIII	198615	chrVIII	114337	41.1146	-0.167741	0.0271252	3346	11145	0
IndolaceticAcid	11119	23474	chrVIII	98622	chrXIV	469224	33.9691	-0.15558	0.0247715	11145	23474	0
IndolaceticAcid	11146	21603	chrVIII	114567	chrXIII	410320	13.204	0.0848243	0.0076025	11145	21603	0
IndolaceticAcid	3340	5452	chrIII	198615	chrIV	998628	11.8061	0.0933159	0.00913036	3346	5452	0
IndolaceticAcid	5461	23474	chrIV	1011970	chrXIV	469224	10.4302	0.0845197	0.00750547	5452	23474	0
IndolaceticAcid	3328	23474	chrIII	191932	chrXIV	469224	6.39397	-0.0751233	0.00597709	3346	23474	0
IndolaceticAcid	11145	24597	chrVIII	114337	chrXV	166007	5.19058	-0.0702782	0.00433976	11145	24016	1
IndolaceticAcid	1742	23210	chrII	407571	chrXIV	335123	4.97804	-0.0539557	0.00290047	1742	23474	1
IndolaceticAcid	3346	21503	chrIII	201978	chrXIII	379813	4.91656	0.0456157	0.00238723	3346	21603	0
IndolaceticAcid	5452	21631	chrIV	998628	chrXIII	436769	4.3744	-0.0517508	0.00286262	5452	21603	0
IndolaceticAcid	6633	11145	chrV	119209	chrVIII	114337	3.93531	0.045776	0.00207297	5868	11145	1
IndolaceticAcid	11145	18072	chrVIII	114337	chrXII	210539	3.88076	-0.0575807	0.00340591	11145	19014	1
IndolaceticAcid	5868	17791	chrIV	1357789	chrXII	82033	3.80805	-0.0347927	0.00119775	5868	19014	1
Lactate	24638	25752	chrXV	173080	chrXV	560432	10.949	0.0688929	0.0053092	24638	25743	0
Lactate	23470	24638	chrXIV	466588	chrXV	173080	9.49628	-0.0610456	0.00413121	23472	24638	0
Lactate	5559	23276	chrIV	1059983	chrXIV	376313	8.80127	-0.0715732	0.0052214	5576	23276	0
Lactate	19464	24638	chrXII	760163	chrXV	173080	7.9771	0.0557595	0.00376886	19439	24638	0
Lactate	19034	25743	chrXII	657602	chrXV	557623	5.90913	-0.045533	0.00243985	19067	25743	0
Lactate	19137	24039	chrXII	680974	chrXV	37812	5.64359	0.0387813	0.00144489	19067	24039	0
Lactate	24039	25737	chrXV	37812	chrXV	553950	5.51773	0.0296838	0.000950496	24039	25743	0
Lactate	5436	11033	chrIV	974630	chrVIII	71740	5.19403	-0.0396458	0.00151518	5436	11402	1
Lactate	8809	25787	chrVII	128648	chrXV	571939	4.90754	-0.0482137	0.0023336	8809	25743	0
Lactate	24638	25004	chrXV	173080	chrXV	363974	4.64986	-0.0537487	0.0031243	24638	25064	0
Lactate	15517	24039	chrXI	54204	chrXV	37812	3.94507	0.0399211	0.00163142	15357	24039	0
Lactate	14802	25743	chrX	546530	chrXV	557623	3.90505	-0.0394903	0.00160682	14787	25743	0
Lactate	19856	25743	chrXII	835800	chrXV	557623	3.83176	-0.0316618	0.000911152	20227	25743	1
Lactate	9495	24638	chrVII	435577	chrXV	173080	3.80281	0.0384129	0.00147644	9626	24638	0
Lactate	5645	11774	chrIV	1150691	chrVIII	425823	3.79554	-0.0374461	0.00137168	5645	11971	0
Lactose	5563	23276	chrIV	1064285	chrXIV	376313	8.58608	-0.0759936	0.00632005	5506	23276	0
Lactose	19025	25794	chrXII	649837	chrXV	573377	8.5699	-0.0653071	0.00511062	19025	25753	0
Lactose	19025	23459	chrXII	649837	chrXIV	461485	6.76988	0.0583091	0.00407268	19025	23475	0
Lactose	9514	23276	chrVII	448106	chrXIV	376313	5.08457	0.0595435	0.00321543	9626	23276	0
Lactose	12403	23262	chrIX	160170	chrXIV	370870	5.01398	0.045246	0.00210707	12365	23262	0
Lactose	5424	10949	chrIV	962545	chrVIII	49107	4.77504	-0.0596704	0.00331395	5424	10020	1
Lactose	24928	25753	chrXV	318136	chrXV	560610	4.47882	0.0557433	0.00305554	25058	25753	0
Lactose	20785	23262	chrXIII	82027	chrXIV	370870	4.43264	0.0504747	0.00264639	20861	23262	0
Lactose	23185	25058	chrXIV	322680	chrXV	379848	4.4016	0.0504256	0.00241708	23262	25058	0
Lactose	24731	27886	chrXV	212987	chrXVI	616089	4.37222	0.0434052	0.00195767	24641	27886	0
Lactose	5641	14413	chrIV	1149030	chrX	395805	4.33859	-0.0411747	0.00167037	5641	14622	1
MagnesiumChloride	8828	24553	chrVII	134716	chrXV	158074	5.67432	0.0673569	0.00441382	8803	24553	0
MagnesiumChloride	23483	25644	chrXIV	481081	chrXV	519516	5.23225	-0.0513704	0.00264111	23488	25644	0
MagnesiumChloride	11950	17667	chrIX	29414	chrXII	24051	3.99353	-0.0528063	0.00277252	11950	18005	1
ManganeseSulfate	9008	24244	chrVII	188827	chrXV	76985	35.1686	0.101465	0.0132867	9008	24248	0
ManganeseSulfate	19031	25747	chrXII	657332	chrXV	558953	17.0921	-0.0726533	0.00697247	19031	25825	0
ManganeseSulfate	19019	24488	chrXII	647854	chrXV	144354	13.4535	-0.0497582	0.00444034	19031	24488	0
ManganeseSulfate	2123	9008	chrII	503310	chrVII	188827	11.3672	-0.0531641	0.00328006	1951	9008	0
ManganeseSulfate	10508	20579	chrVII	958252	chrXIII	27643	9.76189	0.0614136	0.00415475	10577	20579	0
ManganeseSulfate	20579	23488	chrXIII	27643	chrXIV	487250	9.53218	0.0585229	0.00362186	20579	23491	0
ManganeseSulfate	9008	19475	chrVII	188827	chrXII	761396	8.3969	-0.0345439	0.00283576	9008	19031	1
ManganeseSulfate	9008	24744	chrVII	188827	chrXV	216247	7.62202	0.0219459	0.000396452	9008	24730	0
ManganeseSulfate	20586	27763	chrXIII	28986	chrXVI	520764	7.38709	-0.051632	0.00291658	20579	27763	0
ManganeseSulfate	9035	25825	chrVII	196840	chrXV	583715	7.22864	-0.0486045	0.00246316	9008	25825	0
ManganeseSulfate	9008	18975	chrVII	188827	chrXII	630568	6.64829	-0.0325871	0.000896864	9008	19031	0
ManganeseSulfate	9043	21327	chrVII	198286	chrXIII	264400	6.45255	0.0362877	0.00134913	9008	21327	0
ManganeseSulfate	14539	19546	chrX	456997	chrXII	783530	6.27933	0.0301761	0.00132983	14539	19031	1
ManganeseSulfate	9008	15139	chrVII	188827	chrX	664824	6.12139	0.0414318	0.0019898	9008	15068	0
ManganeseSulfate	54	8931	chrI	37976	chrVII	164774	5.50381	-0.0325741	0.00112676	54	9008	0
ManganeseSulfate	10146	23429	chrVII	855417	chrXIV	437955	5.38372	0.0463267	0.00199198	10146	23491	0
ManganeseSulfate	9008	10123	chrVII	188827	chrVII	848849	5.26524	-0.0458177	0.00195499	9008	10146	0
ManganeseSulfate	1551	9008	chrII	355836	chrVII	188827	5.05953	-0.0213155	0.000405224	1951	9008	1
ManganeseSulfate	9030	23491	chrVII	196064	chrXIV	488598	5.03891	-0.0517396	0.00244652	9008	23491	0
ManganeseSulfate	588	9008	chrI	195677	chrVII	188827	5.01271	0.0459937	0.00211185	557	9008	0
ManganeseSulfate	19031	25125	chrXII	657332	chrXV	396447	4.93055	-0.0206715	0.000442372	19031	25115	0
ManganeseSulfate	19532	24488	chrXII	778284	chrXV	144354	4.88971	-0.0163637	0.000225145	19031	24488	1
ManganeseSulfate	19533	25825	chrXII	779222	chrXV	583715	4.69989	-0.0111271	0.000131304	19031	25825	1
ManganeseSulfate	8565	24488	chrVII	61936	chrXV	144354	4.28144	0.012828	0.000119084	9008	24488	1
ManganeseSulfate	4575	24515	chrIV	363194	chrXV	148719	4.15378	0.0333363	0.00107409	4662	24515	0
ManganeseSulfate	9008	27184	chrVII	188827	chrXVI	280470	4.13432	-0.035328	0.0011603	9008	27381	0
ManganeseSulfate	5462	19031	chrIV	1012657	chrXII	657332	4.13341	0.0338168	0.00117376	4662	19031	1
ManganeseSulfate	8779	9226	chrVII	123812	chrVII	307064	4.00312	0.0280704	0.000736883	9008	9226	1
ManganeseSulfate	24515	25752	chrXV	148719	chrXV	560432	3.98289	-0.0391138	0.00149032	24515	25825	0
Menadione	19026	24601	chrXII	650767	chrXV	166482	21.1387	-0.0844312	0.00914911	19026	24636	0
Menadione	19529	24636	chrXII	777784	chrXV	172515	7.59751	-0.0155079	0.000510818	19026	24636	1
Menadione	23277	25514	chrXIV	376435	chrXV	488270	6.98586	0.055863	0.00336027	23277	25747	1
Menadione	18862	23277	chrXII	601489	chrXIV	376435	6.35797	0.0573337	0.00382887	18813	23277	0
Menadione	20040	24676	chrXII	880035	chrXV	189231	5.18264	-0.0252645	0.00078482	20040	24636	0
Menadione	15115	19026	chrX	659898	chrXII	650767	4.8792	0.0543843	0.0028417	15020	19026	0
Menadione	3341	11039	chrIII	201173	chrVIII	72697	4.4706	-0.0440492	0.00201837	3341	11125	0
Menadione	7941	19026	chrVI	91902	chrXII	650767	4.38938	-0.046146	0.00229053	8056	19026	0
Menadione	10285	23015	chrVII	894512	chrXIV	213126	4.12932	0.0358375	0.00141685	9882	23015	1
Menadione	12409	24388	chrIX	166175	chrXV	111851	4.06266	-0.0367466	0.00138068	12409	24636	1
Menadione	5554	23275	chrIV	1059094	chrXIV	374659	3.99668	0.0431138	0.00192464	5554	23277	0
Menadione	21612	25747	chrXIII	416929	chrXV	558953	3.9879	0.0415862	0.00175431	21443	25747	0
Menadione	13766	24503	chrX	128646	chrXV	146782	3.95963	0.0388686	0.0014858	13766	24636	0
Neomycin	21327	23264	chrXIII	264400	chrXIV	371336	28.8799	0.0950024	0.010364	21327	23277	0
Neomycin	576	21294	chrI	194101	chrXIII	251274	16.8833	0.0814266	0.00642113	576	21327	0
Neomycin	12693	21366	chrIX	260769	chrXIII	284673	15.0805	-0.0733911	0.00609902	12693	21327	0
Neomycin	4923	21327	chrIV	591435	chrXIII	264400	8.71506	-0.0584449	0.00362327	5032	21327	0
Neomycin	23277	23441	chrXIV	376435	chrXIV	445983	8.6477	0.0484033	0.00237305	23277	23470	0
Neomycin	192	7170	chrI	60384	chrV	408422	8.20003	0.0462747	0.00268395	192	7101	0
Neomycin	15109	23282	chrX	658561	chrXIV	379436	6.54452	0.0442378	0.00188046	15109	23277	0
Neomycin	20632	21327	chrXIII	44455	chrXIII	264400	6.25194	0.0594943	0.0034765	20682	21327	0
Neomycin	14729	21327	chrX	520808	chrXIII	264400	6.15443	-0.0407779	0.00203783	14685	21327	0
Neomycin	15553	21340	chrXI	67872	chrXIII	274105	6.12471	0.0513245	0.0025421	15553	21327	0
Neomycin	3354	21327	chrIII	213859	chrXIII	264400	5.67926	-0.0517494	0.00254805	3379	21327	0
Neomycin	19311	24673	chrXII	717181	chrXV	185473	5.62316	-0.0373771	0.00132254	19066	24673	1
Neomycin	5414	23277	chrIV	959283	chrXIV	376435	5.59699	0.040957	0.00164799	5303	23277	0
Neomycin	12693	22996	chrIX	260769	chrXIV	207451	5.42452	0.0369309	0.00132381	12693	23158	0
Neomycin	11126	21327	chrVIII	101246	chrXIII	264400	5.40603	-0.0492338	0.00241515	11073	21327	0
Neomycin	22345	25803	chrXIII	777456	chrXV	577639	5.0652	0.0313672	0.000915594	22345	25748	0
Neomycin	574	23277	chrI	193452	chrXIV	376435	4.79684	-0.0437842	0.00202336	576	23277	0
Neomycin	18217	21143	chrXII	261101	chrXIII	195968	4.70156	0.0290882	0.000913463	18204	21143	0
Neomycin	13848	21327	chrX	159755	chrXIII	264400	4.24181	0.0376122	0.00147297	13668	21327	0
Neomycin	24250	27011	chrXV	79026	chrXVI	191331	4.18237	0.0273669	0.000662615	24250	27044	0
Neomycin	7143	23277	chrV	391916	chrXIV	376435	4.12086	-0.0376488	0.00144417	7101	23277	0
Neomycin	4265	14112	chrIV	248088	chrX	316590	3.96126	-0.0325261	0.00101631	4265	13668	1
Neomycin	9626	21266	chrVII	477177	chrXIII	242460	3.80606	0.0381347	0.00143757	9626	21327	0
Raffinose	19024	25735	chrXII	649258	chrXV	553150	11.6564	-0.067238	0.00604566	19024	25753	0
Raffinose	5437	23424	chrIV	974990	chrXIV	422746	8.72714	-0.0637207	0.00443251	5437	23475	0
Raffinose	23475	25829	chrXIV	469870	chrXV	585644	7.32298	0.0522726	0.00312776	23475	25753	0
Raffinose	24677	25753	chrXV	189241	chrXV	560610	7.21379	0.0687571	0.00356686	24765	25753	0
Raffinose	7149	23475	chrV	394151	chrXIV	469870	7.03657	-0.0483467	0.00290626	7074	23475	0
Raffinose	11102	23276	chrVIII	95481	chrXIV	376313	6.83565	0.0567184	0.00359578	10947	23276	0
Raffinose	23427	25047	chrXIV	433148	chrXV	377037	6.80294	0.049462	0.00253183	23475	25047	0
Raffinose	19024	21603	chrXII	649258	chrXIII	410320	6.3598	0.0536597	0.00263228	19024	22084	1
Raffinose	5437	6585	chrIV	974990	chrV	83548	4.96519	0.0424903	0.0018379	5437	6653	0
Raffinose	23173	23475	chrXIV	309212	chrXIV	469870	4.95642	0.0486495	0.0021814	23276	23475	0
Raffinose	20715	24533	chrXIII	64724	chrXV	153317	4.73797	-0.0426009	0.00201484	20572	24533	0
Raffinose	20572	25881	chrXIII	25025	chrXV	593851	4.68479	0.0478931	0.00231789	20572	25753	0
Raffinose	24533	25071	chrXV	153317	chrXV	385035	4.15619	-0.0564792	0.00316318	24533	25047	0
Raffinose	9120	18553	chrVII	229803	chrXII	425540	4.03463	0.0359276	0.00129427	9120	18815	1
Raffinose	11986	24533	chrIX	36359	chrXV	153317	3.82137	-0.0387975	0.00147919	11971	24533	0
Trehalose	5561	23277	chrIV	1062037	chrXIV	376435	7.78675	-0.0646687	0.00423574	5448	23277	0
Trehalose	20572	25836	chrXIII	25025	chrXV	586143	4.87825	0.0574819	0.00313369	20572	26047	1
Trehalose	6108	14829	chrIV	1465643	chrX	556366	4.61044	-0.0465946	0.00237178	6108	14845	0
Trehalose	23486	24644	chrXIV	485549	chrXV	174201	4.34659	-0.0464708	0.00218498	23479	24644	0
Trehalose	19395	23439	chrXII	742202	chrXIV	442736	4.23581	0.0420283	0.00178233	19395	23479	0
Trehalose	5007	23479	chrIV	620108	chrXIV	473303	3.95944	0.040375	0.00160627	5081	23479	0
Xylose	23470	25824	chrXIV	466588	chrXV	583591	12.5379	0.0817409	0.00683905	23471	25824	0
Xylose	19032	23471	chrXII	657492	chrXIV	467028	8.93685	0.073455	0.00532937	19104	23471	0
Xylose	19025	25824	chrXII	649837	chrXV	583591	8.58552	-0.067652	0.00418762	19104	25824	0
Xylose	20658	23471	chrXIII	50890	chrXIV	467028	7.40286	0.0636299	0.00420417	20568	23471	0
Xylose	24027	25808	chrXV	35915	chrXV	578365	5.56597	0.0540434	0.00320664	24027	25824	0
Xylose	23287	23471	chrXIV	383709	chrXIV	467028	4.54825	-0.0479973	0.00219509	23277	23471	0
Xylose	20720	24632	chrXIII	67415	chrXV	171745	4.52338	-0.0374805	0.0026039	20568	24632	0
Xylose	23471	24648	chrXIV	467028	chrXV	174675	4.50155	-0.0473542	0.00232824	23471	24632	0
Xylose	22922	25155	chrXIV	148156	chrXV	410064	4.28077	0.0543459	0.00290247	22984	25155	0
Xylose	19432	24265	chrXII	753079	chrXV	87033	4.24475	0.0513833	0.00281942	19432	24027	1
Xylose	20854	24027	chrXIII	99880	chrXV	35915	4.23516	-0.0414877	0.00156877	20568	24027	1
Xylose	19432	21191	chrXII	753079	chrXIII	226822	3.75009	-0.0443952	0.00194926	19432	21440	1
YNB	5563	23281	chrIV	1064285	chrXIV	377751	13.5444	0.0764274	0.00637969	5563	23277	0
YNB	24624	25752	chrXV	170583	chrXV	560432	6.16107	-0.047002	0.00223696	24624	25828	0
YNB	1279	23266	chrII	249967	chrXIV	371957	5.18182	0.0508191	0.00253486	1279	23277	0
YNB	101	24624	chrI	46723	chrXV	170583	4.34115	0.0454034	0.00204781	78	24624	0
YNB	9887	13968	chrVII	668812	chrX	204436	3.75681	-0.0438071	0.00189711	9691	13968	0
YPD	24535	25772	chrXV	154073	chrXV	566834	19.915	-0.0621434	0.00619712	24634	25772	0
YPD	5495	23277	chrIV	1051307	chrXIV	376435	14.6408	0.0780638	0.00618203	5761	23277	1
YPD	23277	23480	chrXIV	376435	chrXIV	473648	14.472	-0.0646008	0.00461728	23277	23480	0
YPD	12079	24634	chrIX	53832	chrXV	172102	9.69926	0.0577673	0.00348387	12116	24634	0
YPD	24016	25747	chrXV	34108	chrXV	558953	8.9483	-0.0307682	0.000915814	24016	25772	0
YPD	125	24578	chrI	51095	chrXV	162379	8.43215	0.0567953	0.00317497	125	24634	0
YPD	23276	25737	chrXIV	376313	chrXV	553950	8.37716	-0.0562564	0.00334628	23276	25772	0
YPD	12287	25614	chrIX	122617	chrXV	514738	5.2159	0.0465886	0.00223716	12287	25772	0
YPD	11147	24044	chrVIII	114934	chrXV	38224	4.55716	-0.0387379	0.00150261	11147	24016	0
YPD	24634	25277	chrXV	172102	chrXV	433431	4.51216	-0.0196138	0.000356609	24634	25330	0
YPD	1259	23429	chrII	245305	chrXIV	437955	4.1306	0.0406622	0.00160115	1259	23480	0
YPD	12287	15620	chrIX	122617	chrXI	84020	4.02559	-0.0286611	0.000980092	12287	15964	1
YPD	19031	25731	chrXII	657332	chrXV	552421	3.95855	0.0357255	0.00128444	19031	25772	0
YPD	15586	26639	chrXI	78639	chrXV	995180	3.9334	0.0411601	0.00169674	15964	26639	1
YPD	6750	25803	chrV	198865	chrXV	577639	3.90488	0.0332281	0.00110218	6750	25772	0
YPD	11964	23491	chrIX	32963	chrXIV	488598	3.82921	-0.0404741	0.00161288	11973	23491	0
Zeocin	5451	11147	chrIV	998484	chrVIII	114934	15.7922	0.0693517	0.00568186	5415	11147	0
Zeocin	19009	20571	chrXII	644551	chrXIII	24565	11.6501	0.0587039	0.00416835	19010	20571	0
Zeocin	11132	20571	chrVIII	103247	chrXIII	24565	9.97624	0.0560626	0.0033161	11147	20571	0
Zeocin	20581	23282	chrXIII	28338	chrXIV	379436	7.59061	-0.0477346	0.00269439	20571	23282	0
Zeocin	11216	24580	chrVIII	142368	chrXV	163253	7.46485	0.0454695	0.00241025	11147	24580	0
Zeocin	19096	22233	chrXII	675394	chrXIII	698988	5.07027	-0.0375666	0.00132061	19010	22233	0
Zeocin	11147	21579	chrVIII	114934	chrXIII	399724	5.02672	0.0383058	0.00138454	11147	21572	0
Zeocin	294	19038	chrI	130776	chrXII	657825	4.87571	-0.0307151	0.00127324	294	19010	0
Zeocin	11147	22218	chrVIII	114934	chrXIII	687551	4.58738	-0.0357431	0.00103607	11147	22233	0
Zeocin	13633	20704	chrX	100283	chrXIII	60420	4.5502	-0.0371823	0.00136008	13671	20704	0
Zeocin	5568	23282	chrIV	1067784	chrXIV	379436	4.54402	0.0392271	0.0015692	5415	23282	0
Zeocin	18543	18825	chrXII	413007	chrXII	570032	4.48854	-0.0325024	0.00112241	18318	18825	1
Zeocin	17862	24580	chrXII	97599	chrXV	163253	4.48759	-0.0362401	0.0014976	18017	24580	0
Zeocin	11147	13510	chrVIII	114934	chrX	79647	4.36287	-0.0382303	0.00142617	11147	13671	0
Zeocin	14822	23282	chrX	552584	chrXIV	379436	4.2872	0.0354147	0.00107763	14807	23282	0
Zeocin	24580	25569	chrXV	163253	chrXV	502590	4.15147	-0.0330489	0.00106639	24580	25825	1
Zeocin	2374	24580	chrII	561879	chrXV	163253	4.14728	0.0358055	0.00137584	1984	24580	1
Zeocin	110	23275	chrI	48751	chrXIV	374659	3.90594	0.0239313	0.000625288	110	23282	0
Zeocin	18825	24676	chrXII	570032	chrXV	189231	3.786	0.0339541	0.00113352	18825	24580	0
Zeocin	6385	19749	chrV	29269	chrXII	815526	3.77379	0.0333831	0.00109516	6079	19749	1
