# Supplementary material for: Genetic interactions contribute less than additive effects to quantitative trait variation in yeast
Source: Nat Commun. 2015 Nov 5;6:8712. doi: 10.1038/ncomms9712 (PMC4635962; doi:10.1038/ncomms9712)
Supplement: Supplementary Data 5 — Segregant genotypes and phenotypes. A zip file containing segregant genotypes and phenotypes as RData objects. a) The genotypes (gdata) are a 4390x28880 matrix of segregants by markers. Genotypes are encoded -1 for BY and 1 for RM. b) The phenotypes (pheno_raw) are a list of pairs of replicate measurements for each segregant and phenotype. [file ncomms9712-s6.zip]

Archive with 2 entries (2 files):
- Supplementary_Data_5/genotypes.zip
- Supplementary_Data_5/phenotypes.zip
